# Supplementary material for: Comparative Genomic Analysis of Bovine and Publicly Available Human Streptococcus agalactiae Genomes
Source: Animals (Basel). 2026 Jul 21;16(14):2257. doi: 10.3390/ani16142257 (PMC13405221; doi:10.3390/ani16142257)
Supplement: Supplementary file 1 [file animals-16-02257-s001.zip]

Archive with 9 entries (9 files):
- animals-4424692-supplementary.pdf
- Supplementary Figure S1.png
- Supplementary Figure S2.png
- Supplementary Figure S3.png
- Supplementary Figure S4.png
- Supplementary Table S1.xlsx
- Supplementary Table S2.xlsx
- Supplementary Table S3.xlsx
- Supplementary Table S4.xlsx
