# Supplementary material for: Comparative Genomic Analysis of Bovine and Publicly Available Human Streptococcus agalactiae Genomes
Source: Animals (Basel). 2026 Jul 21;16(14):2257. doi: 10.3390/ani16142257 (PMC13405221; doi:10.3390/ani16142257)
Supplement: Supplementary file 1 [file animals-16-02257-s001.zip › Supplementary Table S1.xlsx]

## Sheet: Foglio1
Supplementary Table S1. Genomic assembly and annotation metrics for Group B Streptococcus isolates, including sample identifiers, NCBI genome accession numbers, multilocus sequence types, serotypes, sequencing and assembly methods, and key quality and gene content statistics (contig number, coverage, genome size, completeness, contamination, contig N50, GC content, coding sequences, rRNA and tRNA…
Sample	Genome_acc	ST	Serotype	Contigs	Coverage	Seq_technology	Assembly_method	bases	Completeness	Contamination	Contig_N50	GC_Content	CDS	rRNA	repeat_region	tRNA	tmRNA	Average_Gene_Length	Coding_Density
A_SAG1	JBTJBN000000000	591	II	1	343	Nanopore	Flye v. 2.9.5-b1801	2339035	100.0	0.7	2043793	0.36	2323	21	1	79	1	296.99092872570196	880
A_SAG10	JBTJBF000000000	591	II	4	189	Nanopore	Flye v. 2.9.5-b1801	2381350	100.0	0.9	789013	0.36	2565	21	1	79	1	291.2802494802495	881
A_SAG11	JBTJBE000000000	591	II	5	298	Nanopore	Flye v. 2.9.5-b1801	2347763	100.0	0.21	2041317	0.36	2494	24	1	89	1	293.5559812686249	879
A_SAG12	JBTJBD000000000	NA	II	2	197	Nanopore	Flye v. 2.9.5-b1801	2123727	100.0	0.21	2089338	0.36	2048	21	1	80	1	302.7679180887372	876
A_SAG13	JBTJBC000000000	NA	III-2	5	599	Nanopore	Flye v. 2.9.5-b1801	2089342	100.0	0.25	2089342	0.36	3909	27	2	117	2	302.40861812778604	875
A_SAG14	JBTJBB000000000	NA	II	1	347	Nanopore	Flye v. 2.9.5-b1801	2219226	100.0	1.88	2219226	0.36	2193	21	1	80	1	304.0200746965453	879
A_SAG15	JBTJBA000000000	591	II	6	551	Nanopore	Flye v. 2.9.5-b1801	2390456	100.0	0.51	1221718	0.36	2489	24	1	82	1	299.03139584217223	883
A_SAG16	JBTJAZ000000000	591	III-3	2	439	Nanopore	Flye v. 2.9.5-b1801	2272949	100.0	0.21	2267023	0.36	2218	24	1	90	1	300.9296980621902	880
A_SAG17	JBTJAY000000000	103	II	1	717	Nanopore	Flye v. 2.9.5-b1801	2034946	100.0	0.08	2034946	0.36	1985	21	1	80	1	300.5337361530715	878
A_SAG18	JBTJAX000000000	591	Ia	2	325	Nanopore	Flye v. 2.9.5-b1801	2360556	100.0	0.33	2355329	0.36	2324	24	1	81	1	298.42752688172044	880
A_SAG19	JBTJAW000000000	103	II	1	583	Nanopore	Flye v. 2.9.5-b1801	2097088	99.95	0.25	2097088	0.36	2053	21	1	81	1	300.3813930832927	880
A_SAG2	JBTJBM000000000	NA	II	4	311	Nanopore	Flye v. 2.9.5-b1801	2199575	100.0	0.13	2199575	0.36	2213	24	1	87	1	303.0488033786954	879
A_SAG20	JBTJAV000000000	591	II	6	112	Nanopore	Flye v. 2.9.5-b1801	2509964	99.99	0.57	1365902	0.36	2599	15	1	69	1	299.8057901085645	890
A_SAG21	JBTJAU000000000	591	NA	1	680	Nanopore	Flye v. 2.9.5-b1801	2252589	100.0	0.16	2252589	0.36	2209	21	1	80	1	299.75746606334843	881
A_SAG23	JBTJAT000000000	NA	II	7	587	Nanopore	Flye v. 2.9.5-b1801	2164366	100.0	0.21	1243587	0.36	2090	21	1	80	1	300.94942748091603	873
A_SAG24	JBTJAS000000000	591	II	2	243	Nanopore	Flye v. 2.9.5-b1801	2288944	100.0	0.19	2281708	0.36	2252	21	1	80	1	298.8837106080781	881
A_SAG25	JBTJAR000000000	591	II	2	364	Nanopore	Flye v. 2.9.5-b1801	2248090	99.96	1.32	2248090	0.36	2318	21	1	79	1	297.0345446388515	882
A_SAG26	JBTJAQ000000000	591	III-3	2	181	Nanopore	Flye v. 2.9.5-b1801	2223322	100.0	0.17	2217382	0.36	2146	24	1	90	1	303.638565440149	878
A_SAG27	JBTJAP000000000	380	II	2	251	Nanopore	Flye v. 2.9.5-b1801	2298342	100.0	0.26	2292415	0.36	2241	24	1	90	1	300.1950022311468	877
A_SAG28	JBTJAO000000000	591	III-3	1	152	Nanopore	Flye v. 2.9.5-b1801	2273881	100.0	0.97	2273881	0.36	2231	21	1	80	1	299.71582250112056	881
A_SAG29	JBTJAN000000000	NA	III-2	1	354	Nanopore	Flye v. 2.9.5-b1801	2360645	100.0	0.33	1922067	0.36	2244	21	NA	79	1	305.4103690685413	881
A_SAG3	JBTJBL000000000	591	II	39	53	Nanopore	Flye v. 2.9.5-b1801	2384435	97.77	0.71	124240	0.37	2408	18	1	69	NA	280.74948833401555	861
A_SAG30	JBTJAM000000000	591	NA	4	451	Nanopore	Flye v. 2.9.5-b1801	2358949	100.0	0.23	2048546	0.36	2348	24	1	89	1	294.63678844519967	880
A_SAG31	JBTJAL000000000	591	II	1	461	Nanopore	Flye v. 2.9.5-b1801	2234501	100.0	0.51	2234501	0.36	2142	21	1	80	1	303.1265004616805	880
A_SAG32	JBTJAK000000000	591	II	5	313	Nanopore	Flye v. 2.9.5-b1801	2272949	100.0	0.21	2267023	0.36	5019	40	1	143	2	300.9296980621902	880
A_SAG34	JBTJAJ000000000	591	II	3	357	Nanopore	Flye v. 2.9.5-b1801	2289076	100.0	0.14	2289076	0.36	2249	24	1	90	1	301.0134168157424	880
A_SAG35	JBTJAI000000000	591	II	1	482	Nanopore	Flye v. 2.9.5-b1801	2006359	100.0	0.02	2006359	0.36	2229	21	1	80	1	304.6405363589479	882
A_SAG36	JBTJAH000000000	591	II	2	604	Nanopore	Flye v. 2.9.5-b1801	2295960	100.0	0.15	2295960	0.36	2250	21	1	80	1	301.17261373773414	880
A_SAG37	JBTJAG000000000	591	II	3	418	Nanopore	Flye v. 2.9.5-b1801	2086936	99.99	0.25	2086936	0.36	2246	24	1	90	1	299.01455604075693	884
A_SAG38	JBTJAF000000000	591	II	4	199	Nanopore	Flye v. 2.9.5-b1801	2278874	100.0	0.15	1282556	0.36	2275	27	1	91	1	300.21370967741933	880
A_SAG39	JBTJAE000000000	591	nd	7	345	Nanopore	Flye v. 2.9.5-b1801	2248057	99.99	0.44	852438	0.36	2539	21	1	80	1	297.6375960234975	877
A_SAG4	JBTJBK000000000	591	II	5	55	Nanopore	Flye v. 2.9.5-b1801	2221445	100.0	0.16	2209008	0.36	2143	24	1	90	1	303.2502329916123	877
A_SAG40	JBTJAD000000000	591	Ia	3	480	Nanopore	Flye v. 2.9.5-b1801	2302275	100.0	0.2	2289960	0.36	2265	21	1	80	1	297.7757709251101	879
A_SAG41	JBTJAC000000000	103	II	1	1195	Nanopore	Flye v. 2.9.5-b1801	2052096	99.99	0.11	2052096	0.36	1973	21	1	80	1	305.8570704510897	881
A_SAG42	JBTJAB000000000	591	Ib	1	717	Nanopore	Flye v. 2.9.5-b1801	2486601	100.0	0.67	2486601	0.36	2460	21	1	80	1	298.0788297440065	883
A_SAG43	JBTJAA000000000	12	III-3	4	469	Nanopore	Flye v. 2.9.5-b1801	2252040	100.0	0.21	1766870	0.36	2179	21	2	80	1	302.91704857928505	879
A_SAG44	JBTIZZ000000000	103	II	2	1582	Nanopore	Flye v. 2.9.5-b1801	2107344	100.0	0.11	2102204	0.36	2020	24	1	81	1	306.20544554455444	879
A_SAG45	JBTIZY000000000	591	II	1	1248	Nanopore	Flye v. 2.9.5-b1801	2328115	100.0	1.99	2328115	0.36	2282	21	1	80	1	300.67148488830486	883
A_SAG46	JBTIZX000000000	NA	II	1	182	Nanopore	Flye v. 2.9.5-b1801	2107352	100.0	0.18	1821020	0.35	2048	21	1	80	1	300.11879259980526	876
A_SAG47	JBTIZW000000000	591	II	4	265	Nanopore	Flye v. 2.9.5-b1801	2306311	100.0	0.16	2300264	0.36	2261	21	1	80	1	300.0	881
A_SAG48	JBTIZV000000000	NA	Ia	1	249	Nanopore	Flye v. 2.9.5-b1801	2144025	100.0	0.27	2144025	0.36	2072	21	1	80	1	302.2433734939759	876
A_SAG49	JBTIZU000000000	23	II	1	299	Nanopore	Flye v. 2.9.5-b1801	2086172	100.0	0.09	2086172	0.35	2013	21	1	80	1	304.1803278688525	879
A_SAG5	JBTJBJ000000000	591	Ia	6	56	Nanopore	Flye v. 2.9.5-b1801	2276955	100.0	0.21	2144885	0.36	2253	18	1	70	1	297.6490917146655	883
A_SAG51	JBTIZT000000000	486	II	1	277	Nanopore	Flye v. 2.9.5-b1801	2160733	100.0	0.15	2160733	0.36	2105	21	1	81	1	300.76828110161443	878
A_SAG52	JBTIZS000000000	591	II	4	137	Nanopore	Flye v. 2.9.5-b1801	2295499	100.0	0.15	2289213	0.36	2242	21	1	80	1	299.8706666666667	880
A_SAG53	JBTIZR000000000	591	II	6	312	Nanopore	Flye v. 2.9.5-b1801	2287064	100.0	0.22	1995788	0.36	2245	21	1	80	1	299.1508007117438	880
A_SAG54	JBTIZQ000000000	591	II	3	364	Nanopore	Flye v. 2.9.5-b1801	2296225	100.0	0.15	2290735	0.36	2252	21	1	80	2	299.05008865248226	880
A_SAG6	JBTJBI000000000	1363	IV	4	79	Nanopore	Flye v. 2.9.5-b1801	2258340	100.0	0.09	1503854	0.36	2197	24	1	137	1	300.5735694822888	878
A_SAG7	JBTJBH000000000	591	II	4	477	Nanopore	Flye v. 2.9.5-b1801	2435197	100.0	0.56	2422846	0.36	2415	24	1	90	1	296.2096774193548	881
A_SAG8	JBTJBG000000000	591	II	7	58	Nanopore	Flye v. 2.9.5-b1801	2319347	100.0	0.26	1998224	0.36	2275	24	1	81	1	298.7203687445127	878
H_SAG1	GCA_000826005.1	17	nd	99	75	Illumina HiSeq	Velvet	2009705	100.0	0.12	68923	0.35	1972	2	1	27	1	296.6709677419355	891
H_SAG10	GCA_001015685.1	NA	Ib	18	100	Illumina HiSeq	Velvet	1941007	98.57	0.09	188751	0.35	1884	2	1	38	1	306.4888888888889	894
H_SAG11	GCA_001015695.1	12	III-2	27	100	Illumina HiSeq	Velvet	2079085	100.0	0.14	180810	0.35	2093	3	1	31	1	294.5028517110266	892
H_SAG12	GCA_001015735.1	NA	V	37	100	Illumina HiSeq	Velvet	2005318	99.7	0.18	92570	0.35	1992	2	1	35	1	296.19621513944224	888
H_SAG13	GCA_001015995.1	2	III-2	22	100	Illumina HiSeq	Velvet	2105351	100.0	0.15	152331	0.35	2111	3	1	31	1	295.7142857142857	892
H_SAG14	GCA_001016545.1	17	II	34	100	Illumina HiSeq	Velvet	2103640	100.0	0.19	94963	0.36	2069	11	1	48	1	297.62559694364853	887
H_SAG15	GCA_001018065.1	NA	V	20	100	Illumina HiSeq	Velvet	2060834	98.67	0.15	159380	0.35	2041	2	1	28	1	299.1197663096397	893
H_SAG16	GCA_001018135.1	1	III-2	20	100	Illumina HiSeq	Velvet	2073336	100.0	0.22	120394	0.35	2041	2	1	36	1	299.70301850048685	889
H_SAG17	GCA_001018155.1	17	III-2	37	100	Illumina HiSeq	Velvet	2233465	100.0	0.15	89926	0.36	2227	4	1	35	1	297.2699194270367	890
H_SAG18	GCA_001103625.1	17	III-2	34	100	SLX	Velvet	2009965	100.0	0.16	95460	0.35	1956	4	1	48	1	303.91802443991855	889
H_SAG19	GCA_001106525.1	17	III-2	28	100	SLX	Velvet	2093402	100.0	0.11	124638	0.35	2074	5	1	42	1	299.33509870004815	889
H_SAG2	GCA_001010325.1	NA	V	38	100	Illumina HiSeq	Velvet	2069915	97.17	0.41	84813	0.35	2013	5	1	31	1	297.47340425531917	890
H_SAG20	GCA_001108625.1	1	III-2	17	100	SLX	Velvet	2051294	100.0	0.38	226020	0.35	2030	4	1	46	1	298.3101079489696	888
H_SAG21	GCA_001133525.1	1785	III-2	35	100	SLX	Velvet	2114091	100.0	0.24	125940	0.35	2129	3	1	34	1	292.99440820130474	890
H_SAG22	GCA_001142125.1	496	III-2	47	100	SLX	Velvet	2029113	100.0	0.2	91899	0.35	2005	3	1	45	1	297.0271069492361	889
H_SAG23	GCA_001145805.1	1784	III-2	34	100	SLX	Velvet	2114109	100.0	0.14	94189	0.35	2107	5	1	39	1	296.64572508266417	890
H_SAG24	GCA_001146325.1	17	V	33	100	SLX	Velvet	2025173	100.0	0.21	98595	0.35	2003	3	1	49	1	299.37512437810943	890
H_SAG25	GCA_001160905.1	26	V	18	100	SLX	Prokka	2181302	100.0	0.15	159105	0.35	2138	3	2	52	1	302.73821745216986	891
H_SAG26	GCA_001174785.1	1	III-2	17	100	SLX	Prokka	2058167	100.0	0.28	577596	0.35	2012	4	1	53	1	302.93709757305595	890
H_SAG27	GCA_001348755.1	NA	V	31	100	SLX	Prokka	2025163	100.0	0.12	98693	0.35	1980	4	1	46	1	302.27428283844995	888
H_SAG28	GCA_001348795.1	26	III-2	21	100	SLX	Prokka	2178791	100.0	0.18	148744	0.35	2143	3	2	44	1	301.1789033457249	891
H_SAG29	GCA_001348835.1	1786	III-1	35	100	SLX	Prokka	2082763	100.0	0.13	95467	0.35	2073	4	1	33	1	296.8222328701485	891
H_SAG3	GCA_001015555.1	23	III-2	15	100	Illumina HiSeq	Prokka	2022196	100.0	0.08	189175	0.35	2007	6	1	32	1	299.4612326043738	892
H_SAG30	GCA_001348875.1	467	III-2	33	100	SLX	Prokka	2082331	100.0	1.22	98124	0.35	2084	3	1	32	1	295.5737470167064	890
H_SAG31	GCA_001348935.1	17	IX	32	100	SLX	Prokka	2003464	100.0	1.03	98126	0.35	1968	3	1	31	1	300.87145748987854	889
H_SAG32	GCA_001348995.1	130	IV	33	100	SLX	Prokka	2075841	99.96	0.28	156528	0.35	2081	5	2	37	1	295.0688995215311	890
H_SAG33	GCA_001693835.1	1390	IV	55	200	Illumina	Prokka	2151308	100.0	0.13	212064	0.35	2102	4	1	71	1	298.8841121495327	891
H_SAG34	GCA_001693865.1	10	IV	53	200	Illumina HiSeq	Prokka	2080841	100.0	0.19	124948	0.35	2032	3	3	62	1	298.6921958313136	887
H_SAG35	GCA_001693955.1	3	IV	43	200	Illumina HiSeq	Prokka	2077128	100.0	0.19	125158	0.35	2033	3	2	67	1	299.6198347107438	889
H_SAG36	GCA_001693995.1	196	IV	44	200	Illumina HiSeq	Prokka	2158880	100.0	0.32	135551	0.35	2119	3	1	62	1	298.5744283714419	888
H_SAG37	GCA_001694695.1	452	IV	56	150	Illumina HiSeq	Prokka	2018788	99.99	0.13	133806	0.35	1969	4	2	56	1	300.2233883058471	891
H_SAG38	GCA_001694705.1	459	IV	51	150	Illumina HiSeq	Prokka	2146555	100.0	0.47	107779	0.35	2087	4	11	62	1	302.1440075793463	890
H_SAG39	GCA_001694725.1	533	Ia	43	150	Illumina HiSeq	SPAdes v. 3.0.0	2195499	100.0	0.14	233121	0.35	2140	3	1	54	1	300.66758620689654	892
H_SAG4	GCA_001015575.1	17	IV	33	100	Illumina HiSeq	SPAdes v. 3.5.0	2038566	100.0	0.35	93801	0.35	2002	3	1	39	1	299.06772120612953	889
H_SAG40	GCA_001694745.1	136	III-2	48	150	Illumina HiSeq	SPAdes v. 3.5.0	2207879	100.0	0.23	96483	0.35	2188	4	3	63	1	296.5954751131222	889
H_SAG41	GCA_011319325.1	17	III-1	40	80	Illumina MiSeq	SPAdes v. 3.5.0	2095708	100.0	0.11	95745	0.35	2053	3	1	42	1	300.50290135396517	888
H_SAG42	GCA_011682135.1	19	II	50	30	Illumina MiSeq	SPAdes v. 3.5.0	2230011	100.0	0.4	131453	0.36	2177	18	1	73	1	296.90607985480943	879
H_SAG43	GCA_013325805.1	28	Ib	37	10	Illumina HiSeq	SPAdes v. 3.5.0	2069229	100.0	0.1	193286	0.35	2016	4	1	49	1	301.3815595880333	890
H_SAG44	GCA_027161205.1	8	Ia	35	150	Illumina MiSeq	SPAdes v. 3.5.0	2060451	100.0	0.13	176404	0.35	2029	5	2	52	1	298.8086871644705	890
H_SAG45	GCA_027161375.1	23	III-2	21	180	Illumina MiSeq	SPAdes v. 3.5.0	1973009	100.0	0.08	299460	0.35	1910	5	1	50	1	305.69354838709677	892
H_SAG46	GCA_034414195.1	17	Ib	39	66	Illumina	SPAdes v. 3.9	2002386	100.0	0.2	91706	0.35	1946	3	1	33	1	303.927624872579	892
H_SAG47	GCA_034644515.1	8	III-1	30	92	Illumina	SPAdes v. 2.5.0	2078983	100.0	0.45	171667	0.35	2050	3	2	34	1	300.2959728287239	892
H_SAG48	GCA_034644575.1	335	III-2	52	96	Illumina	SPAdes v. 2.3	2158811	100.0	1.81	78529	0.35	2086	3	1	34	2	304.03782505910164	892
H_SAG49	GCA_034644595.1	17	III-2	40	86	Illumina	SPAdes v. 3.11.1	2064701	100.0	1.88	92148	0.35	2029	3	1	36	1	301.4557023984337	893
H_SAG5	GCA_001015595.1	28	III-1	23	100	Illumina HiSeq	SPAdes v. 3.11.1	2085552	100.0	0.06	151673	0.35	2080	2	1	35	1	296.7554918815664	892
H_SAG50	GCA_034644955.1	529	II	234	250	Illumina	SKESA v. 2.2	2343766	100.0	0.52	19928	0.36	2303	3	2	31	1	291.2776852622814	894
H_SAG6	GCA_001015605.1	NA	V	23	100	Illumina HiSeq	SKESA v. 2.2	2074351	99.76	0.47	138845	0.35	2034	2	1	32	1	301.17374328940946	891
H_SAG7	GCA_001015615.1	NA	Ia	23	100	Illumina HiSeq	SKESA v. 2.2	2001704	97.16	0.13	104455	0.35	1992	2	1	35	1	298.5807903951976	893
H_SAG8	GCA_001015655.1	NA	III-2	31	100	Illumina HiSeq	SKESA v. 2.2	2000292	99.6	0.18	98691	0.35	1965	6	1	29	1	298.75075528700904	888
H_SAG9	GCA_001015675.1	NA	Ia	43	100	Illumina HiSeq	SKESA v. 2.2	2059327	99.5	0.61	75198	0.35	2018	2	2	32	1	300.8810810810811	890
