# Supplementary material for: Comparative Genomic Analysis of Bovine and Publicly Available Human Streptococcus agalactiae Genomes
Source: Animals (Basel). 2026 Jul 21;16(14):2257. doi: 10.3390/ani16142257 (PMC13405221; doi:10.3390/ani16142257)
Supplement: Supplementary file 1 [file animals-16-02257-s001.zip › Supplementary Table S2.xlsx]

## Sheet: gene_presence_absence
Supplementary Table S2. Pangenome gene presence–absence matrix for Group B Streptococcus isolates, reporting gene clusters, functional annotations, occurrence across isolates, and per-isolate gene presence derived from Roary analysis
Gene	Non-unique Gene name	Annotation	No. isolates	No. sequences	Avg sequences per isolate	Genome Fragment	Order within Fragment	Accessory Fragment	Accessory Order with Fragment	QC	Min group size nuc	Max group size nuc	Avg group size nuc	A_SAG1	A_SAG10	A_SAG11	A_SAG12	A_SAG13	A_SAG14	A_SAG15	A_SAG16	A_SAG17	A_SAG18	A_SAG19	A_SAG2	A_SAG20	A_SAG21	A_SAG23	A_SAG24	A_SAG25	A_SAG26	A_SAG27	A_SAG28	A_SAG29	A_SAG3	A_SAG30	A_SAG31	A_SAG32	A_SAG34	A_SAG35	A_SAG36	A_SAG37	A_SAG38	A_SAG39	A_SAG4	A_SAG40	A_SAG41	A_SAG42	A_SAG43
group_1148		hypothetical protein	100	100	1	1	4814				260	758	738	AGCHLJOI_01943	ECDHNGKH_00675	DDLAADCP_00615	OHPDFNGI_01703	NKOKALAJ_00601	HGLFJFHH_00073	LMCBJFBB_01071	JKAEJIOG_00909	IPFAOIAO_00748	LDNMJBLF_01963	NGGLPFLC_00744	JFKNNKKO_00886	FPDADCAC_00878	PCCFMEJI_01723	PAPEPPMA_01702	EBHDHCND_01337	LCLJHKIJ_00142	CEAFLGEM_00769	GCHKODAN_00185	JOIKCCIF_00917	OKCGGIMM_00298	MFDIDILC_01320	BAAGAGJI_00832	MONNLMBH_00849	PEPDHEFJ_01098	LIJDCJGI_00813	EBCEMCHD_01754	GGJBHMAM_01853	MNKOBDND_00506	AHOGIDBA_01262	PPNONDPE_01445	NHIONFGO_00839	AALIFJBP_01481	EDBAANLO_00755	LMLHMKLB_02544	LLCJLBKA_02194
group_1188		hypothetical protein	100	100	1	1	4048				404	629	564	AGCHLJOI_02354	ECDHNGKH_00265	DDLAADCP_00205	OHPDFNGI_01282	NKOKALAJ_00012	HGLFJFHH_01865	LMCBJFBB_00643	JKAEJIOG_01318	IPFAOIAO_01217	LDNMJBLF_01488	NGGLPFLC_01215	JFKNNKKO_01391	FPDADCAC_00455	PCCFMEJI_01314	PAPEPPMA_00071	EBHDHCND_00924	LCLJHKIJ_00551	CEAFLGEM_01177	GCHKODAN_00793	JOIKCCIF_01325	OKCGGIMM_02104	MFDIDILC_01107	BAAGAGJI_00422	MONNLMBH_01245	PEPDHEFJ_01524	LIJDCJGI_01238	EBCEMCHD_01330	GGJBHMAM_01428	MNKOBDND_00082	AHOGIDBA_01686	PPNONDPE_01033	NHIONFGO_01246	AALIFJBP_01038	EDBAANLO_01228	LMLHMKLB_00460	LLCJLBKA_00156
yceM		Putative oxidoreductase YceM	100	100	1	1	8669				389	932	882	AGCHLJOI_00771	ECDHNGKH_01840	DDLAADCP_01800	OHPDFNGI_00606	NKOKALAJ_01458	HGLFJFHH_01122	LMCBJFBB_02262	JKAEJIOG_02091	IPFAOIAO_01860	LDNMJBLF_00645	NGGLPFLC_01951	JFKNNKKO_02143	FPDADCAC_01589	PCCFMEJI_00542	PAPEPPMA_00748	EBHDHCND_00157	LCLJHKIJ_01392	CEAFLGEM_01950	GCHKODAN_01485	JOIKCCIF_02105	OKCGGIMM_01164	MFDIDILC_01580	BAAGAGJI_02018	MONNLMBH_02017	PEPDHEFJ_02240	LIJDCJGI_02008	EBCEMCHD_00564	GGJBHMAM_00660	MNKOBDND_01653	AHOGIDBA_00307	PPNONDPE_02562	NHIONFGO_02017	AALIFJBP_00083	EDBAANLO_01864	LMLHMKLB_01370	LLCJLBKA_00891
group_1313		hypothetical protein	100	100	1	1	8682				113	143	121	AGCHLJOI_00777	ECDHNGKH_01834	DDLAADCP_01794	OHPDFNGI_00602	NKOKALAJ_01453	HGLFJFHH_01118	LMCBJFBB_02256	JKAEJIOG_02097	IPFAOIAO_01864	LDNMJBLF_00639	NGGLPFLC_01955	JFKNNKKO_02147	FPDADCAC_01583	PCCFMEJI_00535	PAPEPPMA_00752	EBHDHCND_00151	LCLJHKIJ_01398	CEAFLGEM_01957	GCHKODAN_01489	JOIKCCIF_02111	OKCGGIMM_01168	MFDIDILC_01586	BAAGAGJI_02012	MONNLMBH_02023	PEPDHEFJ_02246	LIJDCJGI_02014	EBCEMCHD_00558	GGJBHMAM_00654	MNKOBDND_01647	AHOGIDBA_00301	PPNONDPE_02556	NHIONFGO_02023	AALIFJBP_00089	EDBAANLO_01868	LMLHMKLB_01376	LLCJLBKA_00895
group_1356		hypothetical protein	100	100	1	1	7326				230	539	503	AGCHLJOI_01355	ECDHNGKH_01256	DDLAADCP_01199	OHPDFNGI_00044	NKOKALAJ_01090	HGLFJFHH_00581	LMCBJFBB_01677	JKAEJIOG_00353	IPFAOIAO_00350	LDNMJBLF_00045	NGGLPFLC_00311	JFKNNKKO_00379	FPDADCAC_02206	PCCFMEJI_02276	PAPEPPMA_02164	EBHDHCND_01919	LCLJHKIJ_01974	CEAFLGEM_00279	GCHKODAN_02062	JOIKCCIF_00354	OKCGGIMM_01699	MFDIDILC_00553	BAAGAGJI_01417	MONNLMBH_00355	PEPDHEFJ_00459	LIJDCJGI_00267	EBCEMCHD_02296	GGJBHMAM_00058	MNKOBDND_01053	AHOGIDBA_00716	PPNONDPE_01981	NHIONFGO_00359	AALIFJBP_02026	EDBAANLO_00305	LMLHMKLB_01967	LLCJLBKA_01442
udp		Uridine phosphorylase	100	100	1	1	8654				779	779	779	AGCHLJOI_00758	ECDHNGKH_01853	DDLAADCP_01813	OHPDFNGI_00619	NKOKALAJ_01472	HGLFJFHH_01135	LMCBJFBB_02275	JKAEJIOG_02078	IPFAOIAO_01847	LDNMJBLF_00658	NGGLPFLC_01938	JFKNNKKO_02129	FPDADCAC_01602	PCCFMEJI_00555	PAPEPPMA_00735	EBHDHCND_00170	LCLJHKIJ_01379	CEAFLGEM_01937	GCHKODAN_01472	JOIKCCIF_02092	OKCGGIMM_01151	MFDIDILC_01567	BAAGAGJI_02031	MONNLMBH_02004	PEPDHEFJ_02227	LIJDCJGI_01995	EBCEMCHD_00578	GGJBHMAM_00673	MNKOBDND_01666	AHOGIDBA_00320	PPNONDPE_02575	NHIONFGO_02004	AALIFJBP_00070	EDBAANLO_01851	LMLHMKLB_01357	LLCJLBKA_00878
group_13946		hypothetical protein	100	100	1	1	8685				266	266	266	AGCHLJOI_00780	ECDHNGKH_01831	DDLAADCP_01791	OHPDFNGI_00599	NKOKALAJ_01450	HGLFJFHH_01115	LMCBJFBB_02253	JKAEJIOG_02100	IPFAOIAO_01867	LDNMJBLF_00636	NGGLPFLC_01958	JFKNNKKO_02150	FPDADCAC_01580	PCCFMEJI_00532	PAPEPPMA_00755	EBHDHCND_00148	LCLJHKIJ_01401	CEAFLGEM_01960	GCHKODAN_01492	JOIKCCIF_02114	OKCGGIMM_01171	MFDIDILC_01589	BAAGAGJI_02009	MONNLMBH_02026	PEPDHEFJ_02249	LIJDCJGI_02017	EBCEMCHD_00555	GGJBHMAM_00651	MNKOBDND_01644	AHOGIDBA_00298	PPNONDPE_02553	NHIONFGO_02026	AALIFJBP_00092	EDBAANLO_01871	LMLHMKLB_01379	LLCJLBKA_00898
atpE		ATP synthase subunit c	100	100	1	1	4755				200	200	200	AGCHLJOI_02223	ECDHNGKH_00395	DDLAADCP_00335	OHPDFNGI_01664	NKOKALAJ_00647	HGLFJFHH_00030	LMCBJFBB_00775	JKAEJIOG_01189	IPFAOIAO_00788	LDNMJBLF_01617	NGGLPFLC_00786	JFKNNKKO_00932	FPDADCAC_00601	PCCFMEJI_01442	PAPEPPMA_01662	EBHDHCND_01056	LCLJHKIJ_00422	CEAFLGEM_01050	GCHKODAN_00225	JOIKCCIF_01197	OKCGGIMM_00255	MFDIDILC_00409	BAAGAGJI_00551	MONNLMBH_01127	PEPDHEFJ_01379	LIJDCJGI_01108	EBCEMCHD_01459	GGJBHMAM_01557	MNKOBDND_00211	AHOGIDBA_01557	PPNONDPE_01163	NHIONFGO_01116	AALIFJBP_01186	EDBAANLO_00794	LMLHMKLB_00312	LLCJLBKA_02152
nusG		Transcription termination/antitermination protein NusG	100	100	1	1	8623				539	539	539	AGCHLJOI_00749	ECDHNGKH_01863	DDLAADCP_01823	OHPDFNGI_00628	NKOKALAJ_01484	HGLFJFHH_01144	LMCBJFBB_02284	JKAEJIOG_02069	IPFAOIAO_01838	LDNMJBLF_00667	NGGLPFLC_01929	JFKNNKKO_02120	FPDADCAC_01612	PCCFMEJI_00564	PAPEPPMA_00726	EBHDHCND_00179	LCLJHKIJ_01369	CEAFLGEM_01928	GCHKODAN_01463	JOIKCCIF_02083	OKCGGIMM_01142	MFDIDILC_01557	BAAGAGJI_02040	MONNLMBH_01995	PEPDHEFJ_02218	LIJDCJGI_01986	EBCEMCHD_00587	GGJBHMAM_00682	MNKOBDND_01675	AHOGIDBA_00329	PPNONDPE_02584	NHIONFGO_01995	AALIFJBP_00061	EDBAANLO_01842	LMLHMKLB_01347	LLCJLBKA_00868
pyrR		Bifunctional protein PyrR	100	100	1	1	3969				521	521	521	AGCHLJOI_02412	ECDHNGKH_00144	DDLAADCP_00147	OHPDFNGI_01225	NKOKALAJ_00086	HGLFJFHH_01806	LMCBJFBB_00567	JKAEJIOG_01377	IPFAOIAO_01274	LDNMJBLF_01413	NGGLPFLC_01274	JFKNNKKO_01451	FPDADCAC_00397	PCCFMEJI_01256	PAPEPPMA_00127	EBHDHCND_00866	LCLJHKIJ_00609	CEAFLGEM_01235	GCHKODAN_00850	JOIKCCIF_01383	OKCGGIMM_02047	MFDIDILC_01234	BAAGAGJI_00364	MONNLMBH_01303	PEPDHEFJ_01582	LIJDCJGI_01296	EBCEMCHD_01272	GGJBHMAM_01370	MNKOBDND_00024	AHOGIDBA_01744	PPNONDPE_00974	NHIONFGO_01305	AALIFJBP_00980	EDBAANLO_01286	LMLHMKLB_00518	LLCJLBKA_00212
yugI		General stress protein 13	100	100	1	1	7389				356	356	356	AGCHLJOI_01299	ECDHNGKH_01312	DDLAADCP_01255	OHPDFNGI_00096	NKOKALAJ_01145	HGLFJFHH_00633	LMCBJFBB_01734	JKAEJIOG_00296	IPFAOIAO_00299	LDNMJBLF_00101	NGGLPFLC_00259	JFKNNKKO_00326	FPDADCAC_02262	PCCFMEJI_00021	PAPEPPMA_01261	EBHDHCND_01976	LCLJHKIJ_01918	CEAFLGEM_00223	GCHKODAN_02011	JOIKCCIF_00298	OKCGGIMM_01644	MFDIDILC_00497	BAAGAGJI_01473	MONNLMBH_00298	PEPDHEFJ_00403	LIJDCJGI_00211	EBCEMCHD_00021	GGJBHMAM_00114	MNKOBDND_01109	AHOGIDBA_00660	PPNONDPE_02040	NHIONFGO_00302	AALIFJBP_02082	EDBAANLO_00254	LMLHMKLB_01911	LLCJLBKA_01390
sigA		RNA polymerase sigma factor SigA	100	100	1	1	3854				1109	1109	1109	AGCHLJOI_00067	ECDHNGKH_00065	DDLAADCP_00068	OHPDFNGI_01163	NKOKALAJ_00165	HGLFJFHH_01728	LMCBJFBB_00489	JKAEJIOG_01453	IPFAOIAO_01337	LDNMJBLF_01281	NGGLPFLC_01338	JFKNNKKO_01531	FPDADCAC_00321	PCCFMEJI_01180	PAPEPPMA_00189	EBHDHCND_00788	LCLJHKIJ_00686	CEAFLGEM_01311	GCHKODAN_00912	JOIKCCIF_01460	OKCGGIMM_01982	MFDIDILC_00810	BAAGAGJI_00285	MONNLMBH_01380	PEPDHEFJ_01658	LIJDCJGI_01374	EBCEMCHD_01196	GGJBHMAM_01292	MNKOBDND_02285	AHOGIDBA_01822	PPNONDPE_00894	NHIONFGO_01381	AALIFJBP_00904	EDBAANLO_01349	LMLHMKLB_00594	LLCJLBKA_00278
engB		putative GTP-binding protein EngB	100	100	1	1	4047				596	596	596	AGCHLJOI_02355	ECDHNGKH_00264	DDLAADCP_00204	OHPDFNGI_01281	NKOKALAJ_00013	HGLFJFHH_01864	LMCBJFBB_00642	JKAEJIOG_01319	IPFAOIAO_01218	LDNMJBLF_01487	NGGLPFLC_01216	JFKNNKKO_01392	FPDADCAC_00454	PCCFMEJI_01313	PAPEPPMA_00072	EBHDHCND_00923	LCLJHKIJ_00552	CEAFLGEM_01178	GCHKODAN_00794	JOIKCCIF_01326	OKCGGIMM_02103	MFDIDILC_01106	BAAGAGJI_00421	MONNLMBH_01246	PEPDHEFJ_01525	LIJDCJGI_01239	EBCEMCHD_01329	GGJBHMAM_01427	MNKOBDND_00081	AHOGIDBA_01687	PPNONDPE_01032	NHIONFGO_01247	AALIFJBP_01037	EDBAANLO_01229	LMLHMKLB_00461	LLCJLBKA_00157
recR		Recombination protein RecR	100	100	1	1	4874				596	596	596	AGCHLJOI_01893	ECDHNGKH_00725	DDLAADCP_00665	OHPDFNGI_01751	NKOKALAJ_00547	HGLFJFHH_00125	LMCBJFBB_01198	JKAEJIOG_00859	IPFAOIAO_00697	LDNMJBLF_02013	NGGLPFLC_00693	JFKNNKKO_00836	FPDADCAC_00929	PCCFMEJI_01774	PAPEPPMA_01751	EBHDHCND_01387	LCLJHKIJ_00092	CEAFLGEM_00718	GCHKODAN_00137	JOIKCCIF_00867	OKCGGIMM_00348	MFDIDILC_00138	BAAGAGJI_00882	MONNLMBH_00799	PEPDHEFJ_01046	LIJDCJGI_00763	EBCEMCHD_01804	GGJBHMAM_01903	MNKOBDND_00556	AHOGIDBA_01212	PPNONDPE_01495	NHIONFGO_00789	AALIFJBP_01531	EDBAANLO_00705	LMLHMKLB_02494	LLCJLBKA_02242
group_13954		hypothetical protein	100	100	1	1	7540				257	257	257	AGCHLJOI_01247	ECDHNGKH_01364	DDLAADCP_01307	OHPDFNGI_00147	NKOKALAJ_01203	HGLFJFHH_00686	LMCBJFBB_01787	JKAEJIOG_00245	IPFAOIAO_00248	LDNMJBLF_00152	NGGLPFLC_00207	JFKNNKKO_00272	FPDADCAC_02314	PCCFMEJI_00073	PAPEPPMA_01210	EBHDHCND_02028	LCLJHKIJ_01866	CEAFLGEM_00171	GCHKODAN_01960	JOIKCCIF_00246	OKCGGIMM_01591	MFDIDILC_02045	BAAGAGJI_01525	MONNLMBH_00246	PEPDHEFJ_00352	LIJDCJGI_00159	EBCEMCHD_00073	GGJBHMAM_00166	MNKOBDND_01161	AHOGIDBA_00608	PPNONDPE_02092	NHIONFGO_00250	AALIFJBP_02134	EDBAANLO_00203	LMLHMKLB_01860	LLCJLBKA_01339
group_13959		hypothetical protein	100	100	1	1	8875				371	371	371	AGCHLJOI_00888	ECDHNGKH_01722	DDLAADCP_01683	OHPDFNGI_00481	NKOKALAJ_01346	HGLFJFHH_01015	LMCBJFBB_02145	JKAEJIOG_02207	IPFAOIAO_01977	LDNMJBLF_00528	NGGLPFLC_02045	JFKNNKKO_02247	FPDADCAC_02608	PCCFMEJI_00430	PAPEPPMA_00874	EBHDHCND_00041	LCLJHKIJ_01509	CEAFLGEM_02062	GCHKODAN_01593	JOIKCCIF_02222	OKCGGIMM_01275	MFDIDILC_01695	BAAGAGJI_01901	MONNLMBH_02133	PEPDHEFJ_02355	LIJDCJGI_02125	EBCEMCHD_00447	GGJBHMAM_00543	MNKOBDND_01536	AHOGIDBA_00190	PPNONDPE_02448	NHIONFGO_02133	AALIFJBP_00200	EDBAANLO_01966	LMLHMKLB_01504	LLCJLBKA_01007
perR		Peroxide-responsive repressor PerR	100	100	1	1	7269				479	479	479	AGCHLJOI_01378	ECDHNGKH_01234	DDLAADCP_01177	OHPDFNGI_00023	NKOKALAJ_01070	HGLFJFHH_00561	LMCBJFBB_01657	JKAEJIOG_00374	IPFAOIAO_00370	LDNMJBLF_00025	NGGLPFLC_00331	JFKNNKKO_00399	FPDADCAC_02186	PCCFMEJI_02256	PAPEPPMA_02143	EBHDHCND_01898	LCLJHKIJ_01994	CEAFLGEM_00299	GCHKODAN_02083	JOIKCCIF_00374	OKCGGIMM_01720	MFDIDILC_01214	BAAGAGJI_01395	MONNLMBH_00375	PEPDHEFJ_00480	LIJDCJGI_00287	EBCEMCHD_02276	GGJBHMAM_00038	MNKOBDND_01033	AHOGIDBA_00736	PPNONDPE_01961	NHIONFGO_00380	AALIFJBP_02006	EDBAANLO_00325	LMLHMKLB_01988	LLCJLBKA_01463
group_13961		hypothetical protein	100	100	1	1	4888				389	389	389	AGCHLJOI_01885	ECDHNGKH_00733	DDLAADCP_00673	OHPDFNGI_01759	NKOKALAJ_00538	HGLFJFHH_00133	LMCBJFBB_01206	JKAEJIOG_00851	IPFAOIAO_00689	LDNMJBLF_02021	NGGLPFLC_00684	JFKNNKKO_00828	FPDADCAC_00937	PCCFMEJI_01782	PAPEPPMA_01759	EBHDHCND_01395	LCLJHKIJ_00084	CEAFLGEM_00710	GCHKODAN_00129	JOIKCCIF_00859	OKCGGIMM_00356	MFDIDILC_00146	BAAGAGJI_00890	MONNLMBH_00791	PEPDHEFJ_01038	LIJDCJGI_00755	EBCEMCHD_01812	GGJBHMAM_01911	MNKOBDND_00564	AHOGIDBA_01204	PPNONDPE_01503	NHIONFGO_00781	AALIFJBP_01539	EDBAANLO_00697	LMLHMKLB_02486	LLCJLBKA_02250
group_13962		hypothetical protein	100	100	1	1	4920				398	398	398	AGCHLJOI_01866	ECDHNGKH_00752	DDLAADCP_00692	OHPDFNGI_01778	NKOKALAJ_00515	HGLFJFHH_00153	LMCBJFBB_01225	JKAEJIOG_00831	IPFAOIAO_00668	LDNMJBLF_02040	NGGLPFLC_00663	JFKNNKKO_00809	FPDADCAC_00957	PCCFMEJI_01801	PAPEPPMA_01778	EBHDHCND_01414	LCLJHKIJ_00065	CEAFLGEM_00691	GCHKODAN_00110	JOIKCCIF_00840	OKCGGIMM_00377	MFDIDILC_00165	BAAGAGJI_00909	MONNLMBH_00772	PEPDHEFJ_01019	LIJDCJGI_00736	EBCEMCHD_01831	GGJBHMAM_01930	MNKOBDND_00583	AHOGIDBA_01185	PPNONDPE_01522	NHIONFGO_00759	AALIFJBP_01558	EDBAANLO_00678	LMLHMKLB_02467	LLCJLBKA_02269
rpsU		30S ribosomal protein S21	100	100	1	1	3850				176	176	176	AGCHLJOI_00070	ECDHNGKH_00062	DDLAADCP_00065	OHPDFNGI_01160	NKOKALAJ_00168	HGLFJFHH_01723	LMCBJFBB_00486	JKAEJIOG_01456	IPFAOIAO_01340	LDNMJBLF_01278	NGGLPFLC_01341	JFKNNKKO_01536	FPDADCAC_00301	PCCFMEJI_01177	PAPEPPMA_00192	EBHDHCND_00785	LCLJHKIJ_00689	CEAFLGEM_01314	GCHKODAN_00915	JOIKCCIF_01463	OKCGGIMM_01979	MFDIDILC_00807	BAAGAGJI_00282	MONNLMBH_01383	PEPDHEFJ_01661	LIJDCJGI_01377	EBCEMCHD_01193	GGJBHMAM_01289	MNKOBDND_02282	AHOGIDBA_01825	PPNONDPE_00891	NHIONFGO_01384	AALIFJBP_00901	EDBAANLO_01352	LMLHMKLB_00597	LLCJLBKA_00281
group_13964		hypothetical protein	100	100	1	1	4915				212	212	212	AGCHLJOI_01871	ECDHNGKH_00747	DDLAADCP_00687	OHPDFNGI_01773	NKOKALAJ_00521	HGLFJFHH_00148	LMCBJFBB_01220	JKAEJIOG_00836	IPFAOIAO_00673	LDNMJBLF_02035	NGGLPFLC_00668	JFKNNKKO_00814	FPDADCAC_00952	PCCFMEJI_01796	PAPEPPMA_01773	EBHDHCND_01409	LCLJHKIJ_00070	CEAFLGEM_00696	GCHKODAN_00115	JOIKCCIF_00845	OKCGGIMM_00371	MFDIDILC_00160	BAAGAGJI_00904	MONNLMBH_00777	PEPDHEFJ_01024	LIJDCJGI_00741	EBCEMCHD_01826	GGJBHMAM_01925	MNKOBDND_00578	AHOGIDBA_01190	PPNONDPE_01517	NHIONFGO_00764	AALIFJBP_01553	EDBAANLO_00683	LMLHMKLB_02472	LLCJLBKA_02264
infC		Translation initiation factor IF-3	100	100	1	1	3902				530	530	530	AGCHLJOI_00023	ECDHNGKH_00109	DDLAADCP_00112	OHPDFNGI_01205	NKOKALAJ_00122	HGLFJFHH_01774	LMCBJFBB_00533	JKAEJIOG_01409	IPFAOIAO_01294	LDNMJBLF_01325	NGGLPFLC_01294	JFKNNKKO_01484	FPDADCAC_00365	PCCFMEJI_01224	PAPEPPMA_00147	EBHDHCND_00833	LCLJHKIJ_00642	CEAFLGEM_01267	GCHKODAN_00870	JOIKCCIF_01416	OKCGGIMM_02027	MFDIDILC_00855	BAAGAGJI_00329	MONNLMBH_01336	PEPDHEFJ_01614	LIJDCJGI_01330	EBCEMCHD_01240	GGJBHMAM_01336	MNKOBDND_02329	AHOGIDBA_01778	PPNONDPE_00940	NHIONFGO_01337	AALIFJBP_00948	EDBAANLO_01306	LMLHMKLB_00550	LLCJLBKA_00232
group_13968		hypothetical protein	100	100	1	1	4923				263	263	263	AGCHLJOI_01863	ECDHNGKH_00755	DDLAADCP_00695	OHPDFNGI_01781	NKOKALAJ_00512	HGLFJFHH_00156	LMCBJFBB_01228	JKAEJIOG_00828	IPFAOIAO_00665	LDNMJBLF_02043	NGGLPFLC_00660	JFKNNKKO_00806	FPDADCAC_00960	PCCFMEJI_01804	PAPEPPMA_01781	EBHDHCND_01417	LCLJHKIJ_00062	CEAFLGEM_00688	GCHKODAN_00107	JOIKCCIF_00837	OKCGGIMM_00380	MFDIDILC_00168	BAAGAGJI_00912	MONNLMBH_00769	PEPDHEFJ_01016	LIJDCJGI_00733	EBCEMCHD_01834	GGJBHMAM_01933	MNKOBDND_00586	AHOGIDBA_01182	PPNONDPE_01525	NHIONFGO_00756	AALIFJBP_01561	EDBAANLO_00675	LMLHMKLB_02464	LLCJLBKA_02272
group_13969		hypothetical protein	100	100	1	1	3860				353	353	353	AGCHLJOI_00061	ECDHNGKH_00071	DDLAADCP_00074	OHPDFNGI_01169	NKOKALAJ_00159	HGLFJFHH_01734	LMCBJFBB_00495	JKAEJIOG_01447	IPFAOIAO_01331	LDNMJBLF_01287	NGGLPFLC_01332	JFKNNKKO_01525	FPDADCAC_00327	PCCFMEJI_01186	PAPEPPMA_00183	EBHDHCND_00794	LCLJHKIJ_00680	CEAFLGEM_01305	GCHKODAN_00906	JOIKCCIF_01454	OKCGGIMM_01990	MFDIDILC_00816	BAAGAGJI_00291	MONNLMBH_01374	PEPDHEFJ_01652	LIJDCJGI_01368	EBCEMCHD_01202	GGJBHMAM_01298	MNKOBDND_02291	AHOGIDBA_01816	PPNONDPE_00902	NHIONFGO_01375	AALIFJBP_00910	EDBAANLO_01343	LMLHMKLB_00588	LLCJLBKA_00272
acpP_2		Acyl carrier protein	100	100	1	1	7361				224	224	224	AGCHLJOI_01326	ECDHNGKH_01285	DDLAADCP_01228	OHPDFNGI_00071	NKOKALAJ_01117	HGLFJFHH_00607	LMCBJFBB_01707	JKAEJIOG_00323	IPFAOIAO_00324	LDNMJBLF_00074	NGGLPFLC_00285	JFKNNKKO_00353	FPDADCAC_02235	PCCFMEJI_02305	PAPEPPMA_01286	EBHDHCND_01948	LCLJHKIJ_01945	CEAFLGEM_00250	GCHKODAN_02036	JOIKCCIF_00325	OKCGGIMM_01670	MFDIDILC_00524	BAAGAGJI_01446	MONNLMBH_00326	PEPDHEFJ_00430	LIJDCJGI_00238	EBCEMCHD_02325	GGJBHMAM_00087	MNKOBDND_01082	AHOGIDBA_00687	PPNONDPE_02012	NHIONFGO_00329	AALIFJBP_02055	EDBAANLO_00279	LMLHMKLB_01938	LLCJLBKA_01415
gmk		Guanylate kinase	100	100	1	1	7403				629	629	629	AGCHLJOI_01288	ECDHNGKH_01323	DDLAADCP_01266	OHPDFNGI_00107	NKOKALAJ_01159	HGLFJFHH_00645	LMCBJFBB_01745	JKAEJIOG_00285	IPFAOIAO_00288	LDNMJBLF_00112	NGGLPFLC_00248	JFKNNKKO_00314	FPDADCAC_02273	PCCFMEJI_00032	PAPEPPMA_01250	EBHDHCND_01988	LCLJHKIJ_01907	CEAFLGEM_00212	GCHKODAN_02000	JOIKCCIF_00287	OKCGGIMM_01633	MFDIDILC_00486	BAAGAGJI_01484	MONNLMBH_00287	PEPDHEFJ_00392	LIJDCJGI_00200	EBCEMCHD_00032	GGJBHMAM_00125	MNKOBDND_01120	AHOGIDBA_00649	PPNONDPE_02051	NHIONFGO_00291	AALIFJBP_02093	EDBAANLO_00243	LMLHMKLB_01900	LLCJLBKA_01379
group_13972		hypothetical protein	100	100	1	1	4929				128	128	128	AGCHLJOI_01859	ECDHNGKH_00759	DDLAADCP_00699	OHPDFNGI_01785	NKOKALAJ_00505	HGLFJFHH_00160	LMCBJFBB_01232	JKAEJIOG_00824	IPFAOIAO_00661	LDNMJBLF_02047	NGGLPFLC_00656	JFKNNKKO_00802	FPDADCAC_00964	PCCFMEJI_01808	PAPEPPMA_01785	EBHDHCND_01421	LCLJHKIJ_00058	CEAFLGEM_00684	GCHKODAN_00102	JOIKCCIF_00833	OKCGGIMM_00384	MFDIDILC_00172	BAAGAGJI_00916	MONNLMBH_00765	PEPDHEFJ_01012	LIJDCJGI_00729	EBCEMCHD_01838	GGJBHMAM_01937	MNKOBDND_00590	AHOGIDBA_01178	PPNONDPE_01529	NHIONFGO_00752	AALIFJBP_01565	EDBAANLO_00671	LMLHMKLB_02460	LLCJLBKA_02276
group_13973		hypothetical protein	100	100	1	1	6690				230	230	230	AGCHLJOI_01508	ECDHNGKH_01106	DDLAADCP_01047	OHPDFNGI_02018	NKOKALAJ_00943	HGLFJFHH_00444	LMCBJFBB_01527	JKAEJIOG_00498	IPFAOIAO_00491	LDNMJBLF_02325	NGGLPFLC_00454	JFKNNKKO_00516	FPDADCAC_01313	PCCFMEJI_02131	PAPEPPMA_02018	EBHDHCND_01772	LCLJHKIJ_02120	CEAFLGEM_00423	GCHKODAN_02206	JOIKCCIF_00500	OKCGGIMM_01837	MFDIDILC_02103	BAAGAGJI_01265	MONNLMBH_00501	PEPDHEFJ_00607	LIJDCJGI_00413	EBCEMCHD_02152	GGJBHMAM_02252	MNKOBDND_00907	AHOGIDBA_00862	PPNONDPE_01826	NHIONFGO_00505	AALIFJBP_01881	EDBAANLO_00445	LMLHMKLB_02113	LLCJLBKA_01597
ruvB_1		Holliday junction ATP-dependent DNA helicase RuvB	100	100	1	1	4796				1664	1664	1664	AGCHLJOI_02257	ECDHNGKH_00361	DDLAADCP_00301	OHPDFNGI_01691	NKOKALAJ_00613	HGLFJFHH_00060	LMCBJFBB_00742	JKAEJIOG_01220	IPFAOIAO_00760	LDNMJBLF_01586	NGGLPFLC_00757	JFKNNKKO_00899	FPDADCAC_00570	PCCFMEJI_01411	PAPEPPMA_01690	EBHDHCND_01024	LCLJHKIJ_00455	CEAFLGEM_01081	GCHKODAN_00197	JOIKCCIF_01229	OKCGGIMM_00285	MFDIDILC_01181	BAAGAGJI_00518	MONNLMBH_01158	PEPDHEFJ_01411	LIJDCJGI_01141	EBCEMCHD_01427	GGJBHMAM_01525	MNKOBDND_00179	AHOGIDBA_01589	PPNONDPE_01132	NHIONFGO_01147	AALIFJBP_01136	EDBAANLO_00767	LMLHMKLB_00362	LLCJLBKA_02182
ppm1		Polyprenol monophosphomannose synthase	100	100	1	1	3859				731	731	731	AGCHLJOI_00062	ECDHNGKH_00070	DDLAADCP_00073	OHPDFNGI_01168	NKOKALAJ_00160	HGLFJFHH_01733	LMCBJFBB_00494	JKAEJIOG_01448	IPFAOIAO_01332	LDNMJBLF_01286	NGGLPFLC_01333	JFKNNKKO_01526	FPDADCAC_00326	PCCFMEJI_01185	PAPEPPMA_00184	EBHDHCND_00793	LCLJHKIJ_00681	CEAFLGEM_01306	GCHKODAN_00907	JOIKCCIF_01455	OKCGGIMM_01989	MFDIDILC_00815	BAAGAGJI_00290	MONNLMBH_01375	PEPDHEFJ_01653	LIJDCJGI_01369	EBCEMCHD_01201	GGJBHMAM_01297	MNKOBDND_02290	AHOGIDBA_01817	PPNONDPE_00901	NHIONFGO_01376	AALIFJBP_00909	EDBAANLO_01344	LMLHMKLB_00589	LLCJLBKA_00273
rsmB		Ribosomal RNA small subunit methyltransferase B	100	100	1	1	7397				1322	1322	1322	AGCHLJOI_01292	ECDHNGKH_01319	DDLAADCP_01262	OHPDFNGI_00103	NKOKALAJ_01155	HGLFJFHH_00640	LMCBJFBB_01741	JKAEJIOG_00289	IPFAOIAO_00292	LDNMJBLF_00108	NGGLPFLC_00252	JFKNNKKO_00319	FPDADCAC_02269	PCCFMEJI_00028	PAPEPPMA_01254	EBHDHCND_01984	LCLJHKIJ_01911	CEAFLGEM_00216	GCHKODAN_02004	JOIKCCIF_00291	OKCGGIMM_01637	MFDIDILC_00490	BAAGAGJI_01480	MONNLMBH_00291	PEPDHEFJ_00396	LIJDCJGI_00204	EBCEMCHD_00028	GGJBHMAM_00121	MNKOBDND_01116	AHOGIDBA_00653	PPNONDPE_02047	NHIONFGO_00295	AALIFJBP_02089	EDBAANLO_00247	LMLHMKLB_01904	LLCJLBKA_01383
group_13980		Protein ADP-ribosyltransferase	100	100	1	1	4426				878	878	878	AGCHLJOI_02046	ECDHNGKH_00572	DDLAADCP_00512	OHPDFNGI_01484	NKOKALAJ_00857	HGLFJFHH_02069	LMCBJFBB_00952	JKAEJIOG_01011	IPFAOIAO_01010	LDNMJBLF_01861	NGGLPFLC_00979	JFKNNKKO_01190	FPDADCAC_00778	PCCFMEJI_01623	PAPEPPMA_01481	EBHDHCND_01236	LCLJHKIJ_00245	CEAFLGEM_00869	GCHKODAN_00397	JOIKCCIF_01020	OKCGGIMM_00074	MFDIDILC_00642	BAAGAGJI_00729	MONNLMBH_00949	PEPDHEFJ_01199	LIJDCJGI_00914	EBCEMCHD_01653	GGJBHMAM_01752	MNKOBDND_00405	AHOGIDBA_01363	PPNONDPE_01340	NHIONFGO_00940	AALIFJBP_01380	EDBAANLO_00981	LMLHMKLB_00133	LLCJLBKA_01917
glpF_2		Glycerol uptake facilitator protein	100	100	1	1	7533				698	698	698	AGCHLJOI_01251	ECDHNGKH_01360	DDLAADCP_01303	OHPDFNGI_00143	NKOKALAJ_01197	HGLFJFHH_00682	LMCBJFBB_01783	JKAEJIOG_00249	IPFAOIAO_00252	LDNMJBLF_00148	NGGLPFLC_00211	JFKNNKKO_00276	FPDADCAC_02310	PCCFMEJI_00069	PAPEPPMA_01214	EBHDHCND_02024	LCLJHKIJ_01870	CEAFLGEM_00175	GCHKODAN_01964	JOIKCCIF_00250	OKCGGIMM_01595	MFDIDILC_02049	BAAGAGJI_01521	MONNLMBH_00250	PEPDHEFJ_00356	LIJDCJGI_00163	EBCEMCHD_00069	GGJBHMAM_00162	MNKOBDND_01157	AHOGIDBA_00612	PPNONDPE_02088	NHIONFGO_00254	AALIFJBP_02130	EDBAANLO_00207	LMLHMKLB_01864	LLCJLBKA_01343
queG		Epoxyqueuosine reductase	100	100	1	1	6652				1124	1124	1124	AGCHLJOI_01535	ECDHNGKH_01079	DDLAADCP_01020	OHPDFNGI_01990	NKOKALAJ_00213	HGLFJFHH_00416	LMCBJFBB_01445	JKAEJIOG_00588	IPFAOIAO_00518	LDNMJBLF_02298	NGGLPFLC_00481	JFKNNKKO_00545	FPDADCAC_01224	PCCFMEJI_02040	PAPEPPMA_01990	EBHDHCND_01685	LCLJHKIJ_02147	CEAFLGEM_00451	GCHKODAN_02234	JOIKCCIF_00529	OKCGGIMM_01870	MFDIDILC_00877	BAAGAGJI_01238	MONNLMBH_00528	PEPDHEFJ_00698	LIJDCJGI_00500	EBCEMCHD_02065	GGJBHMAM_02165	MNKOBDND_00819	AHOGIDBA_00949	PPNONDPE_01799	NHIONFGO_00532	AALIFJBP_01794	EDBAANLO_00528	LMLHMKLB_02202	LLCJLBKA_01625
tpiA		Triosephosphate isomerase	100	100	1	1	4883				758	758	758	AGCHLJOI_01890	ECDHNGKH_00728	DDLAADCP_00668	OHPDFNGI_01754	NKOKALAJ_00544	HGLFJFHH_00128	LMCBJFBB_01201	JKAEJIOG_00856	IPFAOIAO_00694	LDNMJBLF_02016	NGGLPFLC_00690	JFKNNKKO_00833	FPDADCAC_00932	PCCFMEJI_01777	PAPEPPMA_01754	EBHDHCND_01390	LCLJHKIJ_00089	CEAFLGEM_00715	GCHKODAN_00134	JOIKCCIF_00864	OKCGGIMM_00351	MFDIDILC_00141	BAAGAGJI_00885	MONNLMBH_00796	PEPDHEFJ_01043	LIJDCJGI_00760	EBCEMCHD_01807	GGJBHMAM_01906	MNKOBDND_00559	AHOGIDBA_01209	PPNONDPE_01498	NHIONFGO_00786	AALIFJBP_01534	EDBAANLO_00702	LMLHMKLB_02491	LLCJLBKA_02245
rsmH		Ribosomal RNA small subunit methyltransferase H	100	100	1	1	7521				947	947	947	AGCHLJOI_01261	ECDHNGKH_01350	DDLAADCP_01293	OHPDFNGI_00133	NKOKALAJ_01186	HGLFJFHH_00671	LMCBJFBB_01773	JKAEJIOG_00259	IPFAOIAO_00262	LDNMJBLF_00138	NGGLPFLC_00221	JFKNNKKO_00288	FPDADCAC_02300	PCCFMEJI_00059	PAPEPPMA_01224	EBHDHCND_02014	LCLJHKIJ_01880	CEAFLGEM_00185	GCHKODAN_01974	JOIKCCIF_00260	OKCGGIMM_01606	MFDIDILC_02059	BAAGAGJI_01511	MONNLMBH_00260	PEPDHEFJ_00366	LIJDCJGI_00173	EBCEMCHD_00059	GGJBHMAM_00152	MNKOBDND_01147	AHOGIDBA_00622	PPNONDPE_02078	NHIONFGO_00264	AALIFJBP_02120	EDBAANLO_00217	LMLHMKLB_01874	LLCJLBKA_01353
spxA_1		Regulatory protein Spx	100	100	1	1	4536				413	413	413	AGCHLJOI_02108	ECDHNGKH_00510	DDLAADCP_00450	OHPDFNGI_01533	NKOKALAJ_00789	HGLFJFHH_02188	LMCBJFBB_00891	JKAEJIOG_01073	IPFAOIAO_00908	LDNMJBLF_01799	NGGLPFLC_00899	JFKNNKKO_01073	FPDADCAC_00716	PCCFMEJI_01560	PAPEPPMA_01531	EBHDHCND_01174	LCLJHKIJ_00307	CEAFLGEM_00932	GCHKODAN_00336	JOIKCCIF_01082	OKCGGIMM_00137	MFDIDILC_02085	BAAGAGJI_00667	MONNLMBH_01011	PEPDHEFJ_01263	LIJDCJGI_00976	EBCEMCHD_01591	GGJBHMAM_01690	MNKOBDND_00343	AHOGIDBA_01425	PPNONDPE_01278	NHIONFGO_01001	AALIFJBP_01318	EDBAANLO_00903	LMLHMKLB_00197	LLCJLBKA_01973
atpB		ATP synthase subunit a	100	100	1	1	4753				716	716	716	AGCHLJOI_02222	ECDHNGKH_00396	DDLAADCP_00336	OHPDFNGI_01663	NKOKALAJ_00648	HGLFJFHH_00029	LMCBJFBB_00776	JKAEJIOG_01188	IPFAOIAO_00789	LDNMJBLF_01618	NGGLPFLC_00787	JFKNNKKO_00933	FPDADCAC_00602	PCCFMEJI_01443	PAPEPPMA_01661	EBHDHCND_01057	LCLJHKIJ_00421	CEAFLGEM_01049	GCHKODAN_00226	JOIKCCIF_01196	OKCGGIMM_00254	MFDIDILC_00408	BAAGAGJI_00552	MONNLMBH_01126	PEPDHEFJ_01378	LIJDCJGI_01107	EBCEMCHD_01460	GGJBHMAM_01558	MNKOBDND_00212	AHOGIDBA_01556	PPNONDPE_01164	NHIONFGO_01115	AALIFJBP_01187	EDBAANLO_00795	LMLHMKLB_00311	LLCJLBKA_02151
gloA		Lactoylglutathione lyase	100	100	1	1	3754				392	392	392	AGCHLJOI_00163	ECDHNGKH_02327	DDLAADCP_02293	OHPDFNGI_01113	NKOKALAJ_00248	HGLFJFHH_01685	LMCBJFBB_00398	JKAEJIOG_01544	IPFAOIAO_01388	LDNMJBLF_01190	NGGLPFLC_01387	JFKNNKKO_01574	FPDADCAC_00212	PCCFMEJI_01089	PAPEPPMA_00240	EBHDHCND_00694	LCLJHKIJ_00782	CEAFLGEM_01402	GCHKODAN_00961	JOIKCCIF_01558	OKCGGIMM_01944	MFDIDILC_00717	BAAGAGJI_00214	MONNLMBH_01471	PEPDHEFJ_01694	LIJDCJGI_01464	EBCEMCHD_01106	GGJBHMAM_01202	MNKOBDND_02195	AHOGIDBA_01912	PPNONDPE_00429	NHIONFGO_01471	AALIFJBP_00814	EDBAANLO_01397	LMLHMKLB_00690	LLCJLBKA_00329
celA		PTS system cellobiose-specific EIIB component	100	100	1	1	7379				320	320	320	AGCHLJOI_01306	ECDHNGKH_01305	DDLAADCP_01248	OHPDFNGI_00091	NKOKALAJ_01139	HGLFJFHH_00628	LMCBJFBB_01727	JKAEJIOG_00303	IPFAOIAO_00304	LDNMJBLF_00094	NGGLPFLC_00265	JFKNNKKO_00332	FPDADCAC_02255	PCCFMEJI_00014	PAPEPPMA_01266	EBHDHCND_01969	LCLJHKIJ_01925	CEAFLGEM_00230	GCHKODAN_02016	JOIKCCIF_00305	OKCGGIMM_01650	MFDIDILC_00504	BAAGAGJI_01466	MONNLMBH_00305	PEPDHEFJ_00410	LIJDCJGI_00218	EBCEMCHD_00014	GGJBHMAM_00107	MNKOBDND_01102	AHOGIDBA_00667	PPNONDPE_02032	NHIONFGO_00309	AALIFJBP_02075	EDBAANLO_00259	LMLHMKLB_01918	LLCJLBKA_01395
serS		Serine--tRNA ligase	100	100	1	1	7345				1277	1277	1277	AGCHLJOI_01339	ECDHNGKH_01272	DDLAADCP_01215	OHPDFNGI_00060	NKOKALAJ_01106	HGLFJFHH_00596	LMCBJFBB_01694	JKAEJIOG_00336	IPFAOIAO_00335	LDNMJBLF_00061	NGGLPFLC_00296	JFKNNKKO_00364	FPDADCAC_02222	PCCFMEJI_02292	PAPEPPMA_01297	EBHDHCND_01935	LCLJHKIJ_01958	CEAFLGEM_00263	GCHKODAN_02047	JOIKCCIF_00338	OKCGGIMM_01683	MFDIDILC_00537	BAAGAGJI_01433	MONNLMBH_00339	PEPDHEFJ_00443	LIJDCJGI_00251	EBCEMCHD_02312	GGJBHMAM_00074	MNKOBDND_01069	AHOGIDBA_00700	PPNONDPE_01999	NHIONFGO_00343	AALIFJBP_02042	EDBAANLO_00290	LMLHMKLB_01951	LLCJLBKA_01427
group_14049		hypothetical protein	100	100	1	1	3861				1733	1733	1733	AGCHLJOI_00060	ECDHNGKH_00072	DDLAADCP_00075	OHPDFNGI_01170	NKOKALAJ_00158	HGLFJFHH_01735	LMCBJFBB_00496	JKAEJIOG_01446	IPFAOIAO_01330	LDNMJBLF_01288	NGGLPFLC_01331	JFKNNKKO_01524	FPDADCAC_00328	PCCFMEJI_01187	PAPEPPMA_00182	EBHDHCND_00795	LCLJHKIJ_00679	CEAFLGEM_01304	GCHKODAN_00905	JOIKCCIF_01453	OKCGGIMM_01991	MFDIDILC_00817	BAAGAGJI_00292	MONNLMBH_01373	PEPDHEFJ_01651	LIJDCJGI_01367	EBCEMCHD_01203	GGJBHMAM_01299	MNKOBDND_02292	AHOGIDBA_01815	PPNONDPE_00903	NHIONFGO_01374	AALIFJBP_00911	EDBAANLO_01342	LMLHMKLB_00587	LLCJLBKA_00271
atpA		ATP synthase subunit alpha	100	100	1	1	4750				1505	1505	1505	AGCHLJOI_02219	ECDHNGKH_00399	DDLAADCP_00339	OHPDFNGI_01660	NKOKALAJ_00651	HGLFJFHH_00026	LMCBJFBB_00779	JKAEJIOG_01185	IPFAOIAO_00792	LDNMJBLF_01621	NGGLPFLC_00790	JFKNNKKO_00936	FPDADCAC_00605	PCCFMEJI_01446	PAPEPPMA_01658	EBHDHCND_01060	LCLJHKIJ_00418	CEAFLGEM_01046	GCHKODAN_00229	JOIKCCIF_01193	OKCGGIMM_00251	MFDIDILC_00405	BAAGAGJI_00555	MONNLMBH_01123	PEPDHEFJ_01375	LIJDCJGI_01104	EBCEMCHD_01463	GGJBHMAM_01561	MNKOBDND_00215	AHOGIDBA_01553	PPNONDPE_01167	NHIONFGO_01112	AALIFJBP_01190	EDBAANLO_00798	LMLHMKLB_00308	LLCJLBKA_02148
glyA		Serine hydroxymethyltransferase	100	100	1	1	4407				1256	1256	1256	AGCHLJOI_02030	ECDHNGKH_00588	DDLAADCP_00528	OHPDFNGI_01469	NKOKALAJ_00873	HGLFJFHH_02053	LMCBJFBB_00968	JKAEJIOG_00995	IPFAOIAO_01025	LDNMJBLF_01877	NGGLPFLC_00994	JFKNNKKO_01205	FPDADCAC_00793	PCCFMEJI_01639	PAPEPPMA_01466	EBHDHCND_01252	LCLJHKIJ_00229	CEAFLGEM_00853	GCHKODAN_00412	JOIKCCIF_01004	OKCGGIMM_00058	MFDIDILC_00625	BAAGAGJI_00745	MONNLMBH_00933	PEPDHEFJ_01183	LIJDCJGI_00898	EBCEMCHD_01669	GGJBHMAM_01768	MNKOBDND_00421	AHOGIDBA_01347	PPNONDPE_01356	NHIONFGO_00924	AALIFJBP_01396	EDBAANLO_00996	LMLHMKLB_00117	LLCJLBKA_01902
group_14053		hypothetical protein	100	100	1	1	8820				611	611	611	AGCHLJOI_00840	ECDHNGKH_01771	DDLAADCP_01731	OHPDFNGI_00525	NKOKALAJ_01405	HGLFJFHH_01061	LMCBJFBB_02193	JKAEJIOG_02161	IPFAOIAO_01933	LDNMJBLF_00574	NGGLPFLC_02000	JFKNNKKO_02202	FPDADCAC_02655	PCCFMEJI_00476	PAPEPPMA_00829	EBHDHCND_00087	LCLJHKIJ_01461	CEAFLGEM_02016	GCHKODAN_01548	JOIKCCIF_02174	OKCGGIMM_01226	MFDIDILC_01649	BAAGAGJI_01949	MONNLMBH_02087	PEPDHEFJ_02309	LIJDCJGI_02078	EBCEMCHD_00494	GGJBHMAM_00590	MNKOBDND_01583	AHOGIDBA_00237	PPNONDPE_02495	NHIONFGO_02087	AALIFJBP_00153	EDBAANLO_01922	LMLHMKLB_01440	LLCJLBKA_00963
mscL		Large-conductance mechanosensitive channel	100	100	1	1	3852				377	377	377	AGCHLJOI_00069	ECDHNGKH_00063	DDLAADCP_00066	OHPDFNGI_01161	NKOKALAJ_00167	HGLFJFHH_01726	LMCBJFBB_00487	JKAEJIOG_01455	IPFAOIAO_01339	LDNMJBLF_01279	NGGLPFLC_01340	JFKNNKKO_01533	FPDADCAC_00302	PCCFMEJI_01178	PAPEPPMA_00191	EBHDHCND_00786	LCLJHKIJ_00688	CEAFLGEM_01313	GCHKODAN_00914	JOIKCCIF_01462	OKCGGIMM_01980	MFDIDILC_00808	BAAGAGJI_00283	MONNLMBH_01382	PEPDHEFJ_01660	LIJDCJGI_01376	EBCEMCHD_01194	GGJBHMAM_01290	MNKOBDND_02283	AHOGIDBA_01824	PPNONDPE_00892	NHIONFGO_01383	AALIFJBP_00902	EDBAANLO_01351	LMLHMKLB_00596	LLCJLBKA_00280
clpX		ATP-dependent Clp protease ATP-binding subunit ClpX	100	100	1	1	4046				1226	1226	1226	AGCHLJOI_02356	ECDHNGKH_00263	DDLAADCP_00203	OHPDFNGI_01280	NKOKALAJ_00014	HGLFJFHH_01863	LMCBJFBB_00641	JKAEJIOG_01320	IPFAOIAO_01219	LDNMJBLF_01486	NGGLPFLC_01217	JFKNNKKO_01393	FPDADCAC_00453	PCCFMEJI_01312	PAPEPPMA_00073	EBHDHCND_00922	LCLJHKIJ_00553	CEAFLGEM_01179	GCHKODAN_00795	JOIKCCIF_01327	OKCGGIMM_02102	MFDIDILC_01105	BAAGAGJI_00420	MONNLMBH_01247	PEPDHEFJ_01526	LIJDCJGI_01240	EBCEMCHD_01328	GGJBHMAM_01426	MNKOBDND_00080	AHOGIDBA_01688	PPNONDPE_01031	NHIONFGO_01248	AALIFJBP_01036	EDBAANLO_01230	LMLHMKLB_00462	LLCJLBKA_00158
rplI		50S ribosomal protein L9	100	100	1	1	8755				452	452	452	AGCHLJOI_00837	ECDHNGKH_01774	DDLAADCP_01734	OHPDFNGI_00528	NKOKALAJ_01408	HGLFJFHH_01066	LMCBJFBB_02196	JKAEJIOG_02158	IPFAOIAO_01929	LDNMJBLF_00577	NGGLPFLC_01997	JFKNNKKO_02198	FPDADCAC_01525	PCCFMEJI_00479	PAPEPPMA_00826	EBHDHCND_00090	LCLJHKIJ_01458	CEAFLGEM_02013	GCHKODAN_01545	JOIKCCIF_02171	OKCGGIMM_01223	MFDIDILC_01646	BAAGAGJI_01952	MONNLMBH_02084	PEPDHEFJ_02306	LIJDCJGI_02075	EBCEMCHD_00497	GGJBHMAM_00593	MNKOBDND_01586	AHOGIDBA_00240	PPNONDPE_02498	NHIONFGO_02084	AALIFJBP_00150	EDBAANLO_01919	LMLHMKLB_01437	LLCJLBKA_00960
pheT		Phenylalanine--tRNA ligase beta subunit	100	100	1	1	4739				2405	2405	2405	AGCHLJOI_02209	ECDHNGKH_00409	DDLAADCP_00349	OHPDFNGI_01650	NKOKALAJ_00661	HGLFJFHH_00015	LMCBJFBB_00789	JKAEJIOG_01175	IPFAOIAO_00802	LDNMJBLF_01631	NGGLPFLC_00801	JFKNNKKO_00946	FPDADCAC_00615	PCCFMEJI_01456	PAPEPPMA_01648	EBHDHCND_01070	LCLJHKIJ_00408	CEAFLGEM_01036	GCHKODAN_00239	JOIKCCIF_01183	OKCGGIMM_00241	MFDIDILC_00395	BAAGAGJI_00565	MONNLMBH_01113	PEPDHEFJ_01365	LIJDCJGI_01094	EBCEMCHD_01473	GGJBHMAM_01571	MNKOBDND_00225	AHOGIDBA_01543	PPNONDPE_01177	NHIONFGO_01102	AALIFJBP_01200	EDBAANLO_00808	LMLHMKLB_00298	LLCJLBKA_02138
cmk		Cytidylate kinase	100	100	1	1	3901				683	683	683	AGCHLJOI_00024	ECDHNGKH_00108	DDLAADCP_00111	OHPDFNGI_01204	NKOKALAJ_00123	HGLFJFHH_01773	LMCBJFBB_00532	JKAEJIOG_01410	IPFAOIAO_01295	LDNMJBLF_01324	NGGLPFLC_01295	JFKNNKKO_01485	FPDADCAC_00364	PCCFMEJI_01223	PAPEPPMA_00148	EBHDHCND_00832	LCLJHKIJ_00643	CEAFLGEM_01268	GCHKODAN_00871	JOIKCCIF_01417	OKCGGIMM_02026	MFDIDILC_00854	BAAGAGJI_00328	MONNLMBH_01337	PEPDHEFJ_01615	LIJDCJGI_01331	EBCEMCHD_01239	GGJBHMAM_01335	MNKOBDND_02328	AHOGIDBA_01779	PPNONDPE_00939	NHIONFGO_01338	AALIFJBP_00947	EDBAANLO_01307	LMLHMKLB_00551	LLCJLBKA_00233
feuB		Iron-uptake system permease protein FeuB	100	100	1	1	3891				1022	1025	1024	AGCHLJOI_00033	ECDHNGKH_00099	DDLAADCP_00102	OHPDFNGI_01195	NKOKALAJ_00132	HGLFJFHH_01764	LMCBJFBB_00523	JKAEJIOG_01419	IPFAOIAO_01304	LDNMJBLF_01315	NGGLPFLC_01304	JFKNNKKO_01495	FPDADCAC_00355	PCCFMEJI_01214	PAPEPPMA_00157	EBHDHCND_00823	LCLJHKIJ_00652	CEAFLGEM_01277	GCHKODAN_00880	JOIKCCIF_01426	OKCGGIMM_02017	MFDIDILC_00845	BAAGAGJI_00319	MONNLMBH_01346	PEPDHEFJ_01624	LIJDCJGI_01340	EBCEMCHD_01230	GGJBHMAM_01326	MNKOBDND_02319	AHOGIDBA_01788	PPNONDPE_00930	NHIONFGO_01347	AALIFJBP_00938	EDBAANLO_01316	LMLHMKLB_00560	LLCJLBKA_00242
yutF		Acid sugar phosphatase	100	100	1	1	4711				770	770	770	AGCHLJOI_02186	ECDHNGKH_00432	DDLAADCP_00372	OHPDFNGI_01629	NKOKALAJ_00688	HGLFJFHH_02287	LMCBJFBB_00812	JKAEJIOG_01152	IPFAOIAO_00823	LDNMJBLF_01654	NGGLPFLC_00822	JFKNNKKO_00971	FPDADCAC_00638	PCCFMEJI_01480	PAPEPPMA_01627	EBHDHCND_01094	LCLJHKIJ_00385	CEAFLGEM_01012	GCHKODAN_00260	JOIKCCIF_01160	OKCGGIMM_00217	MFDIDILC_01227	BAAGAGJI_00588	MONNLMBH_01090	PEPDHEFJ_01342	LIJDCJGI_01072	EBCEMCHD_01496	GGJBHMAM_01594	MNKOBDND_00247	AHOGIDBA_01521	PPNONDPE_01200	NHIONFGO_01079	AALIFJBP_01223	EDBAANLO_00829	LMLHMKLB_00275	LLCJLBKA_02117
group_14061		hypothetical protein	100	100	1	1	4409				602	602	602	AGCHLJOI_02032	ECDHNGKH_00586	DDLAADCP_00526	OHPDFNGI_01471	NKOKALAJ_00871	HGLFJFHH_02055	LMCBJFBB_00966	JKAEJIOG_00997	IPFAOIAO_01023	LDNMJBLF_01875	NGGLPFLC_00992	JFKNNKKO_01203	FPDADCAC_00791	PCCFMEJI_01637	PAPEPPMA_01468	EBHDHCND_01250	LCLJHKIJ_00231	CEAFLGEM_00855	GCHKODAN_00410	JOIKCCIF_01006	OKCGGIMM_00060	MFDIDILC_00627	BAAGAGJI_00743	MONNLMBH_00935	PEPDHEFJ_01185	LIJDCJGI_00900	EBCEMCHD_01667	GGJBHMAM_01766	MNKOBDND_00419	AHOGIDBA_01349	PPNONDPE_01354	NHIONFGO_00926	AALIFJBP_01394	EDBAANLO_00994	LMLHMKLB_00119	LLCJLBKA_01904
nadK		NAD kinase	100	100	1	1	4362				836	836	836	AGCHLJOI_02008	ECDHNGKH_00610	DDLAADCP_00550	OHPDFNGI_01450	NKOKALAJ_00916	HGLFJFHH_02032	LMCBJFBB_01005	JKAEJIOG_00975	IPFAOIAO_01044	LDNMJBLF_01897	NGGLPFLC_01014	JFKNNKKO_01227	FPDADCAC_00814	PCCFMEJI_01659	PAPEPPMA_01447	EBHDHCND_01272	LCLJHKIJ_00207	CEAFLGEM_00833	GCHKODAN_00471	JOIKCCIF_00982	OKCGGIMM_00037	MFDIDILC_00605	BAAGAGJI_00767	MONNLMBH_00913	PEPDHEFJ_01163	LIJDCJGI_00878	EBCEMCHD_01689	GGJBHMAM_01788	MNKOBDND_00441	AHOGIDBA_01327	PPNONDPE_01379	NHIONFGO_00903	AALIFJBP_01416	EDBAANLO_01015	LMLHMKLB_00097	LLCJLBKA_01880
mutX		8-oxo-dGTP diphosphatase	100	100	1	1	4176				482	482	482	AGCHLJOI_02313	ECDHNGKH_00306	DDLAADCP_00246	OHPDFNGI_01338	NKOKALAJ_00382	HGLFJFHH_01923	LMCBJFBB_00684	JKAEJIOG_01277	IPFAOIAO_01145	LDNMJBLF_01530	NGGLPFLC_01173	JFKNNKKO_01334	FPDADCAC_00512	PCCFMEJI_01355	PAPEPPMA_01333	EBHDHCND_00965	LCLJHKIJ_00510	CEAFLGEM_01137	GCHKODAN_00634	JOIKCCIF_01284	OKCGGIMM_02209	MFDIDILC_01140	BAAGAGJI_00463	MONNLMBH_01203	PEPDHEFJ_01467	LIJDCJGI_01197	EBCEMCHD_01371	GGJBHMAM_01469	MNKOBDND_00123	AHOGIDBA_01645	PPNONDPE_01074	NHIONFGO_01205	AALIFJBP_01079	EDBAANLO_01116	LMLHMKLB_00419	LLCJLBKA_00098
eno		Enolase	100	100	1	1	5327				1307	1307	1307	AGCHLJOI_01644	ECDHNGKH_00970	DDLAADCP_00911	OHPDFNGI_01944	NKOKALAJ_04031	HGLFJFHH_00369	LMCBJFBB_01398	JKAEJIOG_00632	IPFAOIAO_00551	LDNMJBLF_02254	NGGLPFLC_00570	JFKNNKKO_00591	FPDADCAC_01178	PCCFMEJI_01994	PAPEPPMA_01944	EBHDHCND_01638	LCLJHKIJ_02256	CEAFLGEM_00497	GCHKODAN_00012	JOIKCCIF_00639	OKCGGIMM_00524	MFDIDILC_01263	BAAGAGJI_01129	MONNLMBH_00573	PEPDHEFJ_00808	LIJDCJGI_00544	EBCEMCHD_02021	GGJBHMAM_02120	MNKOBDND_00775	AHOGIDBA_00994	PPNONDPE_00759	NHIONFGO_00578	AALIFJBP_01749	EDBAANLO_00562	LMLHMKLB_02247	LLCJLBKA_01670
rexB		ATP-dependent helicase/deoxyribonuclease subunit B	100	100	1	1	4737				3233	3233	3233	AGCHLJOI_02207	ECDHNGKH_00411	DDLAADCP_00351	OHPDFNGI_01648	NKOKALAJ_00663	HGLFJFHH_00013	LMCBJFBB_00791	JKAEJIOG_01173	IPFAOIAO_00804	LDNMJBLF_01633	NGGLPFLC_00803	JFKNNKKO_00948	FPDADCAC_00617	PCCFMEJI_01459	PAPEPPMA_01646	EBHDHCND_01072	LCLJHKIJ_00406	CEAFLGEM_01033	GCHKODAN_00241	JOIKCCIF_01181	OKCGGIMM_00238	MFDIDILC_00393	BAAGAGJI_00567	MONNLMBH_01111	PEPDHEFJ_01363	LIJDCJGI_01092	EBCEMCHD_01475	GGJBHMAM_01573	MNKOBDND_00227	AHOGIDBA_01541	PPNONDPE_01179	NHIONFGO_01100	AALIFJBP_01202	EDBAANLO_00810	LMLHMKLB_00296	LLCJLBKA_02136
group_14091		hypothetical protein	100	100	1	1	3959				338	338	338	AGCHLJOI_02417	ECDHNGKH_00139	DDLAADCP_00142	OHPDFNGI_01220	NKOKALAJ_00093	HGLFJFHH_01801	LMCBJFBB_00562	JKAEJIOG_01382	IPFAOIAO_01279	LDNMJBLF_01355	NGGLPFLC_01279	JFKNNKKO_01456	FPDADCAC_00392	PCCFMEJI_01251	PAPEPPMA_00132	EBHDHCND_00861	LCLJHKIJ_00614	CEAFLGEM_01240	GCHKODAN_00855	JOIKCCIF_01388	OKCGGIMM_02042	MFDIDILC_01239	BAAGAGJI_00359	MONNLMBH_01308	PEPDHEFJ_01587	LIJDCJGI_01301	EBCEMCHD_01267	GGJBHMAM_01365	MNKOBDND_00019	AHOGIDBA_01749	PPNONDPE_00969	NHIONFGO_01310	AALIFJBP_00975	EDBAANLO_01291	LMLHMKLB_00523	LLCJLBKA_00217
group_14092		putative protein	100	100	1	1	7260				776	776	776	AGCHLJOI_01387	ECDHNGKH_01225	DDLAADCP_01168	OHPDFNGI_00015	NKOKALAJ_01062	HGLFJFHH_00553	LMCBJFBB_01647	JKAEJIOG_00382	IPFAOIAO_00378	LDNMJBLF_00017	NGGLPFLC_00339	JFKNNKKO_00407	FPDADCAC_02178	PCCFMEJI_02248	PAPEPPMA_02135	EBHDHCND_01889	LCLJHKIJ_02003	CEAFLGEM_00307	GCHKODAN_02091	JOIKCCIF_00383	OKCGGIMM_01728	MFDIDILC_01206	BAAGAGJI_01386	MONNLMBH_00383	PEPDHEFJ_00488	LIJDCJGI_00295	EBCEMCHD_02268	GGJBHMAM_00030	MNKOBDND_01025	AHOGIDBA_00744	PPNONDPE_01953	NHIONFGO_00388	AALIFJBP_01998	EDBAANLO_00333	LMLHMKLB_01996	LLCJLBKA_01471
mprF		Phosphatidylglycerol lysyltransferase	100	100	1	1	8728				2540	2540	2540	AGCHLJOI_00828	ECDHNGKH_01783	DDLAADCP_01743	OHPDFNGI_00560	NKOKALAJ_01418	HGLFJFHH_01075	LMCBJFBB_02205	JKAEJIOG_02149	IPFAOIAO_01898	LDNMJBLF_00586	NGGLPFLC_01988	JFKNNKKO_02189	FPDADCAC_01534	PCCFMEJI_00488	PAPEPPMA_00794	EBHDHCND_00099	LCLJHKIJ_01449	CEAFLGEM_02004	GCHKODAN_01536	JOIKCCIF_02162	OKCGGIMM_01214	MFDIDILC_01637	BAAGAGJI_01961	MONNLMBH_02074	PEPDHEFJ_02297	LIJDCJGI_02065	EBCEMCHD_00507	GGJBHMAM_00603	MNKOBDND_01596	AHOGIDBA_00250	PPNONDPE_02507	NHIONFGO_02075	AALIFJBP_00140	EDBAANLO_01910	LMLHMKLB_01428	LLCJLBKA_00927
udk		Uridine kinase	100	100	1	1	4802				629	629	629	AGCHLJOI_02259	ECDHNGKH_00359	DDLAADCP_00299	OHPDFNGI_01693	NKOKALAJ_00611	HGLFJFHH_00062	LMCBJFBB_00740	JKAEJIOG_01222	IPFAOIAO_00758	LDNMJBLF_01584	NGGLPFLC_00755	JFKNNKKO_00897	FPDADCAC_00568	PCCFMEJI_01409	PAPEPPMA_01692	EBHDHCND_01022	LCLJHKIJ_00457	CEAFLGEM_01083	GCHKODAN_00195	JOIKCCIF_01231	OKCGGIMM_00287	MFDIDILC_01179	BAAGAGJI_00516	MONNLMBH_01160	PEPDHEFJ_01413	LIJDCJGI_01143	EBCEMCHD_01425	GGJBHMAM_01523	MNKOBDND_00177	AHOGIDBA_01591	PPNONDPE_01130	NHIONFGO_01149	AALIFJBP_01134	EDBAANLO_00765	LMLHMKLB_00364	LLCJLBKA_02184
thyA		Thymidylate synthase	100	100	1	1	4043				839	839	839	AGCHLJOI_02359	ECDHNGKH_00260	DDLAADCP_00200	OHPDFNGI_01277	NKOKALAJ_00017	HGLFJFHH_01860	LMCBJFBB_00638	JKAEJIOG_01323	IPFAOIAO_01222	LDNMJBLF_01483	NGGLPFLC_01220	JFKNNKKO_01396	FPDADCAC_00450	PCCFMEJI_01309	PAPEPPMA_00076	EBHDHCND_00919	LCLJHKIJ_00556	CEAFLGEM_01182	GCHKODAN_00798	JOIKCCIF_01330	OKCGGIMM_02099	MFDIDILC_01102	BAAGAGJI_00417	MONNLMBH_01250	PEPDHEFJ_01529	LIJDCJGI_01243	EBCEMCHD_01325	GGJBHMAM_01423	MNKOBDND_00077	AHOGIDBA_01691	PPNONDPE_01028	NHIONFGO_01251	AALIFJBP_01033	EDBAANLO_01233	LMLHMKLB_00465	LLCJLBKA_00161
ftsE		Cell division ATP-binding protein FtsE	100	100	1	1	6650				692	692	692	AGCHLJOI_01537	ECDHNGKH_01077	DDLAADCP_01018	OHPDFNGI_01988	NKOKALAJ_00215	HGLFJFHH_00413	LMCBJFBB_01443	JKAEJIOG_00590	IPFAOIAO_00520	LDNMJBLF_02296	NGGLPFLC_00483	JFKNNKKO_00547	FPDADCAC_01222	PCCFMEJI_02038	PAPEPPMA_01988	EBHDHCND_01683	LCLJHKIJ_02149	CEAFLGEM_00453	GCHKODAN_02236	JOIKCCIF_00531	OKCGGIMM_01872	MFDIDILC_00879	BAAGAGJI_01236	MONNLMBH_00530	PEPDHEFJ_00700	LIJDCJGI_00502	EBCEMCHD_02063	GGJBHMAM_02163	MNKOBDND_00817	AHOGIDBA_00951	PPNONDPE_01797	NHIONFGO_00534	AALIFJBP_01792	EDBAANLO_00530	LMLHMKLB_02204	LLCJLBKA_01627
hpdA		4-hydroxyphenylacetate decarboxylase activating enzyme	100	100	1	1	7385				776	776	776	AGCHLJOI_01301	ECDHNGKH_01310	DDLAADCP_01253	OHPDFNGI_00095	NKOKALAJ_01143	HGLFJFHH_00632	LMCBJFBB_01732	JKAEJIOG_00298	IPFAOIAO_00300	LDNMJBLF_00099	NGGLPFLC_00260	JFKNNKKO_00327	FPDADCAC_02260	PCCFMEJI_00019	PAPEPPMA_01262	EBHDHCND_01974	LCLJHKIJ_01920	CEAFLGEM_00225	GCHKODAN_02012	JOIKCCIF_00300	OKCGGIMM_01645	MFDIDILC_00499	BAAGAGJI_01471	MONNLMBH_00300	PEPDHEFJ_00405	LIJDCJGI_00213	EBCEMCHD_00019	GGJBHMAM_00112	MNKOBDND_01107	AHOGIDBA_00662	PPNONDPE_02038	NHIONFGO_00304	AALIFJBP_02080	EDBAANLO_00255	LMLHMKLB_01913	LLCJLBKA_01391
group_14116		hypothetical protein	100	100	1	1	7274				611	614	613	AGCHLJOI_01374	ECDHNGKH_01238	DDLAADCP_01181	OHPDFNGI_00027	NKOKALAJ_01074	HGLFJFHH_00565	LMCBJFBB_01661	JKAEJIOG_00370	IPFAOIAO_00366	LDNMJBLF_00029	NGGLPFLC_00327	JFKNNKKO_00395	FPDADCAC_02190	PCCFMEJI_02260	PAPEPPMA_02147	EBHDHCND_01902	LCLJHKIJ_01990	CEAFLGEM_00295	GCHKODAN_02079	JOIKCCIF_00370	OKCGGIMM_01716	MFDIDILC_01218	BAAGAGJI_01399	MONNLMBH_00371	PEPDHEFJ_00476	LIJDCJGI_00283	EBCEMCHD_02280	GGJBHMAM_00042	MNKOBDND_01037	AHOGIDBA_00732	PPNONDPE_01965	NHIONFGO_00376	AALIFJBP_02010	EDBAANLO_00321	LMLHMKLB_01984	LLCJLBKA_01459
liaR		Transcriptional regulatory protein LiaR	100	100	1	1	7391				641	641	641	AGCHLJOI_01297	ECDHNGKH_01314	DDLAADCP_01257	OHPDFNGI_00098	NKOKALAJ_01149	HGLFJFHH_00635	LMCBJFBB_01736	JKAEJIOG_00294	IPFAOIAO_00297	LDNMJBLF_00103	NGGLPFLC_00257	JFKNNKKO_00324	FPDADCAC_02264	PCCFMEJI_00023	PAPEPPMA_01259	EBHDHCND_01978	LCLJHKIJ_01916	CEAFLGEM_00221	GCHKODAN_02009	JOIKCCIF_00296	OKCGGIMM_01642	MFDIDILC_00495	BAAGAGJI_01475	MONNLMBH_00296	PEPDHEFJ_00401	LIJDCJGI_00209	EBCEMCHD_00023	GGJBHMAM_00116	MNKOBDND_01111	AHOGIDBA_00658	PPNONDPE_02042	NHIONFGO_00300	AALIFJBP_02084	EDBAANLO_00252	LMLHMKLB_01909	LLCJLBKA_01388
group_1412		hypothetical protein	100	100	1	1	4305				401	659	647	AGCHLJOI_01971	ECDHNGKH_00647	DDLAADCP_00587	OHPDFNGI_01411	NKOKALAJ_00459	HGLFJFHH_01992	LMCBJFBB_01042	JKAEJIOG_00936	IPFAOIAO_01079	LDNMJBLF_01935	NGGLPFLC_01108	JFKNNKKO_01265	FPDADCAC_00851	PCCFMEJI_01696	PAPEPPMA_01408	EBHDHCND_01309	LCLJHKIJ_00170	CEAFLGEM_00796	GCHKODAN_00561	JOIKCCIF_00945	OKCGGIMM_02277	MFDIDILC_00568	BAAGAGJI_00804	MONNLMBH_00876	PEPDHEFJ_01126	LIJDCJGI_00840	EBCEMCHD_01727	GGJBHMAM_01826	MNKOBDND_00479	AHOGIDBA_01289	PPNONDPE_01415	NHIONFGO_00866	AALIFJBP_01454	EDBAANLO_01051	LMLHMKLB_00060	LLCJLBKA_00027
group_1414		hypothetical protein	100	100	1	1	4307				158	587	523	AGCHLJOI_01973	ECDHNGKH_00645	DDLAADCP_00585	OHPDFNGI_01413	NKOKALAJ_00461	HGLFJFHH_01994	LMCBJFBB_01040	JKAEJIOG_00938	IPFAOIAO_01077	LDNMJBLF_01933	NGGLPFLC_01106	JFKNNKKO_01263	FPDADCAC_00849	PCCFMEJI_01694	PAPEPPMA_01410	EBHDHCND_01307	LCLJHKIJ_00172	CEAFLGEM_00798	GCHKODAN_00559	JOIKCCIF_00947	OKCGGIMM_02280	MFDIDILC_00570	BAAGAGJI_00802	MONNLMBH_00878	PEPDHEFJ_01128	LIJDCJGI_00842	EBCEMCHD_01725	GGJBHMAM_01824	MNKOBDND_00477	AHOGIDBA_01291	PPNONDPE_01413	NHIONFGO_00868	AALIFJBP_01452	EDBAANLO_01049	LMLHMKLB_00062	LLCJLBKA_00025
trxB		Thioredoxin reductase	100	100	1	1	7421				914	914	914	AGCHLJOI_01270	ECDHNGKH_01341	DDLAADCP_01284	OHPDFNGI_00124	NKOKALAJ_01177	HGLFJFHH_00662	LMCBJFBB_01764	JKAEJIOG_00268	IPFAOIAO_00271	LDNMJBLF_00129	NGGLPFLC_00231	JFKNNKKO_00297	FPDADCAC_02290	PCCFMEJI_00050	PAPEPPMA_01233	EBHDHCND_02005	LCLJHKIJ_01889	CEAFLGEM_00194	GCHKODAN_01983	JOIKCCIF_00269	OKCGGIMM_01615	MFDIDILC_00253	BAAGAGJI_01502	MONNLMBH_00269	PEPDHEFJ_00375	LIJDCJGI_00182	EBCEMCHD_00050	GGJBHMAM_00143	MNKOBDND_01138	AHOGIDBA_00631	PPNONDPE_02069	NHIONFGO_00273	AALIFJBP_02111	EDBAANLO_00226	LMLHMKLB_01883	LLCJLBKA_01362
glmM		Phosphoglucosamine mutase	100	100	1	1	4717				1352	1352	1352	AGCHLJOI_02192	ECDHNGKH_00426	DDLAADCP_00366	OHPDFNGI_01634	NKOKALAJ_00682	HGLFJFHH_02293	LMCBJFBB_00806	JKAEJIOG_01158	IPFAOIAO_00818	LDNMJBLF_01648	NGGLPFLC_00817	JFKNNKKO_00965	FPDADCAC_00632	PCCFMEJI_01474	PAPEPPMA_01632	EBHDHCND_01088	LCLJHKIJ_00391	CEAFLGEM_01018	GCHKODAN_00255	JOIKCCIF_01166	OKCGGIMM_00222	MFDIDILC_02491	BAAGAGJI_00582	MONNLMBH_01096	PEPDHEFJ_01348	LIJDCJGI_01078	EBCEMCHD_01490	GGJBHMAM_01588	MNKOBDND_00241	AHOGIDBA_01527	PPNONDPE_01194	NHIONFGO_01085	AALIFJBP_01217	EDBAANLO_00824	LMLHMKLB_00281	LLCJLBKA_02122
group_14147		hypothetical protein	100	100	1	1	4690				1103	1103	1103	AGCHLJOI_02171	ECDHNGKH_00447	DDLAADCP_00387	OHPDFNGI_01616	NKOKALAJ_00705	HGLFJFHH_02274	LMCBJFBB_00827	JKAEJIOG_01137	IPFAOIAO_00836	LDNMJBLF_01669	NGGLPFLC_00836	JFKNNKKO_00985	FPDADCAC_00653	PCCFMEJI_01495	PAPEPPMA_01614	EBHDHCND_01109	LCLJHKIJ_00370	CEAFLGEM_00997	GCHKODAN_00274	JOIKCCIF_01145	OKCGGIMM_00202	MFDIDILC_00102	BAAGAGJI_00603	MONNLMBH_01075	PEPDHEFJ_01327	LIJDCJGI_01057	EBCEMCHD_01511	GGJBHMAM_01609	MNKOBDND_00262	AHOGIDBA_01506	PPNONDPE_01215	NHIONFGO_01064	AALIFJBP_01238	EDBAANLO_00842	LMLHMKLB_00260	LLCJLBKA_02104
gtaB		UTP--glucose-1-phosphate uridylyltransferase	100	100	1	1	7252				899	899	899	AGCHLJOI_01394	ECDHNGKH_01218	DDLAADCP_01161	OHPDFNGI_00009	NKOKALAJ_01054	HGLFJFHH_00547	LMCBJFBB_01640	JKAEJIOG_00389	IPFAOIAO_00384	LDNMJBLF_00010	NGGLPFLC_00345	JFKNNKKO_00413	FPDADCAC_02171	PCCFMEJI_02241	PAPEPPMA_02129	EBHDHCND_01882	LCLJHKIJ_02010	CEAFLGEM_00314	GCHKODAN_02097	JOIKCCIF_00390	OKCGGIMM_01734	MFDIDILC_02381	BAAGAGJI_01379	MONNLMBH_00390	PEPDHEFJ_00495	LIJDCJGI_00302	EBCEMCHD_02261	GGJBHMAM_00023	MNKOBDND_01018	AHOGIDBA_00751	PPNONDPE_01946	NHIONFGO_00395	AALIFJBP_01991	EDBAANLO_00339	LMLHMKLB_02003	LLCJLBKA_01478
pncB2		Nicotinate phosphoribosyltransferase pncB2	100	100	1	1	7420				1460	1460	1460	AGCHLJOI_01271	ECDHNGKH_01340	DDLAADCP_01283	OHPDFNGI_00123	NKOKALAJ_01176	HGLFJFHH_00661	LMCBJFBB_01763	JKAEJIOG_00269	IPFAOIAO_00272	LDNMJBLF_00128	NGGLPFLC_00232	JFKNNKKO_00298	FPDADCAC_02289	PCCFMEJI_00049	PAPEPPMA_01234	EBHDHCND_02004	LCLJHKIJ_01890	CEAFLGEM_00195	GCHKODAN_01984	JOIKCCIF_00270	OKCGGIMM_01616	MFDIDILC_00252	BAAGAGJI_01501	MONNLMBH_00270	PEPDHEFJ_00376	LIJDCJGI_00183	EBCEMCHD_00049	GGJBHMAM_00142	MNKOBDND_01137	AHOGIDBA_00632	PPNONDPE_02068	NHIONFGO_00274	AALIFJBP_02110	EDBAANLO_00227	LMLHMKLB_01884	LLCJLBKA_01363
fliY		L-cystine-binding protein FliY	100	100	1	1	4675				785	785	785	AGCHLJOI_02154	ECDHNGKH_00464	DDLAADCP_00404	OHPDFNGI_01601	NKOKALAJ_00723	HGLFJFHH_02257	LMCBJFBB_00844	JKAEJIOG_01120	IPFAOIAO_00851	LDNMJBLF_01752	NGGLPFLC_00853	JFKNNKKO_01002	FPDADCAC_00670	PCCFMEJI_01512	PAPEPPMA_01599	EBHDHCND_01126	LCLJHKIJ_00353	CEAFLGEM_00980	GCHKODAN_00289	JOIKCCIF_01128	OKCGGIMM_00186	MFDIDILC_02273	BAAGAGJI_00620	MONNLMBH_01058	PEPDHEFJ_01309	LIJDCJGI_01040	EBCEMCHD_01528	GGJBHMAM_01626	MNKOBDND_00279	AHOGIDBA_01489	PPNONDPE_01232	NHIONFGO_01047	AALIFJBP_01255	EDBAANLO_00857	LMLHMKLB_00243	LLCJLBKA_02021
group_14156		hypothetical protein	100	100	1	1	6665				602	602	602	AGCHLJOI_01522	ECDHNGKH_01092	DDLAADCP_01033	OHPDFNGI_02004	NKOKALAJ_00197	HGLFJFHH_00430	LMCBJFBB_01513	JKAEJIOG_00512	IPFAOIAO_00505	LDNMJBLF_02311	NGGLPFLC_00468	JFKNNKKO_00531	FPDADCAC_01299	PCCFMEJI_02116	PAPEPPMA_02004	EBHDHCND_01758	LCLJHKIJ_02134	CEAFLGEM_00438	GCHKODAN_02220	JOIKCCIF_00516	OKCGGIMM_01853	MFDIDILC_02117	BAAGAGJI_01251	MONNLMBH_00515	PEPDHEFJ_00621	LIJDCJGI_00427	EBCEMCHD_02138	GGJBHMAM_02238	MNKOBDND_00893	AHOGIDBA_00876	PPNONDPE_01812	NHIONFGO_00519	AALIFJBP_01867	EDBAANLO_00460	LMLHMKLB_02128	LLCJLBKA_01612
coaA		Pantothenate kinase	100	100	1	1	4673				920	920	920	AGCHLJOI_02152	ECDHNGKH_00466	DDLAADCP_00406	OHPDFNGI_01599	NKOKALAJ_00725	HGLFJFHH_02255	LMCBJFBB_00846	JKAEJIOG_01118	IPFAOIAO_00853	LDNMJBLF_01754	NGGLPFLC_00855	JFKNNKKO_01004	FPDADCAC_00672	PCCFMEJI_01514	PAPEPPMA_01597	EBHDHCND_01128	LCLJHKIJ_00351	CEAFLGEM_00978	GCHKODAN_00291	JOIKCCIF_01126	OKCGGIMM_00184	MFDIDILC_02275	BAAGAGJI_00622	MONNLMBH_01056	PEPDHEFJ_01307	LIJDCJGI_01038	EBCEMCHD_01530	GGJBHMAM_01628	MNKOBDND_00281	AHOGIDBA_01487	PPNONDPE_01234	NHIONFGO_01045	AALIFJBP_01257	EDBAANLO_00859	LMLHMKLB_00241	LLCJLBKA_02019
group_14158		hypothetical protein	100	100	1	1	4543				887	887	887	AGCHLJOI_02114	ECDHNGKH_00504	DDLAADCP_00444	OHPDFNGI_01539	NKOKALAJ_00783	HGLFJFHH_02194	LMCBJFBB_00885	JKAEJIOG_01080	IPFAOIAO_00902	LDNMJBLF_01793	NGGLPFLC_00893	JFKNNKKO_01067	FPDADCAC_00710	PCCFMEJI_01553	PAPEPPMA_01537	EBHDHCND_01168	LCLJHKIJ_00313	CEAFLGEM_00939	GCHKODAN_00330	JOIKCCIF_01088	OKCGGIMM_00144	MFDIDILC_02091	BAAGAGJI_00661	MONNLMBH_01017	PEPDHEFJ_01269	LIJDCJGI_00982	EBCEMCHD_01585	GGJBHMAM_01684	MNKOBDND_00337	AHOGIDBA_01431	PPNONDPE_01272	NHIONFGO_01007	AALIFJBP_01312	EDBAANLO_00897	LMLHMKLB_00203	LLCJLBKA_01979
group_14160		hypothetical protein	100	100	1	1	3884				935	935	935	AGCHLJOI_00040	ECDHNGKH_00092	DDLAADCP_00095	OHPDFNGI_01188	NKOKALAJ_00139	HGLFJFHH_01755	LMCBJFBB_00516	JKAEJIOG_01426	IPFAOIAO_01311	LDNMJBLF_01308	NGGLPFLC_01311	JFKNNKKO_01504	FPDADCAC_00348	PCCFMEJI_01207	PAPEPPMA_00164	EBHDHCND_00816	LCLJHKIJ_00659	CEAFLGEM_01284	GCHKODAN_00887	JOIKCCIF_01433	OKCGGIMM_02010	MFDIDILC_00838	BAAGAGJI_00312	MONNLMBH_01353	PEPDHEFJ_01631	LIJDCJGI_01347	EBCEMCHD_01223	GGJBHMAM_01319	MNKOBDND_02312	AHOGIDBA_01795	PPNONDPE_00923	NHIONFGO_01354	AALIFJBP_00931	EDBAANLO_01323	LMLHMKLB_00567	LLCJLBKA_00249
fabG_1		3-oxoacyl-[acyl-carrier-protein] reductase FabG	100	100	1	1	7357				734	734	734	AGCHLJOI_01329	ECDHNGKH_01282	DDLAADCP_01225	OHPDFNGI_00068	NKOKALAJ_01114	HGLFJFHH_00604	LMCBJFBB_01704	JKAEJIOG_00326	IPFAOIAO_00327	LDNMJBLF_00071	NGGLPFLC_00288	JFKNNKKO_00356	FPDADCAC_02232	PCCFMEJI_02302	PAPEPPMA_01289	EBHDHCND_01945	LCLJHKIJ_01948	CEAFLGEM_00253	GCHKODAN_02039	JOIKCCIF_00328	OKCGGIMM_01673	MFDIDILC_00527	BAAGAGJI_01443	MONNLMBH_00329	PEPDHEFJ_00433	LIJDCJGI_00241	EBCEMCHD_02322	GGJBHMAM_00084	MNKOBDND_01079	AHOGIDBA_00690	PPNONDPE_02009	NHIONFGO_00332	AALIFJBP_02052	EDBAANLO_00282	LMLHMKLB_01941	LLCJLBKA_01419
pheS		Phenylalanine--tRNA ligase alpha subunit	100	100	1	1	4741				1040	1040	1040	AGCHLJOI_02211	ECDHNGKH_00407	DDLAADCP_00347	OHPDFNGI_01652	NKOKALAJ_00659	HGLFJFHH_00017	LMCBJFBB_00787	JKAEJIOG_01177	IPFAOIAO_00800	LDNMJBLF_01629	NGGLPFLC_00799	JFKNNKKO_00944	FPDADCAC_00613	PCCFMEJI_01454	PAPEPPMA_01650	EBHDHCND_01068	LCLJHKIJ_00410	CEAFLGEM_01038	GCHKODAN_00237	JOIKCCIF_01185	OKCGGIMM_00243	MFDIDILC_00397	BAAGAGJI_00563	MONNLMBH_01115	PEPDHEFJ_01367	LIJDCJGI_01096	EBCEMCHD_01471	GGJBHMAM_01569	MNKOBDND_00223	AHOGIDBA_01545	PPNONDPE_01175	NHIONFGO_01104	AALIFJBP_01198	EDBAANLO_00806	LMLHMKLB_00300	LLCJLBKA_02140
tgt		Queuine tRNA-ribosyltransferase	100	100	1	1	7263				1142	1142	1142	AGCHLJOI_01383	ECDHNGKH_01229	DDLAADCP_01172	OHPDFNGI_00018	NKOKALAJ_01065	HGLFJFHH_00556	LMCBJFBB_01651	JKAEJIOG_00379	IPFAOIAO_00375	LDNMJBLF_00020	NGGLPFLC_00336	JFKNNKKO_00404	FPDADCAC_02181	PCCFMEJI_02251	PAPEPPMA_02138	EBHDHCND_01893	LCLJHKIJ_01999	CEAFLGEM_00304	GCHKODAN_02088	JOIKCCIF_00379	OKCGGIMM_01725	MFDIDILC_01209	BAAGAGJI_01390	MONNLMBH_00380	PEPDHEFJ_00485	LIJDCJGI_00292	EBCEMCHD_02271	GGJBHMAM_00033	MNKOBDND_01028	AHOGIDBA_00741	PPNONDPE_01956	NHIONFGO_00385	AALIFJBP_02001	EDBAANLO_00330	LMLHMKLB_01993	LLCJLBKA_01468
rplT		50S ribosomal protein L20	100	100	1	1	3904				359	359	359	AGCHLJOI_00021	ECDHNGKH_00111	DDLAADCP_00114	OHPDFNGI_01207	NKOKALAJ_00120	HGLFJFHH_01776	LMCBJFBB_00535	JKAEJIOG_01407	IPFAOIAO_01292	LDNMJBLF_01327	NGGLPFLC_01292	JFKNNKKO_01482	FPDADCAC_00367	PCCFMEJI_01226	PAPEPPMA_00145	EBHDHCND_00835	LCLJHKIJ_00640	CEAFLGEM_01265	GCHKODAN_00868	JOIKCCIF_01414	OKCGGIMM_02029	MFDIDILC_00857	BAAGAGJI_00331	MONNLMBH_01334	PEPDHEFJ_01612	LIJDCJGI_01328	EBCEMCHD_01242	GGJBHMAM_01338	MNKOBDND_02331	AHOGIDBA_01776	PPNONDPE_00942	NHIONFGO_01335	AALIFJBP_00950	EDBAANLO_01304	LMLHMKLB_00548	LLCJLBKA_00230
group_14207		hypothetical protein	100	100	1	1	4772				920	920	920	AGCHLJOI_02235	ECDHNGKH_00383	DDLAADCP_00324	OHPDFNGI_01674	NKOKALAJ_00636	HGLFJFHH_00042	LMCBJFBB_00764	JKAEJIOG_01199	IPFAOIAO_00778	LDNMJBLF_01607	NGGLPFLC_00774	JFKNNKKO_00918	FPDADCAC_00591	PCCFMEJI_01432	PAPEPPMA_01672	EBHDHCND_01045	LCLJHKIJ_00433	CEAFLGEM_01060	GCHKODAN_00215	JOIKCCIF_01208	OKCGGIMM_00266	MFDIDILC_01203	BAAGAGJI_00540	MONNLMBH_01137	PEPDHEFJ_01390	LIJDCJGI_01120	EBCEMCHD_01448	GGJBHMAM_01546	MNKOBDND_00200	AHOGIDBA_01568	PPNONDPE_01153	NHIONFGO_01126	AALIFJBP_01157	EDBAANLO_00784	LMLHMKLB_00341	LLCJLBKA_02163
group_14209		hypothetical protein	100	100	1	1	6666				857	863	857	AGCHLJOI_01521	ECDHNGKH_01093	DDLAADCP_01034	OHPDFNGI_02005	NKOKALAJ_00196	HGLFJFHH_00431	LMCBJFBB_01514	JKAEJIOG_00511	IPFAOIAO_00504	LDNMJBLF_02312	NGGLPFLC_00467	JFKNNKKO_00530	FPDADCAC_01300	PCCFMEJI_02117	PAPEPPMA_02005	EBHDHCND_01759	LCLJHKIJ_02133	CEAFLGEM_00437	GCHKODAN_02219	JOIKCCIF_00515	OKCGGIMM_01852	MFDIDILC_02116	BAAGAGJI_01252	MONNLMBH_00514	PEPDHEFJ_00620	LIJDCJGI_00426	EBCEMCHD_02139	GGJBHMAM_02239	MNKOBDND_00894	AHOGIDBA_00875	PPNONDPE_01813	NHIONFGO_00518	AALIFJBP_01868	EDBAANLO_00459	LMLHMKLB_02127	LLCJLBKA_01611
manZ_1		PTS system mannose-specific EIID component	100	100	1	1	7342				911	911	911	AGCHLJOI_01343	ECDHNGKH_01268	DDLAADCP_01211	OHPDFNGI_00057	NKOKALAJ_01102	HGLFJFHH_00593	LMCBJFBB_01690	JKAEJIOG_00341	IPFAOIAO_00338	LDNMJBLF_00057	NGGLPFLC_00299	JFKNNKKO_00367	FPDADCAC_02218	PCCFMEJI_02288	PAPEPPMA_01300	EBHDHCND_01931	LCLJHKIJ_01962	CEAFLGEM_00267	GCHKODAN_02050	JOIKCCIF_00342	OKCGGIMM_01687	MFDIDILC_00541	BAAGAGJI_01429	MONNLMBH_00343	PEPDHEFJ_00447	LIJDCJGI_00255	EBCEMCHD_02308	GGJBHMAM_00070	MNKOBDND_01065	AHOGIDBA_00704	PPNONDPE_01995	NHIONFGO_00347	AALIFJBP_02038	EDBAANLO_00293	LMLHMKLB_01955	LLCJLBKA_01430
group_14213		putative protein	100	100	1	1	4919				431	431	431	AGCHLJOI_01867	ECDHNGKH_00751	DDLAADCP_00691	OHPDFNGI_01777	NKOKALAJ_00516	HGLFJFHH_00152	LMCBJFBB_01224	JKAEJIOG_00832	IPFAOIAO_00669	LDNMJBLF_02039	NGGLPFLC_00664	JFKNNKKO_00810	FPDADCAC_00956	PCCFMEJI_01800	PAPEPPMA_01777	EBHDHCND_01413	LCLJHKIJ_00066	CEAFLGEM_00692	GCHKODAN_00111	JOIKCCIF_00841	OKCGGIMM_00376	MFDIDILC_00164	BAAGAGJI_00908	MONNLMBH_00773	PEPDHEFJ_01020	LIJDCJGI_00737	EBCEMCHD_01830	GGJBHMAM_01929	MNKOBDND_00582	AHOGIDBA_01186	PPNONDPE_01521	NHIONFGO_00760	AALIFJBP_01557	EDBAANLO_00679	LMLHMKLB_02468	LLCJLBKA_02268
group_14214		hypothetical protein	100	100	1	1	4715				380	380	380	AGCHLJOI_02190	ECDHNGKH_00428	DDLAADCP_00368	OHPDFNGI_01632	NKOKALAJ_00684	HGLFJFHH_02291	LMCBJFBB_00808	JKAEJIOG_01156	IPFAOIAO_00820	LDNMJBLF_01650	NGGLPFLC_00819	JFKNNKKO_00967	FPDADCAC_00634	PCCFMEJI_01476	PAPEPPMA_01630	EBHDHCND_01090	LCLJHKIJ_00389	CEAFLGEM_01016	GCHKODAN_00257	JOIKCCIF_01164	OKCGGIMM_00220	MFDIDILC_02493	BAAGAGJI_00584	MONNLMBH_01094	PEPDHEFJ_01346	LIJDCJGI_01076	EBCEMCHD_01492	GGJBHMAM_01590	MNKOBDND_00243	AHOGIDBA_01525	PPNONDPE_01196	NHIONFGO_01083	AALIFJBP_01219	EDBAANLO_00826	LMLHMKLB_00279	LLCJLBKA_02120
gapN		NADP-dependent glyceraldehyde-3-phosphate dehydrogenase	100	100	1	1	4807				1427	1427	1427	AGCHLJOI_01950	ECDHNGKH_00668	DDLAADCP_00608	OHPDFNGI_01696	NKOKALAJ_00608	HGLFJFHH_00066	LMCBJFBB_01064	JKAEJIOG_00916	IPFAOIAO_00755	LDNMJBLF_01956	NGGLPFLC_00751	JFKNNKKO_00893	FPDADCAC_00871	PCCFMEJI_01716	PAPEPPMA_01695	EBHDHCND_01330	LCLJHKIJ_00149	CEAFLGEM_00776	GCHKODAN_00192	JOIKCCIF_00924	OKCGGIMM_00291	MFDIDILC_01313	BAAGAGJI_00825	MONNLMBH_00856	PEPDHEFJ_01105	LIJDCJGI_00820	EBCEMCHD_01747	GGJBHMAM_01846	MNKOBDND_00499	AHOGIDBA_01269	PPNONDPE_01438	NHIONFGO_00846	AALIFJBP_01474	EDBAANLO_00762	LMLHMKLB_02551	LLCJLBKA_02187
group_14243		hypothetical protein	100	100	1	1	4917				926	926	926	AGCHLJOI_01869	ECDHNGKH_00749	DDLAADCP_00689	OHPDFNGI_01775	NKOKALAJ_00519	HGLFJFHH_00150	LMCBJFBB_01222	JKAEJIOG_00834	IPFAOIAO_00671	LDNMJBLF_02037	NGGLPFLC_00666	JFKNNKKO_00812	FPDADCAC_00954	PCCFMEJI_01798	PAPEPPMA_01775	EBHDHCND_01411	LCLJHKIJ_00068	CEAFLGEM_00694	GCHKODAN_00113	JOIKCCIF_00843	OKCGGIMM_00373	MFDIDILC_00162	BAAGAGJI_00906	MONNLMBH_00775	PEPDHEFJ_01022	LIJDCJGI_00739	EBCEMCHD_01828	GGJBHMAM_01927	MNKOBDND_00580	AHOGIDBA_01188	PPNONDPE_01519	NHIONFGO_00762	AALIFJBP_01555	EDBAANLO_00681	LMLHMKLB_02470	LLCJLBKA_02266
cdaR_2		Carbohydrate diacid regulator	100	100	1	1	4841				1094	1094	1094	AGCHLJOI_01919	ECDHNGKH_00699	DDLAADCP_00639	OHPDFNGI_01725	NKOKALAJ_00576	HGLFJFHH_00098	LMCBJFBB_01096	JKAEJIOG_00885	IPFAOIAO_00724	LDNMJBLF_01987	NGGLPFLC_00719	JFKNNKKO_00863	FPDADCAC_00902	PCCFMEJI_01748	PAPEPPMA_01725	EBHDHCND_01361	LCLJHKIJ_00118	CEAFLGEM_00744	GCHKODAN_00163	JOIKCCIF_00893	OKCGGIMM_00321	MFDIDILC_01344	BAAGAGJI_00856	MONNLMBH_00825	PEPDHEFJ_01074	LIJDCJGI_00789	EBCEMCHD_01778	GGJBHMAM_01877	MNKOBDND_00530	AHOGIDBA_01238	PPNONDPE_01469	NHIONFGO_00815	AALIFJBP_01505	EDBAANLO_00731	LMLHMKLB_02520	LLCJLBKA_02216
nrdF2		Ribonucleoside-diphosphate reductase subunit beta nrdF2	100	100	1	1	4812				959	959	959	AGCHLJOI_01945	ECDHNGKH_00673	DDLAADCP_00613	OHPDFNGI_01701	NKOKALAJ_00603	HGLFJFHH_00071	LMCBJFBB_01069	JKAEJIOG_00911	IPFAOIAO_00750	LDNMJBLF_01961	NGGLPFLC_00746	JFKNNKKO_00888	FPDADCAC_00876	PCCFMEJI_01721	PAPEPPMA_01700	EBHDHCND_01335	LCLJHKIJ_00144	CEAFLGEM_00771	GCHKODAN_00187	JOIKCCIF_00919	OKCGGIMM_00296	MFDIDILC_01318	BAAGAGJI_00830	MONNLMBH_00851	PEPDHEFJ_01100	LIJDCJGI_00815	EBCEMCHD_01752	GGJBHMAM_01851	MNKOBDND_00504	AHOGIDBA_01264	PPNONDPE_01443	NHIONFGO_00841	AALIFJBP_01479	EDBAANLO_00757	LMLHMKLB_02546	LLCJLBKA_02192
group_14246	argR_2	Arginine repressor	100	100	1	1	8698				437	437	437	AGCHLJOI_00790	ECDHNGKH_01821	DDLAADCP_01781	OHPDFNGI_00589	NKOKALAJ_01439	HGLFJFHH_01105	LMCBJFBB_02243	JKAEJIOG_02110	IPFAOIAO_01877	LDNMJBLF_00626	NGGLPFLC_01969	JFKNNKKO_02160	FPDADCAC_01570	PCCFMEJI_00522	PAPEPPMA_00765	EBHDHCND_00138	LCLJHKIJ_01411	CEAFLGEM_01970	GCHKODAN_01502	JOIKCCIF_02124	OKCGGIMM_01181	MFDIDILC_01599	BAAGAGJI_01999	MONNLMBH_02036	PEPDHEFJ_02259	LIJDCJGI_02027	EBCEMCHD_00545	GGJBHMAM_00641	MNKOBDND_01634	AHOGIDBA_00288	PPNONDPE_02543	NHIONFGO_02036	AALIFJBP_00102	EDBAANLO_01881	LMLHMKLB_01389	LLCJLBKA_00908
group_14247		Calcium-transporting ATPase 1	100	100	1	1	6655				2684	2684	2684	AGCHLJOI_01532	ECDHNGKH_01082	DDLAADCP_01023	OHPDFNGI_01994	NKOKALAJ_00209	HGLFJFHH_00420	LMCBJFBB_01448	JKAEJIOG_00585	IPFAOIAO_00515	LDNMJBLF_02301	NGGLPFLC_00478	JFKNNKKO_00541	FPDADCAC_01227	PCCFMEJI_02043	PAPEPPMA_01994	EBHDHCND_01688	LCLJHKIJ_02144	CEAFLGEM_00448	GCHKODAN_02231	JOIKCCIF_00526	OKCGGIMM_01866	MFDIDILC_00874	BAAGAGJI_01241	MONNLMBH_00525	PEPDHEFJ_00695	LIJDCJGI_00497	EBCEMCHD_02068	GGJBHMAM_02168	MNKOBDND_00822	AHOGIDBA_00946	PPNONDPE_01802	NHIONFGO_00529	AALIFJBP_01797	EDBAANLO_00525	LMLHMKLB_02199	LLCJLBKA_01622
group_14251		hypothetical protein	100	100	1	1	8570				707	707	707	AGCHLJOI_00730	ECDHNGKH_01882	DDLAADCP_01842	OHPDFNGI_00640	NKOKALAJ_01500	HGLFJFHH_01160	LMCBJFBB_02303	JKAEJIOG_02050	IPFAOIAO_01826	LDNMJBLF_00686	NGGLPFLC_01917	JFKNNKKO_02103	FPDADCAC_01631	PCCFMEJI_00583	PAPEPPMA_00714	EBHDHCND_00198	LCLJHKIJ_01350	CEAFLGEM_01909	GCHKODAN_01449	JOIKCCIF_02064	OKCGGIMM_01128	MFDIDILC_01541	BAAGAGJI_02059	MONNLMBH_01976	PEPDHEFJ_02199	LIJDCJGI_01967	EBCEMCHD_00606	GGJBHMAM_00701	MNKOBDND_01694	AHOGIDBA_00348	PPNONDPE_02603	NHIONFGO_01976	AALIFJBP_00042	EDBAANLO_01830	LMLHMKLB_01328	LLCJLBKA_00856
ruvA		Holliday junction ATP-dependent DNA helicase RuvA	100	100	1	1	8690				590	590	590	AGCHLJOI_00785	ECDHNGKH_01826	DDLAADCP_01786	OHPDFNGI_00594	NKOKALAJ_01445	HGLFJFHH_01110	LMCBJFBB_02248	JKAEJIOG_02105	IPFAOIAO_01872	LDNMJBLF_00631	NGGLPFLC_01963	JFKNNKKO_02155	FPDADCAC_01575	PCCFMEJI_00527	PAPEPPMA_00760	EBHDHCND_00143	LCLJHKIJ_01406	CEAFLGEM_01965	GCHKODAN_01497	JOIKCCIF_02119	OKCGGIMM_01176	MFDIDILC_01594	BAAGAGJI_02004	MONNLMBH_02031	PEPDHEFJ_02254	LIJDCJGI_02022	EBCEMCHD_00550	GGJBHMAM_00646	MNKOBDND_01639	AHOGIDBA_00293	PPNONDPE_02548	NHIONFGO_02031	AALIFJBP_00097	EDBAANLO_01876	LMLHMKLB_01384	LLCJLBKA_00903
group_14256		hypothetical protein	100	100	1	1	8702				944	944	944	AGCHLJOI_00794	ECDHNGKH_01817	DDLAADCP_01777	OHPDFNGI_00585	NKOKALAJ_01435	HGLFJFHH_01101	LMCBJFBB_02239	JKAEJIOG_02114	IPFAOIAO_01881	LDNMJBLF_00622	NGGLPFLC_01973	JFKNNKKO_02164	FPDADCAC_01566	PCCFMEJI_00518	PAPEPPMA_00769	EBHDHCND_00134	LCLJHKIJ_01415	CEAFLGEM_01974	GCHKODAN_01506	JOIKCCIF_02128	OKCGGIMM_01185	MFDIDILC_01603	BAAGAGJI_01995	MONNLMBH_02040	PEPDHEFJ_02263	LIJDCJGI_02031	EBCEMCHD_00541	GGJBHMAM_00637	MNKOBDND_01630	AHOGIDBA_00284	PPNONDPE_02539	NHIONFGO_02040	AALIFJBP_00106	EDBAANLO_01885	LMLHMKLB_01393	LLCJLBKA_00912
fabF		3-oxoacyl-[acyl-carrier-protein] synthase 2	100	100	1	1	7356				1232	1232	1232	AGCHLJOI_01330	ECDHNGKH_01281	DDLAADCP_01224	OHPDFNGI_00067	NKOKALAJ_01113	HGLFJFHH_00603	LMCBJFBB_01703	JKAEJIOG_00327	IPFAOIAO_00328	LDNMJBLF_00070	NGGLPFLC_00289	JFKNNKKO_00357	FPDADCAC_02231	PCCFMEJI_02301	PAPEPPMA_01290	EBHDHCND_01944	LCLJHKIJ_01949	CEAFLGEM_00254	GCHKODAN_02040	JOIKCCIF_00329	OKCGGIMM_01674	MFDIDILC_00528	BAAGAGJI_01442	MONNLMBH_00330	PEPDHEFJ_00434	LIJDCJGI_00242	EBCEMCHD_02321	GGJBHMAM_00083	MNKOBDND_01078	AHOGIDBA_00691	PPNONDPE_02008	NHIONFGO_00333	AALIFJBP_02051	EDBAANLO_00283	LMLHMKLB_01942	LLCJLBKA_01420
murJ		Lipid II flippase MurJ	100	100	1	1	3895				1667	1667	1667	AGCHLJOI_00029	ECDHNGKH_00103	DDLAADCP_00106	OHPDFNGI_01199	NKOKALAJ_00127	HGLFJFHH_01768	LMCBJFBB_00527	JKAEJIOG_01415	IPFAOIAO_01300	LDNMJBLF_01319	NGGLPFLC_01300	JFKNNKKO_01490	FPDADCAC_00359	PCCFMEJI_01218	PAPEPPMA_00153	EBHDHCND_00827	LCLJHKIJ_00648	CEAFLGEM_01273	GCHKODAN_00876	JOIKCCIF_01422	OKCGGIMM_02021	MFDIDILC_00849	BAAGAGJI_00323	MONNLMBH_01342	PEPDHEFJ_01620	LIJDCJGI_01336	EBCEMCHD_01234	GGJBHMAM_01330	MNKOBDND_02323	AHOGIDBA_01784	PPNONDPE_00934	NHIONFGO_01343	AALIFJBP_00942	EDBAANLO_01312	LMLHMKLB_00556	LLCJLBKA_00238
group_14259		Putative phosphatase	100	100	1	1	4851				809	809	809	AGCHLJOI_01910	ECDHNGKH_00708	DDLAADCP_00648	OHPDFNGI_01734	NKOKALAJ_00566	HGLFJFHH_00107	LMCBJFBB_01181	JKAEJIOG_00876	IPFAOIAO_00715	LDNMJBLF_01996	NGGLPFLC_00710	JFKNNKKO_00854	FPDADCAC_00911	PCCFMEJI_01757	PAPEPPMA_01734	EBHDHCND_01370	LCLJHKIJ_00109	CEAFLGEM_00735	GCHKODAN_00154	JOIKCCIF_00884	OKCGGIMM_00330	MFDIDILC_00121	BAAGAGJI_00865	MONNLMBH_00816	PEPDHEFJ_01065	LIJDCJGI_00780	EBCEMCHD_01787	GGJBHMAM_01886	MNKOBDND_00539	AHOGIDBA_01229	PPNONDPE_01478	NHIONFGO_00806	AALIFJBP_01514	EDBAANLO_00722	LMLHMKLB_02511	LLCJLBKA_02225
ispD		2-C-methyl-D-erythritol 4-phosphate cytidylyltransferase	100	100	1	1	3863				716	719	718	AGCHLJOI_00058	ECDHNGKH_00074	DDLAADCP_00077	OHPDFNGI_01172	NKOKALAJ_00156	HGLFJFHH_01737	LMCBJFBB_00498	JKAEJIOG_01444	IPFAOIAO_01328	LDNMJBLF_01290	NGGLPFLC_01329	JFKNNKKO_01522	FPDADCAC_00330	PCCFMEJI_01189	PAPEPPMA_00180	EBHDHCND_00797	LCLJHKIJ_00677	CEAFLGEM_01302	GCHKODAN_00903	JOIKCCIF_01451	OKCGGIMM_01993	MFDIDILC_00819	BAAGAGJI_00294	MONNLMBH_01371	PEPDHEFJ_01649	LIJDCJGI_01365	EBCEMCHD_01205	GGJBHMAM_01301	MNKOBDND_02294	AHOGIDBA_01813	PPNONDPE_00905	NHIONFGO_01372	AALIFJBP_00913	EDBAANLO_01340	LMLHMKLB_00585	LLCJLBKA_00269
ddl		D-alanine--D-alanine ligase	100	100	1	1	4873				1046	1046	1046	AGCHLJOI_01894	ECDHNGKH_00724	DDLAADCP_00664	OHPDFNGI_01750	NKOKALAJ_00548	HGLFJFHH_00124	LMCBJFBB_01197	JKAEJIOG_00860	IPFAOIAO_00698	LDNMJBLF_02012	NGGLPFLC_00694	JFKNNKKO_00837	FPDADCAC_00928	PCCFMEJI_01773	PAPEPPMA_01750	EBHDHCND_01386	LCLJHKIJ_00093	CEAFLGEM_00719	GCHKODAN_00138	JOIKCCIF_00868	OKCGGIMM_00347	MFDIDILC_00137	BAAGAGJI_00881	MONNLMBH_00800	PEPDHEFJ_01047	LIJDCJGI_00764	EBCEMCHD_01803	GGJBHMAM_01902	MNKOBDND_00555	AHOGIDBA_01213	PPNONDPE_01494	NHIONFGO_00790	AALIFJBP_01530	EDBAANLO_00706	LMLHMKLB_02495	LLCJLBKA_02241
artQ_1		Arginine transport system permease protein ArtQ	100	100	1	1	4677				641	641	641	AGCHLJOI_02156	ECDHNGKH_00462	DDLAADCP_00402	OHPDFNGI_01603	NKOKALAJ_00720	HGLFJFHH_02260	LMCBJFBB_00842	JKAEJIOG_01122	IPFAOIAO_00849	LDNMJBLF_01750	NGGLPFLC_00850	JFKNNKKO_00999	FPDADCAC_00668	PCCFMEJI_01510	PAPEPPMA_01601	EBHDHCND_01124	LCLJHKIJ_00355	CEAFLGEM_00982	GCHKODAN_00287	JOIKCCIF_01130	OKCGGIMM_00188	MFDIDILC_02271	BAAGAGJI_00618	MONNLMBH_01060	PEPDHEFJ_01311	LIJDCJGI_01042	EBCEMCHD_01526	GGJBHMAM_01624	MNKOBDND_00277	AHOGIDBA_01491	PPNONDPE_01230	NHIONFGO_01049	AALIFJBP_01253	EDBAANLO_00855	LMLHMKLB_00245	LLCJLBKA_02023
nrdD_1		Anaerobic ribonucleoside-triphosphate reductase	100	100	1	1	4438				338	338	338	AGCHLJOI_02052	ECDHNGKH_00566	DDLAADCP_00506	OHPDFNGI_01489	NKOKALAJ_00850	HGLFJFHH_02075	LMCBJFBB_00946	JKAEJIOG_01017	IPFAOIAO_01004	LDNMJBLF_01855	NGGLPFLC_00973	JFKNNKKO_01184	FPDADCAC_00772	PCCFMEJI_01617	PAPEPPMA_01486	EBHDHCND_01230	LCLJHKIJ_00251	CEAFLGEM_00875	GCHKODAN_00391	JOIKCCIF_01026	OKCGGIMM_00081	MFDIDILC_00648	BAAGAGJI_00723	MONNLMBH_00955	PEPDHEFJ_01206	LIJDCJGI_00920	EBCEMCHD_01647	GGJBHMAM_01746	MNKOBDND_00399	AHOGIDBA_01369	PPNONDPE_01334	NHIONFGO_00946	AALIFJBP_01374	EDBAANLO_00975	LMLHMKLB_00140	LLCJLBKA_01923
group_14264		Putative two-component membrane permease complex subunit SMU_747c	100	100	1	1	4931				902	902	902	AGCHLJOI_01858	ECDHNGKH_00760	DDLAADCP_00700	OHPDFNGI_01786	NKOKALAJ_00504	HGLFJFHH_00161	LMCBJFBB_01233	JKAEJIOG_00823	IPFAOIAO_00660	LDNMJBLF_02048	NGGLPFLC_00655	JFKNNKKO_00801	FPDADCAC_00965	PCCFMEJI_01809	PAPEPPMA_01786	EBHDHCND_01422	LCLJHKIJ_00057	CEAFLGEM_00683	GCHKODAN_00101	JOIKCCIF_00832	OKCGGIMM_00385	MFDIDILC_00173	BAAGAGJI_00917	MONNLMBH_00764	PEPDHEFJ_01011	LIJDCJGI_00728	EBCEMCHD_01839	GGJBHMAM_01938	MNKOBDND_00591	AHOGIDBA_01177	PPNONDPE_01530	NHIONFGO_00751	AALIFJBP_01566	EDBAANLO_00670	LMLHMKLB_02459	LLCJLBKA_02277
group_14265		hypothetical protein	100	100	1	1	8573				323	323	323	AGCHLJOI_00733	ECDHNGKH_01879	DDLAADCP_01839	OHPDFNGI_00637	NKOKALAJ_01497	HGLFJFHH_01157	LMCBJFBB_02300	JKAEJIOG_02053	IPFAOIAO_01829	LDNMJBLF_00683	NGGLPFLC_01920	JFKNNKKO_02106	FPDADCAC_01628	PCCFMEJI_00580	PAPEPPMA_00717	EBHDHCND_00195	LCLJHKIJ_01353	CEAFLGEM_01912	GCHKODAN_01452	JOIKCCIF_02067	OKCGGIMM_01131	MFDIDILC_01544	BAAGAGJI_02056	MONNLMBH_01979	PEPDHEFJ_02202	LIJDCJGI_01970	EBCEMCHD_00603	GGJBHMAM_00698	MNKOBDND_01691	AHOGIDBA_00345	PPNONDPE_02600	NHIONFGO_01979	AALIFJBP_00045	EDBAANLO_01833	LMLHMKLB_01331	LLCJLBKA_00859
saeR		Response regulator SaeR	100	100	1	1	7266				686	686	686	AGCHLJOI_01380	ECDHNGKH_01232	DDLAADCP_01175	OHPDFNGI_00021	NKOKALAJ_01068	HGLFJFHH_00559	LMCBJFBB_01655	JKAEJIOG_00376	IPFAOIAO_00372	LDNMJBLF_00023	NGGLPFLC_00333	JFKNNKKO_00401	FPDADCAC_02184	PCCFMEJI_02254	PAPEPPMA_02141	EBHDHCND_01896	LCLJHKIJ_01996	CEAFLGEM_00301	GCHKODAN_02085	JOIKCCIF_00376	OKCGGIMM_01722	MFDIDILC_01212	BAAGAGJI_01393	MONNLMBH_00377	PEPDHEFJ_00482	LIJDCJGI_00289	EBCEMCHD_02274	GGJBHMAM_00036	MNKOBDND_01031	AHOGIDBA_00738	PPNONDPE_01959	NHIONFGO_00382	AALIFJBP_02004	EDBAANLO_00327	LMLHMKLB_01990	LLCJLBKA_01465
ftsL		Cell division protein FtsL	100	100	1	1	7520				326	326	326	AGCHLJOI_01262	ECDHNGKH_01349	DDLAADCP_01292	OHPDFNGI_00132	NKOKALAJ_01185	HGLFJFHH_00670	LMCBJFBB_01772	JKAEJIOG_00260	IPFAOIAO_00263	LDNMJBLF_00137	NGGLPFLC_00222	JFKNNKKO_00289	FPDADCAC_02299	PCCFMEJI_00058	PAPEPPMA_01225	EBHDHCND_02013	LCLJHKIJ_01881	CEAFLGEM_00186	GCHKODAN_01975	JOIKCCIF_00261	OKCGGIMM_01607	MFDIDILC_02060	BAAGAGJI_01510	MONNLMBH_00261	PEPDHEFJ_00367	LIJDCJGI_00174	EBCEMCHD_00058	GGJBHMAM_00151	MNKOBDND_01146	AHOGIDBA_00623	PPNONDPE_02077	NHIONFGO_00265	AALIFJBP_02119	EDBAANLO_00218	LMLHMKLB_01875	LLCJLBKA_01354
deoD		Purine nucleoside phosphorylase DeoD-type	100	100	1	1	4205				710	710	710	AGCHLJOI_02295	ECDHNGKH_00324	DDLAADCP_00264	OHPDFNGI_01356	NKOKALAJ_00409	HGLFJFHH_01941	LMCBJFBB_00702	JKAEJIOG_01259	IPFAOIAO_01127	LDNMJBLF_01548	NGGLPFLC_01155	JFKNNKKO_01316	FPDADCAC_00530	PCCFMEJI_01373	PAPEPPMA_01315	EBHDHCND_00983	LCLJHKIJ_00492	CEAFLGEM_01119	GCHKODAN_00616	JOIKCCIF_01266	OKCGGIMM_02227	MFDIDILC_01158	BAAGAGJI_00481	MONNLMBH_01185	PEPDHEFJ_01449	LIJDCJGI_01179	EBCEMCHD_01389	GGJBHMAM_01487	MNKOBDND_00141	AHOGIDBA_01627	PPNONDPE_01092	NHIONFGO_01187	AALIFJBP_01097	EDBAANLO_01098	LMLHMKLB_00401	LLCJLBKA_00080
pstB3_3		Phosphate import ATP-binding protein PstB 3	100	100	1	1	2775				749	749	749	AGCHLJOI_00677	ECDHNGKH_01935	DDLAADCP_01895	OHPDFNGI_00707	NKOKALAJ_01560	HGLFJFHH_01250	LMCBJFBB_02356	JKAEJIOG_01997	IPFAOIAO_01791	LDNMJBLF_00739	NGGLPFLC_01881	JFKNNKKO_02013	FPDADCAC_01684	PCCFMEJI_00637	PAPEPPMA_00647	EBHDHCND_00251	LCLJHKIJ_01295	CEAFLGEM_01855	GCHKODAN_01396	JOIKCCIF_02011	OKCGGIMM_01039	MFDIDILC_01488	BAAGAGJI_02112	MONNLMBH_01922	PEPDHEFJ_02146	LIJDCJGI_01914	EBCEMCHD_00659	GGJBHMAM_00754	MNKOBDND_01747	AHOGIDBA_00401	PPNONDPE_00649	NHIONFGO_01923	AALIFJBP_02340	EDBAANLO_01795	LMLHMKLB_01275	LLCJLBKA_00807
group_14270		hypothetical protein	100	100	1	1	4665				1061	1061	1061	AGCHLJOI_02147	ECDHNGKH_00471	DDLAADCP_00411	OHPDFNGI_01594	NKOKALAJ_00734	HGLFJFHH_02250	LMCBJFBB_00851	JKAEJIOG_01113	IPFAOIAO_00858	LDNMJBLF_01759	NGGLPFLC_00860	JFKNNKKO_01009	FPDADCAC_00677	PCCFMEJI_01519	PAPEPPMA_01592	EBHDHCND_01133	LCLJHKIJ_00346	CEAFLGEM_00973	GCHKODAN_00296	JOIKCCIF_01121	OKCGGIMM_00178	MFDIDILC_02280	BAAGAGJI_00627	MONNLMBH_01051	PEPDHEFJ_01302	LIJDCJGI_01033	EBCEMCHD_01535	GGJBHMAM_01633	MNKOBDND_00286	AHOGIDBA_01482	PPNONDPE_01239	NHIONFGO_01040	AALIFJBP_01262	EDBAANLO_00864	LMLHMKLB_00236	LLCJLBKA_02014
rmlD		dTDP-4-dehydrorhamnose reductase	100	100	1	1	3856				854	854	854	AGCHLJOI_00065	ECDHNGKH_00067	DDLAADCP_00070	OHPDFNGI_01165	NKOKALAJ_00163	HGLFJFHH_01730	LMCBJFBB_00491	JKAEJIOG_01451	IPFAOIAO_01335	LDNMJBLF_01283	NGGLPFLC_01336	JFKNNKKO_01529	FPDADCAC_00323	PCCFMEJI_01182	PAPEPPMA_00187	EBHDHCND_00790	LCLJHKIJ_00684	CEAFLGEM_01309	GCHKODAN_00910	JOIKCCIF_01458	OKCGGIMM_01986	MFDIDILC_00812	BAAGAGJI_00287	MONNLMBH_01378	PEPDHEFJ_01656	LIJDCJGI_01372	EBCEMCHD_01198	GGJBHMAM_01294	MNKOBDND_02287	AHOGIDBA_01820	PPNONDPE_00898	NHIONFGO_01379	AALIFJBP_00906	EDBAANLO_01347	LMLHMKLB_00592	LLCJLBKA_00276
group_14272		hypothetical protein	100	100	1	1	4408				977	977	977	AGCHLJOI_02031	ECDHNGKH_00587	DDLAADCP_00527	OHPDFNGI_01470	NKOKALAJ_00872	HGLFJFHH_02054	LMCBJFBB_00967	JKAEJIOG_00996	IPFAOIAO_01024	LDNMJBLF_01876	NGGLPFLC_00993	JFKNNKKO_01204	FPDADCAC_00792	PCCFMEJI_01638	PAPEPPMA_01467	EBHDHCND_01251	LCLJHKIJ_00230	CEAFLGEM_00854	GCHKODAN_00411	JOIKCCIF_01005	OKCGGIMM_00059	MFDIDILC_00626	BAAGAGJI_00744	MONNLMBH_00934	PEPDHEFJ_01184	LIJDCJGI_00899	EBCEMCHD_01668	GGJBHMAM_01767	MNKOBDND_00420	AHOGIDBA_01348	PPNONDPE_01355	NHIONFGO_00925	AALIFJBP_01395	EDBAANLO_00995	LMLHMKLB_00118	LLCJLBKA_01903
msrC		Free methionine-R-sulfoxide reductase	100	100	1	1	4797				497	497	497	AGCHLJOI_02258	ECDHNGKH_00360	DDLAADCP_00300	OHPDFNGI_01692	NKOKALAJ_00612	HGLFJFHH_00061	LMCBJFBB_00741	JKAEJIOG_01221	IPFAOIAO_00759	LDNMJBLF_01585	NGGLPFLC_00756	JFKNNKKO_00898	FPDADCAC_00569	PCCFMEJI_01410	PAPEPPMA_01691	EBHDHCND_01023	LCLJHKIJ_00456	CEAFLGEM_01082	GCHKODAN_00196	JOIKCCIF_01230	OKCGGIMM_00286	MFDIDILC_01180	BAAGAGJI_00517	MONNLMBH_01159	PEPDHEFJ_01412	LIJDCJGI_01142	EBCEMCHD_01426	GGJBHMAM_01524	MNKOBDND_00178	AHOGIDBA_01590	PPNONDPE_01131	NHIONFGO_01148	AALIFJBP_01135	EDBAANLO_00766	LMLHMKLB_00363	LLCJLBKA_02183
pepT		Peptidase T	100	100	1	1	3896				1220	1220	1220	AGCHLJOI_00028	ECDHNGKH_00104	DDLAADCP_00107	OHPDFNGI_01200	NKOKALAJ_00126	HGLFJFHH_01769	LMCBJFBB_00528	JKAEJIOG_01414	IPFAOIAO_01299	LDNMJBLF_01320	NGGLPFLC_01299	JFKNNKKO_01489	FPDADCAC_00360	PCCFMEJI_01219	PAPEPPMA_00152	EBHDHCND_00828	LCLJHKIJ_00647	CEAFLGEM_01272	GCHKODAN_00875	JOIKCCIF_01421	OKCGGIMM_02022	MFDIDILC_00850	BAAGAGJI_00324	MONNLMBH_01341	PEPDHEFJ_01619	LIJDCJGI_01335	EBCEMCHD_01235	GGJBHMAM_01331	MNKOBDND_02324	AHOGIDBA_01783	PPNONDPE_00935	NHIONFGO_01342	AALIFJBP_00943	EDBAANLO_01311	LMLHMKLB_00555	LLCJLBKA_00237
gpmA_1		2,3-bisphosphoglycerate-dependent phosphoglycerate mutase	100	100	1	1	4882				692	692	692	AGCHLJOI_01891	ECDHNGKH_00727	DDLAADCP_00667	OHPDFNGI_01753	NKOKALAJ_00545	HGLFJFHH_00127	LMCBJFBB_01200	JKAEJIOG_00857	IPFAOIAO_00695	LDNMJBLF_02015	NGGLPFLC_00691	JFKNNKKO_00834	FPDADCAC_00931	PCCFMEJI_01776	PAPEPPMA_01753	EBHDHCND_01389	LCLJHKIJ_00090	CEAFLGEM_00716	GCHKODAN_00135	JOIKCCIF_00865	OKCGGIMM_00350	MFDIDILC_00140	BAAGAGJI_00884	MONNLMBH_00797	PEPDHEFJ_01044	LIJDCJGI_00761	EBCEMCHD_01806	GGJBHMAM_01905	MNKOBDND_00558	AHOGIDBA_01210	PPNONDPE_01497	NHIONFGO_00787	AALIFJBP_01533	EDBAANLO_00703	LMLHMKLB_02492	LLCJLBKA_02244
group_14277		hypothetical protein	100	100	1	1	8681				1541	1541	1541	AGCHLJOI_00775	ECDHNGKH_01836	DDLAADCP_01796	OHPDFNGI_00603	NKOKALAJ_01455	HGLFJFHH_01119	LMCBJFBB_02258	JKAEJIOG_02095	IPFAOIAO_01863	LDNMJBLF_00641	NGGLPFLC_01954	JFKNNKKO_02146	FPDADCAC_01585	PCCFMEJI_00538	PAPEPPMA_00751	EBHDHCND_00153	LCLJHKIJ_01396	CEAFLGEM_01954	GCHKODAN_01488	JOIKCCIF_02109	OKCGGIMM_01167	MFDIDILC_01584	BAAGAGJI_02014	MONNLMBH_02021	PEPDHEFJ_02244	LIJDCJGI_02012	EBCEMCHD_00560	GGJBHMAM_00656	MNKOBDND_01649	AHOGIDBA_00303	PPNONDPE_02558	NHIONFGO_02021	AALIFJBP_00087	EDBAANLO_01867	LMLHMKLB_01374	LLCJLBKA_00894
smpB		SsrA-binding protein	100	100	1	1	3751				467	467	467	AGCHLJOI_00166	ECDHNGKH_02330	DDLAADCP_02296	OHPDFNGI_01110	NKOKALAJ_00244	HGLFJFHH_01682	LMCBJFBB_00395	JKAEJIOG_01547	IPFAOIAO_01391	LDNMJBLF_01187	NGGLPFLC_01390	JFKNNKKO_01577	FPDADCAC_00209	PCCFMEJI_01086	PAPEPPMA_00243	EBHDHCND_00691	LCLJHKIJ_00785	CEAFLGEM_01405	GCHKODAN_00964	JOIKCCIF_01561	OKCGGIMM_01941	MFDIDILC_00714	BAAGAGJI_00211	MONNLMBH_01474	PEPDHEFJ_01697	LIJDCJGI_01467	EBCEMCHD_01103	GGJBHMAM_01199	MNKOBDND_02192	AHOGIDBA_01915	PPNONDPE_00426	NHIONFGO_01474	AALIFJBP_00811	EDBAANLO_01400	LMLHMKLB_00693	LLCJLBKA_00332
hit		Protein hit	100	100	1	1	7327				419	419	419	AGCHLJOI_01354	ECDHNGKH_01257	DDLAADCP_01200	OHPDFNGI_00045	NKOKALAJ_01091	HGLFJFHH_00582	LMCBJFBB_01678	JKAEJIOG_00352	IPFAOIAO_00349	LDNMJBLF_00046	NGGLPFLC_00310	JFKNNKKO_00378	FPDADCAC_02207	PCCFMEJI_02277	PAPEPPMA_02165	EBHDHCND_01920	LCLJHKIJ_01973	CEAFLGEM_00278	GCHKODAN_02061	JOIKCCIF_00353	OKCGGIMM_01698	MFDIDILC_00552	BAAGAGJI_01418	MONNLMBH_00354	PEPDHEFJ_00458	LIJDCJGI_00266	EBCEMCHD_02297	GGJBHMAM_00059	MNKOBDND_01054	AHOGIDBA_00715	PPNONDPE_01982	NHIONFGO_00358	AALIFJBP_02027	EDBAANLO_00304	LMLHMKLB_01966	LLCJLBKA_01441
ltaS1		Lipoteichoic acid synthase 1	100	100	1	1	3906				2144	2144	2144	AGCHLJOI_00020	ECDHNGKH_00112	DDLAADCP_00115	OHPDFNGI_01208	NKOKALAJ_00119	HGLFJFHH_01777	LMCBJFBB_00536	JKAEJIOG_01406	IPFAOIAO_01291	LDNMJBLF_01328	NGGLPFLC_01291	JFKNNKKO_01481	FPDADCAC_00368	PCCFMEJI_01227	PAPEPPMA_00144	EBHDHCND_00836	LCLJHKIJ_00639	CEAFLGEM_01264	GCHKODAN_00867	JOIKCCIF_01413	OKCGGIMM_02030	MFDIDILC_00858	BAAGAGJI_00332	MONNLMBH_01333	PEPDHEFJ_01611	LIJDCJGI_01327	EBCEMCHD_01243	GGJBHMAM_01339	MNKOBDND_02332	AHOGIDBA_01775	PPNONDPE_00943	NHIONFGO_01334	AALIFJBP_00951	EDBAANLO_01303	LMLHMKLB_00547	LLCJLBKA_00229
ung		Uracil-DNA glycosylase	100	100	1	1	4269				653	653	653	AGCHLJOI_02271	ECDHNGKH_00347	DDLAADCP_00287	OHPDFNGI_01378	NKOKALAJ_00431	HGLFJFHH_01963	LMCBJFBB_00728	JKAEJIOG_01234	IPFAOIAO_01107	LDNMJBLF_01572	NGGLPFLC_01135	JFKNNKKO_01294	FPDADCAC_00556	PCCFMEJI_01397	PAPEPPMA_01375	EBHDHCND_01010	LCLJHKIJ_00469	CEAFLGEM_01095	GCHKODAN_00596	JOIKCCIF_01243	OKCGGIMM_02247	MFDIDILC_01167	BAAGAGJI_00504	MONNLMBH_01172	PEPDHEFJ_01425	LIJDCJGI_01155	EBCEMCHD_01413	GGJBHMAM_01511	MNKOBDND_00165	AHOGIDBA_01603	PPNONDPE_01118	NHIONFGO_01161	AALIFJBP_01122	EDBAANLO_01078	LMLHMKLB_00376	LLCJLBKA_00058
nadE		NH(3)-dependent NAD(+) synthetase	100	100	1	1	7419				821	821	821	AGCHLJOI_01272	ECDHNGKH_01339	DDLAADCP_01282	OHPDFNGI_00122	NKOKALAJ_01175	HGLFJFHH_00660	LMCBJFBB_01762	JKAEJIOG_00270	IPFAOIAO_00273	LDNMJBLF_00127	NGGLPFLC_00233	JFKNNKKO_00299	FPDADCAC_02288	PCCFMEJI_00048	PAPEPPMA_01235	EBHDHCND_02003	LCLJHKIJ_01891	CEAFLGEM_00196	GCHKODAN_01985	JOIKCCIF_00271	OKCGGIMM_01617	MFDIDILC_00251	BAAGAGJI_01500	MONNLMBH_00271	PEPDHEFJ_00377	LIJDCJGI_00184	EBCEMCHD_00048	GGJBHMAM_00141	MNKOBDND_01136	AHOGIDBA_00633	PPNONDPE_02067	NHIONFGO_00275	AALIFJBP_02109	EDBAANLO_00228	LMLHMKLB_01885	LLCJLBKA_01364
group_14283		hypothetical protein	100	100	1	1	4542				917	917	917	AGCHLJOI_02113	ECDHNGKH_00505	DDLAADCP_00445	OHPDFNGI_01538	NKOKALAJ_00784	HGLFJFHH_02193	LMCBJFBB_00886	JKAEJIOG_01079	IPFAOIAO_00903	LDNMJBLF_01794	NGGLPFLC_00894	JFKNNKKO_01068	FPDADCAC_00711	PCCFMEJI_01554	PAPEPPMA_01536	EBHDHCND_01169	LCLJHKIJ_00312	CEAFLGEM_00938	GCHKODAN_00331	JOIKCCIF_01087	OKCGGIMM_00143	MFDIDILC_02090	BAAGAGJI_00662	MONNLMBH_01016	PEPDHEFJ_01268	LIJDCJGI_00981	EBCEMCHD_01586	GGJBHMAM_01685	MNKOBDND_00338	AHOGIDBA_01430	PPNONDPE_01273	NHIONFGO_01006	AALIFJBP_01313	EDBAANLO_00898	LMLHMKLB_00202	LLCJLBKA_01978
mltF_2		Membrane-bound lytic murein transglycosylase F	100	100	1	1	3773				2183	2183	2183	AGCHLJOI_00149	ECDHNGKH_02313	DDLAADCP_02279	OHPDFNGI_01125	NKOKALAJ_00266	HGLFJFHH_01699	LMCBJFBB_00411	JKAEJIOG_01531	IPFAOIAO_01376	LDNMJBLF_01203	NGGLPFLC_01375	JFKNNKKO_01560	FPDADCAC_00225	PCCFMEJI_01103	PAPEPPMA_00228	EBHDHCND_00707	LCLJHKIJ_00768	CEAFLGEM_01388	GCHKODAN_00949	JOIKCCIF_01543	OKCGGIMM_01959	MFDIDILC_00730	BAAGAGJI_00228	MONNLMBH_01458	PEPDHEFJ_01681	LIJDCJGI_01451	EBCEMCHD_01119	GGJBHMAM_01215	MNKOBDND_02208	AHOGIDBA_01899	PPNONDPE_00442	NHIONFGO_01458	AALIFJBP_00827	EDBAANLO_01385	LMLHMKLB_00676	LLCJLBKA_00317
dnaN		Beta sliding clamp	100	100	1	1	8862				1136	1136	1136	AGCHLJOI_00877	ECDHNGKH_01733	DDLAADCP_01694	OHPDFNGI_00488	NKOKALAJ_01357	HGLFJFHH_01022	LMCBJFBB_02154	JKAEJIOG_02198	IPFAOIAO_01970	LDNMJBLF_00537	NGGLPFLC_02038	JFKNNKKO_02240	FPDADCAC_02617	PCCFMEJI_00439	PAPEPPMA_00867	EBHDHCND_00050	LCLJHKIJ_01498	CEAFLGEM_02053	GCHKODAN_01586	JOIKCCIF_02211	OKCGGIMM_01265	MFDIDILC_01686	BAAGAGJI_01912	MONNLMBH_02124	PEPDHEFJ_02346	LIJDCJGI_02116	EBCEMCHD_00456	GGJBHMAM_00552	MNKOBDND_01545	AHOGIDBA_00199	PPNONDPE_02457	NHIONFGO_02124	AALIFJBP_00191	EDBAANLO_01959	LMLHMKLB_01495	LLCJLBKA_01000
fcl		GDP-L-fucose synthase	100	100	1	1	3864				1058	1058	1058	AGCHLJOI_00057	ECDHNGKH_00075	DDLAADCP_00078	OHPDFNGI_01173	NKOKALAJ_00155	HGLFJFHH_01738	LMCBJFBB_00499	JKAEJIOG_01443	IPFAOIAO_01327	LDNMJBLF_01291	NGGLPFLC_01328	JFKNNKKO_01521	FPDADCAC_00331	PCCFMEJI_01190	PAPEPPMA_00179	EBHDHCND_00798	LCLJHKIJ_00676	CEAFLGEM_01301	GCHKODAN_00902	JOIKCCIF_01450	OKCGGIMM_01994	MFDIDILC_00820	BAAGAGJI_00295	MONNLMBH_01370	PEPDHEFJ_01648	LIJDCJGI_01364	EBCEMCHD_01206	GGJBHMAM_01302	MNKOBDND_02295	AHOGIDBA_01812	PPNONDPE_00906	NHIONFGO_01371	AALIFJBP_00914	EDBAANLO_01339	LMLHMKLB_00584	LLCJLBKA_00268
thiT		Thiamine transporter ThiT	100	100	1	1	4813				563	563	563	AGCHLJOI_01944	ECDHNGKH_00674	DDLAADCP_00614	OHPDFNGI_01702	NKOKALAJ_00602	HGLFJFHH_00072	LMCBJFBB_01070	JKAEJIOG_00910	IPFAOIAO_00749	LDNMJBLF_01962	NGGLPFLC_00745	JFKNNKKO_00887	FPDADCAC_00877	PCCFMEJI_01722	PAPEPPMA_01701	EBHDHCND_01336	LCLJHKIJ_00143	CEAFLGEM_00770	GCHKODAN_00186	JOIKCCIF_00918	OKCGGIMM_00297	MFDIDILC_01319	BAAGAGJI_00831	MONNLMBH_00850	PEPDHEFJ_01099	LIJDCJGI_00814	EBCEMCHD_01753	GGJBHMAM_01852	MNKOBDND_00505	AHOGIDBA_01263	PPNONDPE_01444	NHIONFGO_00840	AALIFJBP_01480	EDBAANLO_00756	LMLHMKLB_02545	LLCJLBKA_02193
group_14298		Putative NrdI-like protein	100	100	1	1	2819				455	455	455	AGCHLJOI_00636	ECDHNGKH_01976	DDLAADCP_01936	OHPDFNGI_00730	NKOKALAJ_01616	HGLFJFHH_01273	LMCBJFBB_02397	JKAEJIOG_01953	IPFAOIAO_01772	LDNMJBLF_00780	NGGLPFLC_01862	JFKNNKKO_01989	FPDADCAC_01725	PCCFMEJI_00678	PAPEPPMA_00624	EBHDHCND_00292	LCLJHKIJ_01254	CEAFLGEM_01814	GCHKODAN_01375	JOIKCCIF_01970	OKCGGIMM_01017	MFDIDILC_01445	BAAGAGJI_02153	MONNLMBH_01881	PEPDHEFJ_02105	LIJDCJGI_01872	EBCEMCHD_00700	GGJBHMAM_00795	MNKOBDND_01788	AHOGIDBA_02319	PPNONDPE_00606	NHIONFGO_01882	AALIFJBP_00408	EDBAANLO_01776	LMLHMKLB_01234	LLCJLBKA_00783
dnaE2		Error-prone DNA polymerase	100	100	1	1	4684				3104	3104	3104	AGCHLJOI_02162	ECDHNGKH_00456	DDLAADCP_00396	OHPDFNGI_01609	NKOKALAJ_00713	HGLFJFHH_02266	LMCBJFBB_00836	JKAEJIOG_01128	IPFAOIAO_00843	LDNMJBLF_01744	NGGLPFLC_00843	JFKNNKKO_00993	FPDADCAC_00662	PCCFMEJI_01504	PAPEPPMA_01607	EBHDHCND_01118	LCLJHKIJ_00361	CEAFLGEM_00988	GCHKODAN_00281	JOIKCCIF_01136	OKCGGIMM_00194	MFDIDILC_02265	BAAGAGJI_00612	MONNLMBH_01066	PEPDHEFJ_01318	LIJDCJGI_01048	EBCEMCHD_01520	GGJBHMAM_01618	MNKOBDND_00271	AHOGIDBA_01497	PPNONDPE_01224	NHIONFGO_01055	AALIFJBP_01247	EDBAANLO_00849	LMLHMKLB_00251	LLCJLBKA_02029
prsA		Foldase protein PrsA	100	100	1	1	4824				929	929	929	AGCHLJOI_01935	ECDHNGKH_00683	DDLAADCP_00623	OHPDFNGI_01710	NKOKALAJ_00593	HGLFJFHH_00081	LMCBJFBB_01079	JKAEJIOG_00901	IPFAOIAO_00740	LDNMJBLF_01971	NGGLPFLC_00735	JFKNNKKO_00878	FPDADCAC_00886	PCCFMEJI_01732	PAPEPPMA_01710	EBHDHCND_01345	LCLJHKIJ_00134	CEAFLGEM_00760	GCHKODAN_00178	JOIKCCIF_00909	OKCGGIMM_00305	MFDIDILC_01328	BAAGAGJI_00840	MONNLMBH_00841	PEPDHEFJ_01090	LIJDCJGI_00805	EBCEMCHD_01762	GGJBHMAM_01861	MNKOBDND_00514	AHOGIDBA_01254	PPNONDPE_01453	NHIONFGO_00831	AALIFJBP_01489	EDBAANLO_00747	LMLHMKLB_02536	LLCJLBKA_02201
group_14303		hypothetical protein	100	100	1	1	8732				539	539	539	AGCHLJOI_00832	ECDHNGKH_01779	DDLAADCP_01739	OHPDFNGI_00556	NKOKALAJ_01413	HGLFJFHH_01071	LMCBJFBB_02201	JKAEJIOG_02153	IPFAOIAO_01902	LDNMJBLF_00582	NGGLPFLC_01992	JFKNNKKO_02193	FPDADCAC_01530	PCCFMEJI_00484	PAPEPPMA_00798	EBHDHCND_00095	LCLJHKIJ_01453	CEAFLGEM_02008	GCHKODAN_01540	JOIKCCIF_02166	OKCGGIMM_01218	MFDIDILC_01641	BAAGAGJI_01957	MONNLMBH_02078	PEPDHEFJ_02301	LIJDCJGI_02069	EBCEMCHD_00503	GGJBHMAM_00599	MNKOBDND_01592	AHOGIDBA_00246	PPNONDPE_02503	NHIONFGO_02079	AALIFJBP_00144	EDBAANLO_01914	LMLHMKLB_01432	LLCJLBKA_00931
group_14304		hypothetical protein	100	100	1	1	3862				824	824	824	AGCHLJOI_00059	ECDHNGKH_00073	DDLAADCP_00076	OHPDFNGI_01171	NKOKALAJ_00157	HGLFJFHH_01736	LMCBJFBB_00497	JKAEJIOG_01445	IPFAOIAO_01329	LDNMJBLF_01289	NGGLPFLC_01330	JFKNNKKO_01523	FPDADCAC_00329	PCCFMEJI_01188	PAPEPPMA_00181	EBHDHCND_00796	LCLJHKIJ_00678	CEAFLGEM_01303	GCHKODAN_00904	JOIKCCIF_01452	OKCGGIMM_01992	MFDIDILC_00818	BAAGAGJI_00293	MONNLMBH_01372	PEPDHEFJ_01650	LIJDCJGI_01366	EBCEMCHD_01204	GGJBHMAM_01300	MNKOBDND_02293	AHOGIDBA_01814	PPNONDPE_00904	NHIONFGO_01373	AALIFJBP_00912	EDBAANLO_01341	LMLHMKLB_00586	LLCJLBKA_00270
yjbM		GTP pyrophosphokinase YjbM	100	100	1	1	4361				671	671	671	AGCHLJOI_02007	ECDHNGKH_00611	DDLAADCP_00551	OHPDFNGI_01449	NKOKALAJ_00915	HGLFJFHH_02031	LMCBJFBB_01006	JKAEJIOG_00974	IPFAOIAO_01045	LDNMJBLF_01898	NGGLPFLC_01015	JFKNNKKO_01228	FPDADCAC_00815	PCCFMEJI_01660	PAPEPPMA_01446	EBHDHCND_01273	LCLJHKIJ_00206	CEAFLGEM_00832	GCHKODAN_00472	JOIKCCIF_00981	OKCGGIMM_00036	MFDIDILC_00604	BAAGAGJI_00768	MONNLMBH_00912	PEPDHEFJ_01162	LIJDCJGI_00877	EBCEMCHD_01690	GGJBHMAM_01789	MNKOBDND_00442	AHOGIDBA_01326	PPNONDPE_01380	NHIONFGO_00902	AALIFJBP_01417	EDBAANLO_01016	LMLHMKLB_00096	LLCJLBKA_01879
rfbX		Putative O-antigen transporter	100	100	1	1	3869				1424	1424	1424	AGCHLJOI_00053	ECDHNGKH_00079	DDLAADCP_00082	OHPDFNGI_01177	NKOKALAJ_00151	HGLFJFHH_01743	LMCBJFBB_00503	JKAEJIOG_01439	IPFAOIAO_01323	LDNMJBLF_01295	NGGLPFLC_01323	JFKNNKKO_01516	FPDADCAC_00335	PCCFMEJI_01194	PAPEPPMA_00175	EBHDHCND_00802	LCLJHKIJ_00672	CEAFLGEM_01297	GCHKODAN_00898	JOIKCCIF_01446	OKCGGIMM_01998	MFDIDILC_00824	BAAGAGJI_00299	MONNLMBH_01366	PEPDHEFJ_01644	LIJDCJGI_01360	EBCEMCHD_01210	GGJBHMAM_01306	MNKOBDND_02299	AHOGIDBA_01808	PPNONDPE_00910	NHIONFGO_01367	AALIFJBP_00918	EDBAANLO_01335	LMLHMKLB_00580	LLCJLBKA_00264
argS		Arginine--tRNA ligase	100	100	1	1	8699				1691	1691	1691	AGCHLJOI_00791	ECDHNGKH_01820	DDLAADCP_01780	OHPDFNGI_00588	NKOKALAJ_01438	HGLFJFHH_01104	LMCBJFBB_02242	JKAEJIOG_02111	IPFAOIAO_01878	LDNMJBLF_00625	NGGLPFLC_01970	JFKNNKKO_02161	FPDADCAC_01569	PCCFMEJI_00521	PAPEPPMA_00766	EBHDHCND_00137	LCLJHKIJ_01412	CEAFLGEM_01971	GCHKODAN_01503	JOIKCCIF_02125	OKCGGIMM_01182	MFDIDILC_01600	BAAGAGJI_01998	MONNLMBH_02037	PEPDHEFJ_02260	LIJDCJGI_02028	EBCEMCHD_00544	GGJBHMAM_00640	MNKOBDND_01633	AHOGIDBA_00287	PPNONDPE_02542	NHIONFGO_02037	AALIFJBP_00103	EDBAANLO_01882	LMLHMKLB_01390	LLCJLBKA_00909
nrdE2_1		Ribonucleoside-diphosphate reductase subunit alpha 2	100	100	1	1	4811				2159	2159	2159	AGCHLJOI_01946	ECDHNGKH_00672	DDLAADCP_00612	OHPDFNGI_01700	NKOKALAJ_00604	HGLFJFHH_00070	LMCBJFBB_01068	JKAEJIOG_00912	IPFAOIAO_00751	LDNMJBLF_01960	NGGLPFLC_00747	JFKNNKKO_00889	FPDADCAC_00875	PCCFMEJI_01720	PAPEPPMA_01699	EBHDHCND_01334	LCLJHKIJ_00145	CEAFLGEM_00772	GCHKODAN_00188	JOIKCCIF_00920	OKCGGIMM_00295	MFDIDILC_01317	BAAGAGJI_00829	MONNLMBH_00852	PEPDHEFJ_01101	LIJDCJGI_00816	EBCEMCHD_01751	GGJBHMAM_01850	MNKOBDND_00503	AHOGIDBA_01265	PPNONDPE_01442	NHIONFGO_00842	AALIFJBP_01478	EDBAANLO_00758	LMLHMKLB_02547	LLCJLBKA_02191
dnaC		Replicative DNA helicase	100	100	1	1	8754				1355	1355	1355	AGCHLJOI_00836	ECDHNGKH_01775	DDLAADCP_01735	OHPDFNGI_00529	NKOKALAJ_01409	HGLFJFHH_01067	LMCBJFBB_02197	JKAEJIOG_02157	IPFAOIAO_01928	LDNMJBLF_00578	NGGLPFLC_01996	JFKNNKKO_02197	FPDADCAC_01526	PCCFMEJI_00480	PAPEPPMA_00825	EBHDHCND_00091	LCLJHKIJ_01457	CEAFLGEM_02012	GCHKODAN_01544	JOIKCCIF_02170	OKCGGIMM_01222	MFDIDILC_01645	BAAGAGJI_01953	MONNLMBH_02083	PEPDHEFJ_02305	LIJDCJGI_02074	EBCEMCHD_00498	GGJBHMAM_00594	MNKOBDND_01587	AHOGIDBA_00241	PPNONDPE_02499	NHIONFGO_02083	AALIFJBP_00149	EDBAANLO_01918	LMLHMKLB_01436	LLCJLBKA_00959
queT		Queuosine precursor transporter QueT	100	100	1	1	4769				509	509	509	AGCHLJOI_02233	ECDHNGKH_00385	DDLAADCP_00326	OHPDFNGI_01672	NKOKALAJ_00638	HGLFJFHH_00040	LMCBJFBB_00767	JKAEJIOG_01197	IPFAOIAO_00780	LDNMJBLF_01609	NGGLPFLC_00776	JFKNNKKO_00920	FPDADCAC_00593	PCCFMEJI_01434	PAPEPPMA_01670	EBHDHCND_01047	LCLJHKIJ_00431	CEAFLGEM_01058	GCHKODAN_00217	JOIKCCIF_01206	OKCGGIMM_00264	MFDIDILC_01205	BAAGAGJI_00542	MONNLMBH_01135	PEPDHEFJ_01388	LIJDCJGI_01118	EBCEMCHD_01450	GGJBHMAM_01548	MNKOBDND_00202	AHOGIDBA_01566	PPNONDPE_01155	NHIONFGO_01124	AALIFJBP_01159	EDBAANLO_00786	LMLHMKLB_00339	LLCJLBKA_02160
lplA		Lipoate--protein ligase	100	100	1	1	4427				1019	1019	1019	AGCHLJOI_02047	ECDHNGKH_00571	DDLAADCP_00511	OHPDFNGI_01485	NKOKALAJ_00856	HGLFJFHH_02070	LMCBJFBB_00951	JKAEJIOG_01012	IPFAOIAO_01009	LDNMJBLF_01860	NGGLPFLC_00978	JFKNNKKO_01189	FPDADCAC_00777	PCCFMEJI_01622	PAPEPPMA_01482	EBHDHCND_01235	LCLJHKIJ_00246	CEAFLGEM_00870	GCHKODAN_00396	JOIKCCIF_01021	OKCGGIMM_00075	MFDIDILC_00643	BAAGAGJI_00728	MONNLMBH_00950	PEPDHEFJ_01200	LIJDCJGI_00915	EBCEMCHD_01652	GGJBHMAM_01751	MNKOBDND_00404	AHOGIDBA_01364	PPNONDPE_01339	NHIONFGO_00941	AALIFJBP_01379	EDBAANLO_00980	LMLHMKLB_00134	LLCJLBKA_01918
parC		DNA topoisomerase 4 subunit A	100	100	1	1	4272				2459	2459	2459	AGCHLJOI_02268	ECDHNGKH_00350	DDLAADCP_00290	OHPDFNGI_01381	NKOKALAJ_00434	HGLFJFHH_01966	LMCBJFBB_00731	JKAEJIOG_01231	IPFAOIAO_01103	LDNMJBLF_01575	NGGLPFLC_01132	JFKNNKKO_01291	FPDADCAC_00559	PCCFMEJI_01400	PAPEPPMA_01378	EBHDHCND_01013	LCLJHKIJ_00466	CEAFLGEM_01092	GCHKODAN_00593	JOIKCCIF_01240	OKCGGIMM_02250	MFDIDILC_01170	BAAGAGJI_00507	MONNLMBH_01169	PEPDHEFJ_01422	LIJDCJGI_01152	EBCEMCHD_01416	GGJBHMAM_01514	MNKOBDND_00168	AHOGIDBA_01600	PPNONDPE_01121	NHIONFGO_01158	AALIFJBP_01125	EDBAANLO_01075	LMLHMKLB_00373	LLCJLBKA_00055
fhuD		Iron(3+)-hydroxamate-binding protein FhuD	100	100	1	1	3892				932	932	932	AGCHLJOI_00032	ECDHNGKH_00100	DDLAADCP_00103	OHPDFNGI_01196	NKOKALAJ_00131	HGLFJFHH_01765	LMCBJFBB_00524	JKAEJIOG_01418	IPFAOIAO_01303	LDNMJBLF_01316	NGGLPFLC_01303	JFKNNKKO_01494	FPDADCAC_00356	PCCFMEJI_01215	PAPEPPMA_00156	EBHDHCND_00824	LCLJHKIJ_00651	CEAFLGEM_01276	GCHKODAN_00879	JOIKCCIF_01425	OKCGGIMM_02018	MFDIDILC_00846	BAAGAGJI_00320	MONNLMBH_01345	PEPDHEFJ_01623	LIJDCJGI_01339	EBCEMCHD_01231	GGJBHMAM_01327	MNKOBDND_02320	AHOGIDBA_01787	PPNONDPE_00931	NHIONFGO_01346	AALIFJBP_00939	EDBAANLO_01315	LMLHMKLB_00559	LLCJLBKA_00241
pfkA		ATP-dependent 6-phosphofructokinase	100	100	1	1	4683				1022	1022	1022	AGCHLJOI_02161	ECDHNGKH_00457	DDLAADCP_00397	OHPDFNGI_01608	NKOKALAJ_00714	HGLFJFHH_02265	LMCBJFBB_00837	JKAEJIOG_01127	IPFAOIAO_00844	LDNMJBLF_01745	NGGLPFLC_00844	JFKNNKKO_00994	FPDADCAC_00663	PCCFMEJI_01505	PAPEPPMA_01606	EBHDHCND_01119	LCLJHKIJ_00360	CEAFLGEM_00987	GCHKODAN_00282	JOIKCCIF_01135	OKCGGIMM_00193	MFDIDILC_02266	BAAGAGJI_00613	MONNLMBH_01065	PEPDHEFJ_01317	LIJDCJGI_01047	EBCEMCHD_01521	GGJBHMAM_01619	MNKOBDND_00272	AHOGIDBA_01496	PPNONDPE_01225	NHIONFGO_01054	AALIFJBP_01248	EDBAANLO_00850	LMLHMKLB_00250	LLCJLBKA_02028
glyQ		Glycine--tRNA ligase alpha subunit	100	100	1	1	7577				914	914	914	AGCHLJOI_01244	ECDHNGKH_01367	DDLAADCP_01310	OHPDFNGI_00150	NKOKALAJ_01207	HGLFJFHH_00689	LMCBJFBB_01790	JKAEJIOG_00242	IPFAOIAO_00245	LDNMJBLF_00155	NGGLPFLC_00204	JFKNNKKO_00269	FPDADCAC_02317	PCCFMEJI_00076	PAPEPPMA_01207	EBHDHCND_02031	LCLJHKIJ_01863	CEAFLGEM_00168	GCHKODAN_01957	JOIKCCIF_00243	OKCGGIMM_01588	MFDIDILC_02042	BAAGAGJI_01528	MONNLMBH_00243	PEPDHEFJ_00349	LIJDCJGI_00156	EBCEMCHD_00076	GGJBHMAM_00169	MNKOBDND_01164	AHOGIDBA_00605	PPNONDPE_02095	NHIONFGO_00247	AALIFJBP_02137	EDBAANLO_00200	LMLHMKLB_01857	LLCJLBKA_01336
ribU		Riboflavin transporter RibU	100	100	1	1	3882				584	584	584	AGCHLJOI_00042	ECDHNGKH_00090	DDLAADCP_00093	OHPDFNGI_01186	NKOKALAJ_00141	HGLFJFHH_01753	LMCBJFBB_00514	JKAEJIOG_01428	IPFAOIAO_01313	LDNMJBLF_01306	NGGLPFLC_01313	JFKNNKKO_01506	FPDADCAC_00346	PCCFMEJI_01205	PAPEPPMA_00166	EBHDHCND_00814	LCLJHKIJ_00661	CEAFLGEM_01286	GCHKODAN_00889	JOIKCCIF_01435	OKCGGIMM_02008	MFDIDILC_00836	BAAGAGJI_00310	MONNLMBH_01355	PEPDHEFJ_01633	LIJDCJGI_01349	EBCEMCHD_01221	GGJBHMAM_01317	MNKOBDND_02310	AHOGIDBA_01797	PPNONDPE_00921	NHIONFGO_01356	AALIFJBP_00929	EDBAANLO_01325	LMLHMKLB_00569	LLCJLBKA_00251
yrrK		Putative pre-16S rRNA nuclease	100	100	1	1	8684				419	419	419	AGCHLJOI_00779	ECDHNGKH_01832	DDLAADCP_01792	OHPDFNGI_00600	NKOKALAJ_01451	HGLFJFHH_01116	LMCBJFBB_02254	JKAEJIOG_02099	IPFAOIAO_01866	LDNMJBLF_00637	NGGLPFLC_01957	JFKNNKKO_02149	FPDADCAC_01581	PCCFMEJI_00533	PAPEPPMA_00754	EBHDHCND_00149	LCLJHKIJ_01400	CEAFLGEM_01959	GCHKODAN_01491	JOIKCCIF_02113	OKCGGIMM_01170	MFDIDILC_01588	BAAGAGJI_02010	MONNLMBH_02025	PEPDHEFJ_02248	LIJDCJGI_02016	EBCEMCHD_00556	GGJBHMAM_00652	MNKOBDND_01645	AHOGIDBA_00299	PPNONDPE_02554	NHIONFGO_02025	AALIFJBP_00091	EDBAANLO_01870	LMLHMKLB_01378	LLCJLBKA_00897
yqeN		putative protein YqeN	100	100	1	1	4847				1037	1037	1037	AGCHLJOI_01914	ECDHNGKH_00704	DDLAADCP_00644	OHPDFNGI_01730	NKOKALAJ_00570	HGLFJFHH_00103	LMCBJFBB_01177	JKAEJIOG_00880	IPFAOIAO_00719	LDNMJBLF_01992	NGGLPFLC_00714	JFKNNKKO_00858	FPDADCAC_00907	PCCFMEJI_01753	PAPEPPMA_01730	EBHDHCND_01366	LCLJHKIJ_00113	CEAFLGEM_00739	GCHKODAN_00158	JOIKCCIF_00888	OKCGGIMM_00326	MFDIDILC_00117	BAAGAGJI_00861	MONNLMBH_00820	PEPDHEFJ_01069	LIJDCJGI_00784	EBCEMCHD_01783	GGJBHMAM_01882	MNKOBDND_00535	AHOGIDBA_01233	PPNONDPE_01474	NHIONFGO_00810	AALIFJBP_01510	EDBAANLO_00726	LMLHMKLB_02515	LLCJLBKA_02221
potD		Spermidine/putrescine-binding periplasmic protein	100	100	1	1	4337				1073	1073	1073	AGCHLJOI_01994	ECDHNGKH_00624	DDLAADCP_00564	OHPDFNGI_01435	NKOKALAJ_00485	HGLFJFHH_02017	LMCBJFBB_01019	JKAEJIOG_00959	IPFAOIAO_01058	LDNMJBLF_01911	NGGLPFLC_01086	JFKNNKKO_01241	FPDADCAC_00828	PCCFMEJI_01673	PAPEPPMA_01432	EBHDHCND_01286	LCLJHKIJ_00193	CEAFLGEM_00819	GCHKODAN_00538	JOIKCCIF_00968	OKCGGIMM_02301	MFDIDILC_00591	BAAGAGJI_00781	MONNLMBH_00899	PEPDHEFJ_01149	LIJDCJGI_00863	EBCEMCHD_01704	GGJBHMAM_01803	MNKOBDND_00456	AHOGIDBA_01312	PPNONDPE_01393	NHIONFGO_00889	AALIFJBP_01431	EDBAANLO_01029	LMLHMKLB_00083	LLCJLBKA_00005
cdaA		Cyclic di-AMP synthase CdaA	100	100	1	1	4719				851	851	851	AGCHLJOI_02194	ECDHNGKH_00424	DDLAADCP_00364	OHPDFNGI_01636	NKOKALAJ_00680	HGLFJFHH_02295	LMCBJFBB_00804	JKAEJIOG_01160	IPFAOIAO_00816	LDNMJBLF_01646	NGGLPFLC_00815	JFKNNKKO_00963	FPDADCAC_00630	PCCFMEJI_01472	PAPEPPMA_01634	EBHDHCND_01086	LCLJHKIJ_00393	CEAFLGEM_01020	GCHKODAN_00253	JOIKCCIF_01168	OKCGGIMM_00224	MFDIDILC_02489	BAAGAGJI_00580	MONNLMBH_01098	PEPDHEFJ_01350	LIJDCJGI_01080	EBCEMCHD_01488	GGJBHMAM_01586	MNKOBDND_00239	AHOGIDBA_01529	PPNONDPE_01192	NHIONFGO_01087	AALIFJBP_01215	EDBAANLO_00822	LMLHMKLB_00283	LLCJLBKA_02124
hpt		Hypoxanthine-guanine phosphoribosyltransferase	100	100	1	1	8880				542	542	542	AGCHLJOI_00891	ECDHNGKH_01719	DDLAADCP_01680	OHPDFNGI_00478	NKOKALAJ_01340	HGLFJFHH_01012	LMCBJFBB_02142	JKAEJIOG_02210	IPFAOIAO_01980	LDNMJBLF_00525	NGGLPFLC_02048	JFKNNKKO_02250	FPDADCAC_02605	PCCFMEJI_00427	PAPEPPMA_00877	EBHDHCND_00038	LCLJHKIJ_01512	CEAFLGEM_02065	GCHKODAN_01596	JOIKCCIF_02225	OKCGGIMM_01278	MFDIDILC_01698	BAAGAGJI_01898	MONNLMBH_02136	PEPDHEFJ_02358	LIJDCJGI_02128	EBCEMCHD_00444	GGJBHMAM_00540	MNKOBDND_01533	AHOGIDBA_00187	PPNONDPE_02445	NHIONFGO_02136	AALIFJBP_00203	EDBAANLO_01969	LMLHMKLB_01507	LLCJLBKA_01010
manZ_2		PTS system mannose-specific EIID component	100	100	1	1	2811				827	827	827	AGCHLJOI_00643	ECDHNGKH_01969	DDLAADCP_01929	OHPDFNGI_00724	NKOKALAJ_01608	HGLFJFHH_01266	LMCBJFBB_02390	JKAEJIOG_01961	IPFAOIAO_01777	LDNMJBLF_00773	NGGLPFLC_01867	JFKNNKKO_01997	FPDADCAC_01718	PCCFMEJI_00671	PAPEPPMA_00630	EBHDHCND_00285	LCLJHKIJ_01261	CEAFLGEM_01821	GCHKODAN_01382	JOIKCCIF_01977	OKCGGIMM_01024	MFDIDILC_01452	BAAGAGJI_02146	MONNLMBH_01888	PEPDHEFJ_02112	LIJDCJGI_01879	EBCEMCHD_00693	GGJBHMAM_00788	MNKOBDND_01781	AHOGIDBA_02326	PPNONDPE_00613	NHIONFGO_01889	AALIFJBP_00401	EDBAANLO_01781	LMLHMKLB_01241	LLCJLBKA_00790
dagK_1		Diacylglycerol kinase	100	100	1	1	4767				1019	1019	1019	AGCHLJOI_02230	ECDHNGKH_00388	DDLAADCP_00328	OHPDFNGI_01670	NKOKALAJ_00640	HGLFJFHH_00038	LMCBJFBB_00769	JKAEJIOG_01195	IPFAOIAO_00782	LDNMJBLF_01611	NGGLPFLC_00779	JFKNNKKO_00923	FPDADCAC_00595	PCCFMEJI_01436	PAPEPPMA_01668	EBHDHCND_01049	LCLJHKIJ_00429	CEAFLGEM_01056	GCHKODAN_00219	JOIKCCIF_01204	OKCGGIMM_00262	MFDIDILC_00415	BAAGAGJI_00544	MONNLMBH_01133	PEPDHEFJ_01386	LIJDCJGI_01115	EBCEMCHD_01452	GGJBHMAM_01550	MNKOBDND_00204	AHOGIDBA_01564	PPNONDPE_01157	NHIONFGO_01122	AALIFJBP_01162	EDBAANLO_00788	LMLHMKLB_00336	LLCJLBKA_02158
rplL		50S ribosomal protein L7/L12	100	100	1	1	4063				365	365	365	AGCHLJOI_02348	ECDHNGKH_00271	DDLAADCP_00211	OHPDFNGI_01290	NKOKALAJ_00006	HGLFJFHH_01874	LMCBJFBB_00649	JKAEJIOG_01312	IPFAOIAO_01210	LDNMJBLF_01494	NGGLPFLC_01208	JFKNNKKO_01383	FPDADCAC_00478	PCCFMEJI_01320	PAPEPPMA_00063	EBHDHCND_00930	LCLJHKIJ_00545	CEAFLGEM_01171	GCHKODAN_00787	JOIKCCIF_01319	OKCGGIMM_02110	MFDIDILC_01113	BAAGAGJI_00428	MONNLMBH_01239	PEPDHEFJ_01501	LIJDCJGI_01232	EBCEMCHD_01336	GGJBHMAM_01434	MNKOBDND_00088	AHOGIDBA_01680	PPNONDPE_01039	NHIONFGO_01240	AALIFJBP_01044	EDBAANLO_01221	LMLHMKLB_00454	LLCJLBKA_00149
recA		Protein RecA	100	100	1	1	8687				1139	1139	1139	AGCHLJOI_00782	ECDHNGKH_01829	DDLAADCP_01789	OHPDFNGI_00597	NKOKALAJ_01448	HGLFJFHH_01113	LMCBJFBB_02251	JKAEJIOG_02102	IPFAOIAO_01869	LDNMJBLF_00634	NGGLPFLC_01960	JFKNNKKO_02152	FPDADCAC_01578	PCCFMEJI_00530	PAPEPPMA_00757	EBHDHCND_00146	LCLJHKIJ_01403	CEAFLGEM_01962	GCHKODAN_01494	JOIKCCIF_02116	OKCGGIMM_01173	MFDIDILC_01591	BAAGAGJI_02007	MONNLMBH_02028	PEPDHEFJ_02251	LIJDCJGI_02019	EBCEMCHD_00553	GGJBHMAM_00649	MNKOBDND_01642	AHOGIDBA_00296	PPNONDPE_02551	NHIONFGO_02028	AALIFJBP_00094	EDBAANLO_01873	LMLHMKLB_01381	LLCJLBKA_00900
gph_2		Phosphoglycolate phosphatase	100	100	1	1	4897				902	902	902	AGCHLJOI_01879	ECDHNGKH_00739	DDLAADCP_00679	OHPDFNGI_01765	NKOKALAJ_00531	HGLFJFHH_00139	LMCBJFBB_01212	JKAEJIOG_00844	IPFAOIAO_00683	LDNMJBLF_02027	NGGLPFLC_00678	JFKNNKKO_00822	FPDADCAC_00944	PCCFMEJI_01788	PAPEPPMA_01765	EBHDHCND_01401	LCLJHKIJ_00078	CEAFLGEM_00704	GCHKODAN_00123	JOIKCCIF_00853	OKCGGIMM_00363	MFDIDILC_00152	BAAGAGJI_00896	MONNLMBH_00785	PEPDHEFJ_01032	LIJDCJGI_00749	EBCEMCHD_01818	GGJBHMAM_01917	MNKOBDND_00570	AHOGIDBA_01198	PPNONDPE_01509	NHIONFGO_00775	AALIFJBP_01545	EDBAANLO_00692	LMLHMKLB_02480	LLCJLBKA_02256
group_14460		hypothetical protein	100	100	1	1	6657				1316	1316	1316	AGCHLJOI_01530	ECDHNGKH_01084	DDLAADCP_01025	OHPDFNGI_01996	NKOKALAJ_00207	HGLFJFHH_00422	LMCBJFBB_01450	JKAEJIOG_00583	IPFAOIAO_00513	LDNMJBLF_02303	NGGLPFLC_00476	JFKNNKKO_00539	FPDADCAC_01229	PCCFMEJI_02045	PAPEPPMA_01996	EBHDHCND_01690	LCLJHKIJ_02142	CEAFLGEM_00446	GCHKODAN_02229	JOIKCCIF_00524	OKCGGIMM_01864	MFDIDILC_00872	BAAGAGJI_01243	MONNLMBH_00523	PEPDHEFJ_00693	LIJDCJGI_00495	EBCEMCHD_02070	GGJBHMAM_02170	MNKOBDND_00824	AHOGIDBA_00944	PPNONDPE_01804	NHIONFGO_00527	AALIFJBP_01799	EDBAANLO_00523	LMLHMKLB_02197	LLCJLBKA_01620
argR_2		Arginine regulator	100	100	1	1	8839				485	485	485	AGCHLJOI_00857	ECDHNGKH_01754	DDLAADCP_01714	OHPDFNGI_00508	NKOKALAJ_01382	HGLFJFHH_01043	LMCBJFBB_02176	JKAEJIOG_02178	IPFAOIAO_01950	LDNMJBLF_00557	NGGLPFLC_02017	JFKNNKKO_02220	FPDADCAC_02637	PCCFMEJI_00459	PAPEPPMA_00847	EBHDHCND_00070	LCLJHKIJ_01478	CEAFLGEM_02033	GCHKODAN_01565	JOIKCCIF_02191	OKCGGIMM_01244	MFDIDILC_01666	BAAGAGJI_01932	MONNLMBH_02104	PEPDHEFJ_02326	LIJDCJGI_02096	EBCEMCHD_00476	GGJBHMAM_00572	MNKOBDND_01565	AHOGIDBA_00219	PPNONDPE_02478	NHIONFGO_02104	AALIFJBP_00171	EDBAANLO_01939	LMLHMKLB_01457	LLCJLBKA_00980
rodA		Peptidoglycan glycosyltransferase RodA	100	100	1	1	5335				1205	1205	1205	AGCHLJOI_01637	ECDHNGKH_00977	DDLAADCP_00918	OHPDFNGI_01951	NKOKALAJ_04039	HGLFJFHH_00376	LMCBJFBB_01405	JKAEJIOG_00625	IPFAOIAO_00544	LDNMJBLF_02261	NGGLPFLC_00563	JFKNNKKO_00584	FPDADCAC_01185	PCCFMEJI_02001	PAPEPPMA_01951	EBHDHCND_01645	LCLJHKIJ_02249	CEAFLGEM_00490	GCHKODAN_02285	JOIKCCIF_00632	OKCGGIMM_00531	MFDIDILC_01256	BAAGAGJI_01136	MONNLMBH_00566	PEPDHEFJ_00801	LIJDCJGI_00537	EBCEMCHD_02028	GGJBHMAM_02127	MNKOBDND_00782	AHOGIDBA_00987	PPNONDPE_00765	NHIONFGO_00571	AALIFJBP_01756	EDBAANLO_00555	LMLHMKLB_02240	LLCJLBKA_01663
rpoZ		DNA-directed RNA polymerase subunit omega	100	100	1	1	7401				314	314	314	AGCHLJOI_01289	ECDHNGKH_01322	DDLAADCP_01265	OHPDFNGI_00106	NKOKALAJ_01158	HGLFJFHH_00644	LMCBJFBB_01744	JKAEJIOG_00286	IPFAOIAO_00289	LDNMJBLF_00111	NGGLPFLC_00249	JFKNNKKO_00315	FPDADCAC_02272	PCCFMEJI_00031	PAPEPPMA_01251	EBHDHCND_01987	LCLJHKIJ_01908	CEAFLGEM_00213	GCHKODAN_02001	JOIKCCIF_00288	OKCGGIMM_01634	MFDIDILC_00487	BAAGAGJI_01483	MONNLMBH_00288	PEPDHEFJ_00393	LIJDCJGI_00201	EBCEMCHD_00031	GGJBHMAM_00124	MNKOBDND_01119	AHOGIDBA_00650	PPNONDPE_02050	NHIONFGO_00292	AALIFJBP_02092	EDBAANLO_00244	LMLHMKLB_01901	LLCJLBKA_01380
rny		Ribonuclease Y	100	100	1	1	7410				1607	1607	1607	AGCHLJOI_01281	ECDHNGKH_01330	DDLAADCP_01273	OHPDFNGI_00113	NKOKALAJ_01166	HGLFJFHH_00651	LMCBJFBB_01752	JKAEJIOG_00279	IPFAOIAO_00282	LDNMJBLF_00118	NGGLPFLC_00242	JFKNNKKO_00308	FPDADCAC_02279	PCCFMEJI_00039	PAPEPPMA_01244	EBHDHCND_01994	LCLJHKIJ_01900	CEAFLGEM_00205	GCHKODAN_01994	JOIKCCIF_00280	OKCGGIMM_01627	MFDIDILC_00480	BAAGAGJI_01491	MONNLMBH_00280	PEPDHEFJ_00386	LIJDCJGI_00193	EBCEMCHD_00039	GGJBHMAM_00132	MNKOBDND_01127	AHOGIDBA_00642	PPNONDPE_02058	NHIONFGO_00285	AALIFJBP_02100	EDBAANLO_00237	LMLHMKLB_01894	LLCJLBKA_01373
pyrDA		putative dihydroorotate dehydrogenase A (fumarate)	100	100	1	1	6662				932	932	932	AGCHLJOI_01525	ECDHNGKH_01089	DDLAADCP_01030	OHPDFNGI_02001	NKOKALAJ_00202	HGLFJFHH_00427	LMCBJFBB_01455	JKAEJIOG_00578	IPFAOIAO_00508	LDNMJBLF_02308	NGGLPFLC_00471	JFKNNKKO_00534	FPDADCAC_01234	PCCFMEJI_02050	PAPEPPMA_02001	EBHDHCND_01695	LCLJHKIJ_02137	CEAFLGEM_00441	GCHKODAN_02223	JOIKCCIF_00519	OKCGGIMM_01858	MFDIDILC_02120	BAAGAGJI_01248	MONNLMBH_00518	PEPDHEFJ_00688	LIJDCJGI_00490	EBCEMCHD_02075	GGJBHMAM_02175	MNKOBDND_00829	AHOGIDBA_00939	PPNONDPE_01809	NHIONFGO_00522	AALIFJBP_01804	EDBAANLO_00518	LMLHMKLB_02192	LLCJLBKA_01615
atpF		ATP synthase subunit b	100	100	1	1	4752				497	497	497	AGCHLJOI_02221	ECDHNGKH_00397	DDLAADCP_00337	OHPDFNGI_01662	NKOKALAJ_00649	HGLFJFHH_00028	LMCBJFBB_00777	JKAEJIOG_01187	IPFAOIAO_00790	LDNMJBLF_01619	NGGLPFLC_00788	JFKNNKKO_00934	FPDADCAC_00603	PCCFMEJI_01444	PAPEPPMA_01660	EBHDHCND_01058	LCLJHKIJ_00420	CEAFLGEM_01048	GCHKODAN_00227	JOIKCCIF_01195	OKCGGIMM_00253	MFDIDILC_00407	BAAGAGJI_00553	MONNLMBH_01125	PEPDHEFJ_01377	LIJDCJGI_01106	EBCEMCHD_01461	GGJBHMAM_01559	MNKOBDND_00213	AHOGIDBA_01555	PPNONDPE_01165	NHIONFGO_01114	AALIFJBP_01188	EDBAANLO_00796	LMLHMKLB_00310	LLCJLBKA_02150
group_14467		hypothetical protein	100	100	1	1	5328				455	455	455	AGCHLJOI_01643	ECDHNGKH_00971	DDLAADCP_00912	OHPDFNGI_01945	NKOKALAJ_04032	HGLFJFHH_00370	LMCBJFBB_01399	JKAEJIOG_00631	IPFAOIAO_00550	LDNMJBLF_02255	NGGLPFLC_00569	JFKNNKKO_00590	FPDADCAC_01179	PCCFMEJI_01995	PAPEPPMA_01945	EBHDHCND_01639	LCLJHKIJ_02255	CEAFLGEM_00496	GCHKODAN_00011	JOIKCCIF_00638	OKCGGIMM_00525	MFDIDILC_01262	BAAGAGJI_01130	MONNLMBH_00572	PEPDHEFJ_00807	LIJDCJGI_00543	EBCEMCHD_02022	GGJBHMAM_02121	MNKOBDND_00776	AHOGIDBA_00993	PPNONDPE_00760	NHIONFGO_00577	AALIFJBP_01750	EDBAANLO_00561	LMLHMKLB_02246	LLCJLBKA_01669
nrdF		Ribonucleoside-diphosphate reductase 2 subunit beta	100	100	1	1	6824				1010	1010	1010	AGCHLJOI_01419	ECDHNGKH_01195	DDLAADCP_01136	OHPDFNGI_02108	NKOKALAJ_01031	HGLFJFHH_00522	LMCBJFBB_01615	JKAEJIOG_00412	IPFAOIAO_00405	LDNMJBLF_02413	NGGLPFLC_00366	JFKNNKKO_00435	FPDADCAC_02105	PCCFMEJI_02218	PAPEPPMA_02108	EBHDHCND_01859	LCLJHKIJ_02033	CEAFLGEM_00337	GCHKODAN_02120	JOIKCCIF_00413	OKCGGIMM_01758	MFDIDILC_02404	BAAGAGJI_01354	MONNLMBH_00413	PEPDHEFJ_00518	LIJDCJGI_00325	EBCEMCHD_02238	GGJBHMAM_02340	MNKOBDND_00995	AHOGIDBA_00774	PPNONDPE_01919	NHIONFGO_00418	AALIFJBP_01968	EDBAANLO_00359	LMLHMKLB_02026	LLCJLBKA_01500
yclM		Aspartokinase 3	100	100	1	1	7367				1352	1352	1352	AGCHLJOI_01321	ECDHNGKH_01290	DDLAADCP_01233	OHPDFNGI_00076	NKOKALAJ_01122	HGLFJFHH_00612	LMCBJFBB_01712	JKAEJIOG_00318	IPFAOIAO_00319	LDNMJBLF_00079	NGGLPFLC_00280	JFKNNKKO_00348	FPDADCAC_02240	PCCFMEJI_02310	PAPEPPMA_01281	EBHDHCND_01953	LCLJHKIJ_01940	CEAFLGEM_00245	GCHKODAN_02031	JOIKCCIF_00320	OKCGGIMM_01665	MFDIDILC_00519	BAAGAGJI_01451	MONNLMBH_00320	PEPDHEFJ_00425	LIJDCJGI_00233	EBCEMCHD_02330	GGJBHMAM_00092	MNKOBDND_01087	AHOGIDBA_00682	PPNONDPE_02017	NHIONFGO_00324	AALIFJBP_02060	EDBAANLO_00274	LMLHMKLB_01933	LLCJLBKA_01410
trmD		tRNA (guanine-N(1)-)-methyltransferase	100	100	1	1	3987				752	755	753	AGCHLJOI_02399	ECDHNGKH_00157	DDLAADCP_00160	OHPDFNGI_01237	NKOKALAJ_00070	HGLFJFHH_01818	LMCBJFBB_00597	JKAEJIOG_01364	IPFAOIAO_01262	LDNMJBLF_01443	NGGLPFLC_01261	JFKNNKKO_01438	FPDADCAC_00410	PCCFMEJI_01269	PAPEPPMA_00115	EBHDHCND_00879	LCLJHKIJ_00596	CEAFLGEM_01222	GCHKODAN_00838	JOIKCCIF_01370	OKCGGIMM_02059	MFDIDILC_00421	BAAGAGJI_00377	MONNLMBH_01290	PEPDHEFJ_01569	LIJDCJGI_01283	EBCEMCHD_01285	GGJBHMAM_01383	MNKOBDND_00037	AHOGIDBA_01731	PPNONDPE_00987	NHIONFGO_01292	AALIFJBP_00993	EDBAANLO_01274	LMLHMKLB_00505	LLCJLBKA_00200
murB		UDP-N-acetylenolpyruvoylglucosamine reductase	100	100	1	1	4332				902	902	902	AGCHLJOI_01990	ECDHNGKH_00628	DDLAADCP_00568	OHPDFNGI_01431	NKOKALAJ_00480	HGLFJFHH_02013	LMCBJFBB_01023	JKAEJIOG_00955	IPFAOIAO_01062	LDNMJBLF_01915	NGGLPFLC_01090	JFKNNKKO_01245	FPDADCAC_00832	PCCFMEJI_01677	PAPEPPMA_01428	EBHDHCND_01290	LCLJHKIJ_00189	CEAFLGEM_00815	GCHKODAN_00542	JOIKCCIF_00964	OKCGGIMM_02297	MFDIDILC_00587	BAAGAGJI_00785	MONNLMBH_00895	PEPDHEFJ_01145	LIJDCJGI_00859	EBCEMCHD_01708	GGJBHMAM_01807	MNKOBDND_00460	AHOGIDBA_01308	PPNONDPE_01397	NHIONFGO_00885	AALIFJBP_01435	EDBAANLO_01033	LMLHMKLB_00079	LLCJLBKA_00009
prfC		Peptide chain release factor 3	100	100	1	1	4865				1544	1544	1544	AGCHLJOI_01899	ECDHNGKH_00719	DDLAADCP_00659	OHPDFNGI_01745	NKOKALAJ_00554	HGLFJFHH_00118	LMCBJFBB_01192	JKAEJIOG_00865	IPFAOIAO_00704	LDNMJBLF_02007	NGGLPFLC_00699	JFKNNKKO_00843	FPDADCAC_00922	PCCFMEJI_01768	PAPEPPMA_01745	EBHDHCND_01381	LCLJHKIJ_00098	CEAFLGEM_00724	GCHKODAN_00143	JOIKCCIF_00873	OKCGGIMM_00342	MFDIDILC_00132	BAAGAGJI_00876	MONNLMBH_00805	PEPDHEFJ_01052	LIJDCJGI_00769	EBCEMCHD_01798	GGJBHMAM_01897	MNKOBDND_00550	AHOGIDBA_01218	PPNONDPE_01489	NHIONFGO_00795	AALIFJBP_01525	EDBAANLO_00711	LMLHMKLB_02500	LLCJLBKA_02236
tuf		Elongation factor Tu	100	100	1	1	4884				1196	1196	1196	AGCHLJOI_01889	ECDHNGKH_00729	DDLAADCP_00669	OHPDFNGI_01755	NKOKALAJ_00543	HGLFJFHH_00129	LMCBJFBB_01202	JKAEJIOG_00855	IPFAOIAO_00693	LDNMJBLF_02017	NGGLPFLC_00689	JFKNNKKO_00832	FPDADCAC_00933	PCCFMEJI_01778	PAPEPPMA_01755	EBHDHCND_01391	LCLJHKIJ_00088	CEAFLGEM_00714	GCHKODAN_00133	JOIKCCIF_00863	OKCGGIMM_00352	MFDIDILC_00142	BAAGAGJI_00886	MONNLMBH_00795	PEPDHEFJ_01042	LIJDCJGI_00759	EBCEMCHD_01808	GGJBHMAM_01907	MNKOBDND_00560	AHOGIDBA_01208	PPNONDPE_01499	NHIONFGO_00785	AALIFJBP_01535	EDBAANLO_00701	LMLHMKLB_02490	LLCJLBKA_02246
group_14474		hypothetical protein	100	100	1	1	4839				1256	1256	1256	AGCHLJOI_01921	ECDHNGKH_00697	DDLAADCP_00637	OHPDFNGI_01723	NKOKALAJ_00579	HGLFJFHH_00095	LMCBJFBB_01094	JKAEJIOG_00887	IPFAOIAO_00726	LDNMJBLF_01985	NGGLPFLC_00722	JFKNNKKO_00865	FPDADCAC_00900	PCCFMEJI_01746	PAPEPPMA_01723	EBHDHCND_01359	LCLJHKIJ_00120	CEAFLGEM_00746	GCHKODAN_00165	JOIKCCIF_00895	OKCGGIMM_00319	MFDIDILC_01342	BAAGAGJI_00854	MONNLMBH_00827	PEPDHEFJ_01076	LIJDCJGI_00791	EBCEMCHD_01776	GGJBHMAM_01875	MNKOBDND_00528	AHOGIDBA_01240	PPNONDPE_01467	NHIONFGO_00817	AALIFJBP_01503	EDBAANLO_00734	LMLHMKLB_02522	LLCJLBKA_02214
accA		Acetyl-coenzyme A carboxylase carboxyl transferase subunit alpha	100	100	1	1	7349				773	773	773	AGCHLJOI_01335	ECDHNGKH_01276	DDLAADCP_01219	OHPDFNGI_00062	NKOKALAJ_01108	HGLFJFHH_00598	LMCBJFBB_01698	JKAEJIOG_00332	IPFAOIAO_00333	LDNMJBLF_00065	NGGLPFLC_00294	JFKNNKKO_00362	FPDADCAC_02226	PCCFMEJI_02296	PAPEPPMA_01295	EBHDHCND_01939	LCLJHKIJ_01954	CEAFLGEM_00259	GCHKODAN_02045	JOIKCCIF_00334	OKCGGIMM_01679	MFDIDILC_00533	BAAGAGJI_01437	MONNLMBH_00335	PEPDHEFJ_00439	LIJDCJGI_00247	EBCEMCHD_02316	GGJBHMAM_00078	MNKOBDND_01073	AHOGIDBA_00696	PPNONDPE_02003	NHIONFGO_00338	AALIFJBP_02046	EDBAANLO_00288	LMLHMKLB_01947	LLCJLBKA_01425
pgcA_1		Phosphoglucomutase	100	100	1	1	4414				1718	1718	1718	AGCHLJOI_02037	ECDHNGKH_00581	DDLAADCP_00521	OHPDFNGI_01475	NKOKALAJ_00866	HGLFJFHH_02059	LMCBJFBB_00961	JKAEJIOG_01002	IPFAOIAO_01019	LDNMJBLF_01870	NGGLPFLC_00988	JFKNNKKO_01199	FPDADCAC_00786	PCCFMEJI_01632	PAPEPPMA_01472	EBHDHCND_01245	LCLJHKIJ_00236	CEAFLGEM_00860	GCHKODAN_00406	JOIKCCIF_01011	OKCGGIMM_00065	MFDIDILC_00633	BAAGAGJI_00738	MONNLMBH_00940	PEPDHEFJ_01190	LIJDCJGI_00905	EBCEMCHD_01662	GGJBHMAM_01761	MNKOBDND_00414	AHOGIDBA_01354	PPNONDPE_01349	NHIONFGO_00931	AALIFJBP_01389	EDBAANLO_00990	LMLHMKLB_00124	LLCJLBKA_01908
atpD		ATP synthase subunit beta	100	100	1	1	4748				1406	1406	1406	AGCHLJOI_02217	ECDHNGKH_00401	DDLAADCP_00341	OHPDFNGI_01658	NKOKALAJ_00653	HGLFJFHH_00023	LMCBJFBB_00781	JKAEJIOG_01183	IPFAOIAO_00794	LDNMJBLF_01623	NGGLPFLC_00793	JFKNNKKO_00938	FPDADCAC_00607	PCCFMEJI_01448	PAPEPPMA_01656	EBHDHCND_01062	LCLJHKIJ_00416	CEAFLGEM_01044	GCHKODAN_00231	JOIKCCIF_01191	OKCGGIMM_00249	MFDIDILC_00403	BAAGAGJI_00557	MONNLMBH_01121	PEPDHEFJ_01373	LIJDCJGI_01102	EBCEMCHD_01465	GGJBHMAM_01563	MNKOBDND_00217	AHOGIDBA_01551	PPNONDPE_01169	NHIONFGO_01110	AALIFJBP_01192	EDBAANLO_00800	LMLHMKLB_00306	LLCJLBKA_02146
tag		DNA-3-methyladenine glycosylase 1	100	100	1	1	8689				551	551	551	AGCHLJOI_00784	ECDHNGKH_01827	DDLAADCP_01787	OHPDFNGI_00595	NKOKALAJ_01446	HGLFJFHH_01111	LMCBJFBB_02249	JKAEJIOG_02104	IPFAOIAO_01871	LDNMJBLF_00632	NGGLPFLC_01962	JFKNNKKO_02154	FPDADCAC_01576	PCCFMEJI_00528	PAPEPPMA_00759	EBHDHCND_00144	LCLJHKIJ_01405	CEAFLGEM_01964	GCHKODAN_01496	JOIKCCIF_02118	OKCGGIMM_01175	MFDIDILC_01593	BAAGAGJI_02005	MONNLMBH_02030	PEPDHEFJ_02253	LIJDCJGI_02021	EBCEMCHD_00551	GGJBHMAM_00647	MNKOBDND_01640	AHOGIDBA_00294	PPNONDPE_02549	NHIONFGO_02030	AALIFJBP_00096	EDBAANLO_01875	LMLHMKLB_01383	LLCJLBKA_00902
mnmA		tRNA-specific 2-thiouridylase MnmA	100	100	1	1	8821				1121	1121	1121	AGCHLJOI_00841	ECDHNGKH_01770	DDLAADCP_01730	OHPDFNGI_00524	NKOKALAJ_01404	HGLFJFHH_01060	LMCBJFBB_02192	JKAEJIOG_02162	IPFAOIAO_01934	LDNMJBLF_00573	NGGLPFLC_02001	JFKNNKKO_02203	FPDADCAC_02654	PCCFMEJI_00475	PAPEPPMA_00830	EBHDHCND_00086	LCLJHKIJ_01462	CEAFLGEM_02017	GCHKODAN_01549	JOIKCCIF_02175	OKCGGIMM_01227	MFDIDILC_01650	BAAGAGJI_01948	MONNLMBH_02088	PEPDHEFJ_02310	LIJDCJGI_02079	EBCEMCHD_00493	GGJBHMAM_00589	MNKOBDND_01582	AHOGIDBA_00236	PPNONDPE_02494	NHIONFGO_02088	AALIFJBP_00154	EDBAANLO_01923	LMLHMKLB_01441	LLCJLBKA_00964
lspA		Lipoprotein signal peptidase	100	100	1	1	3962				464	464	464	AGCHLJOI_02414	ECDHNGKH_00142	DDLAADCP_00145	OHPDFNGI_01223	NKOKALAJ_00089	HGLFJFHH_01804	LMCBJFBB_00565	JKAEJIOG_01379	IPFAOIAO_01276	LDNMJBLF_01358	NGGLPFLC_01276	JFKNNKKO_01453	FPDADCAC_00395	PCCFMEJI_01254	PAPEPPMA_00129	EBHDHCND_00864	LCLJHKIJ_00611	CEAFLGEM_01237	GCHKODAN_00852	JOIKCCIF_01385	OKCGGIMM_02045	MFDIDILC_01236	BAAGAGJI_00362	MONNLMBH_01305	PEPDHEFJ_01584	LIJDCJGI_01298	EBCEMCHD_01270	GGJBHMAM_01368	MNKOBDND_00022	AHOGIDBA_01746	PPNONDPE_00972	NHIONFGO_01307	AALIFJBP_00978	EDBAANLO_01288	LMLHMKLB_00520	LLCJLBKA_00214
guaB		Inosine-5'-monophosphate dehydrogenase	100	100	1	1	8838				1481	1481	1481	AGCHLJOI_00856	ECDHNGKH_01755	DDLAADCP_01715	OHPDFNGI_00509	NKOKALAJ_01383	HGLFJFHH_01044	LMCBJFBB_02177	JKAEJIOG_02177	IPFAOIAO_01949	LDNMJBLF_00558	NGGLPFLC_02016	JFKNNKKO_02219	FPDADCAC_02638	PCCFMEJI_00460	PAPEPPMA_00004	EBHDHCND_00071	LCLJHKIJ_01477	CEAFLGEM_02032	GCHKODAN_01564	JOIKCCIF_02190	OKCGGIMM_01243	MFDIDILC_01665	BAAGAGJI_01933	MONNLMBH_02103	PEPDHEFJ_02325	LIJDCJGI_02095	EBCEMCHD_00477	GGJBHMAM_00573	MNKOBDND_01566	AHOGIDBA_00220	PPNONDPE_02479	NHIONFGO_02103	AALIFJBP_00170	EDBAANLO_01938	LMLHMKLB_01456	LLCJLBKA_00979
pgdA		Peptidoglycan-N-acetylglucosamine deacetylase	100	100	1	1	4805				1253	1253	1253	AGCHLJOI_01951	ECDHNGKH_00667	DDLAADCP_00607	OHPDFNGI_01695	NKOKALAJ_00609	HGLFJFHH_00065	LMCBJFBB_01063	JKAEJIOG_00917	IPFAOIAO_00756	LDNMJBLF_01955	NGGLPFLC_00752	JFKNNKKO_00894	FPDADCAC_00870	PCCFMEJI_01715	PAPEPPMA_01694	EBHDHCND_01329	LCLJHKIJ_00150	CEAFLGEM_00777	GCHKODAN_00193	JOIKCCIF_00925	OKCGGIMM_00290	MFDIDILC_01312	BAAGAGJI_00824	MONNLMBH_00857	PEPDHEFJ_01106	LIJDCJGI_00821	EBCEMCHD_01746	GGJBHMAM_01845	MNKOBDND_00498	AHOGIDBA_01270	PPNONDPE_01437	NHIONFGO_00847	AALIFJBP_01473	EDBAANLO_00763	LMLHMKLB_02552	LLCJLBKA_02186
dnaG		DNA primase	100	100	1	1	3853				1781	1781	1781	AGCHLJOI_00068	ECDHNGKH_00064	DDLAADCP_00067	OHPDFNGI_01162	NKOKALAJ_00166	HGLFJFHH_01727	LMCBJFBB_00488	JKAEJIOG_01454	IPFAOIAO_01338	LDNMJBLF_01280	NGGLPFLC_01339	JFKNNKKO_01532	FPDADCAC_00320	PCCFMEJI_01179	PAPEPPMA_00190	EBHDHCND_00787	LCLJHKIJ_00687	CEAFLGEM_01312	GCHKODAN_00913	JOIKCCIF_01461	OKCGGIMM_01981	MFDIDILC_00809	BAAGAGJI_00284	MONNLMBH_01381	PEPDHEFJ_01659	LIJDCJGI_01375	EBCEMCHD_01195	GGJBHMAM_01291	MNKOBDND_02284	AHOGIDBA_01823	PPNONDPE_00893	NHIONFGO_01382	AALIFJBP_00903	EDBAANLO_01350	LMLHMKLB_00595	LLCJLBKA_00279
phoU_2		Phosphate-specific transport system accessory protein PhoU	100	100	1	1	2776				656	656	656	AGCHLJOI_00676	ECDHNGKH_01936	DDLAADCP_01896	OHPDFNGI_00708	NKOKALAJ_01561	HGLFJFHH_01251	LMCBJFBB_02357	JKAEJIOG_01996	IPFAOIAO_01790	LDNMJBLF_00740	NGGLPFLC_01880	JFKNNKKO_02012	FPDADCAC_01685	PCCFMEJI_00638	PAPEPPMA_00646	EBHDHCND_00252	LCLJHKIJ_01294	CEAFLGEM_01854	GCHKODAN_01395	JOIKCCIF_02010	OKCGGIMM_01038	MFDIDILC_01487	BAAGAGJI_02113	MONNLMBH_01921	PEPDHEFJ_02145	LIJDCJGI_01913	EBCEMCHD_00660	GGJBHMAM_00755	MNKOBDND_01748	AHOGIDBA_00402	PPNONDPE_00648	NHIONFGO_01922	AALIFJBP_02339	EDBAANLO_01794	LMLHMKLB_01274	LLCJLBKA_00806
group_14486		hypothetical protein	100	100	1	1	4316				1007	1007	1007	AGCHLJOI_01977	ECDHNGKH_00641	DDLAADCP_00581	OHPDFNGI_01417	NKOKALAJ_00466	HGLFJFHH_01998	LMCBJFBB_01036	JKAEJIOG_00942	IPFAOIAO_01074	LDNMJBLF_01929	NGGLPFLC_01102	JFKNNKKO_01259	FPDADCAC_00845	PCCFMEJI_01690	PAPEPPMA_01414	EBHDHCND_01303	LCLJHKIJ_00176	CEAFLGEM_00802	GCHKODAN_00555	JOIKCCIF_00951	OKCGGIMM_02283	MFDIDILC_00574	BAAGAGJI_00798	MONNLMBH_00882	PEPDHEFJ_01132	LIJDCJGI_00846	EBCEMCHD_01721	GGJBHMAM_01820	MNKOBDND_00473	AHOGIDBA_01295	PPNONDPE_01410	NHIONFGO_00872	AALIFJBP_01448	EDBAANLO_01045	LMLHMKLB_00066	LLCJLBKA_00021
msrB		Peptide methionine sulfoxide reductase MsrB	100	100	1	1	4695				434	440	435	AGCHLJOI_02175	ECDHNGKH_00443	DDLAADCP_00383	OHPDFNGI_01618	NKOKALAJ_00701	HGLFJFHH_02276	LMCBJFBB_00823	JKAEJIOG_01141	IPFAOIAO_00834	LDNMJBLF_01665	NGGLPFLC_00834	JFKNNKKO_00983	FPDADCAC_00649	PCCFMEJI_01491	PAPEPPMA_01616	EBHDHCND_01105	LCLJHKIJ_00374	CEAFLGEM_01001	GCHKODAN_00272	JOIKCCIF_01149	OKCGGIMM_00206	MFDIDILC_00106	BAAGAGJI_00599	MONNLMBH_01079	PEPDHEFJ_01331	LIJDCJGI_01061	EBCEMCHD_01507	GGJBHMAM_01605	MNKOBDND_00258	AHOGIDBA_01510	PPNONDPE_01211	NHIONFGO_01068	AALIFJBP_01234	EDBAANLO_00840	LMLHMKLB_00264	LLCJLBKA_02106
cshB		DEAD-box ATP-dependent RNA helicase CshB	100	100	1	1	7517				1337	1343	1342	AGCHLJOI_01265	ECDHNGKH_01346	DDLAADCP_01289	OHPDFNGI_00129	NKOKALAJ_01182	HGLFJFHH_00667	LMCBJFBB_01769	JKAEJIOG_00263	IPFAOIAO_00266	LDNMJBLF_00134	NGGLPFLC_00226	JFKNNKKO_00292	FPDADCAC_02295	PCCFMEJI_00055	PAPEPPMA_01228	EBHDHCND_02010	LCLJHKIJ_01884	CEAFLGEM_00189	GCHKODAN_01978	JOIKCCIF_00264	OKCGGIMM_01610	MFDIDILC_02064	BAAGAGJI_01507	MONNLMBH_00264	PEPDHEFJ_00370	LIJDCJGI_00177	EBCEMCHD_00055	GGJBHMAM_00148	MNKOBDND_01143	AHOGIDBA_00626	PPNONDPE_02074	NHIONFGO_00268	AALIFJBP_02116	EDBAANLO_00221	LMLHMKLB_01878	LLCJLBKA_01357
cspLA		Cold shock-like protein CspLA	100	100	1	1	8695				203	203	203	AGCHLJOI_00788	ECDHNGKH_01823	DDLAADCP_01783	OHPDFNGI_00591	NKOKALAJ_01442	HGLFJFHH_01107	LMCBJFBB_02245	JKAEJIOG_02108	IPFAOIAO_01875	LDNMJBLF_00628	NGGLPFLC_01966	JFKNNKKO_02158	FPDADCAC_01572	PCCFMEJI_00524	PAPEPPMA_00763	EBHDHCND_00140	LCLJHKIJ_01409	CEAFLGEM_01968	GCHKODAN_01500	JOIKCCIF_02122	OKCGGIMM_01179	MFDIDILC_01597	BAAGAGJI_02001	MONNLMBH_02034	PEPDHEFJ_02257	LIJDCJGI_02025	EBCEMCHD_00547	GGJBHMAM_00643	MNKOBDND_01636	AHOGIDBA_00290	PPNONDPE_02545	NHIONFGO_02034	AALIFJBP_00100	EDBAANLO_01879	LMLHMKLB_01387	LLCJLBKA_00906
bglH_1		Aryl-phospho-beta-D-glucosidase BglH	100	100	1	1	4842				1427	1427	1427	AGCHLJOI_01918	ECDHNGKH_00700	DDLAADCP_00640	OHPDFNGI_01726	NKOKALAJ_00575	HGLFJFHH_00099	LMCBJFBB_01097	JKAEJIOG_00884	IPFAOIAO_00723	LDNMJBLF_01988	NGGLPFLC_00718	JFKNNKKO_00862	FPDADCAC_00903	PCCFMEJI_01749	PAPEPPMA_01726	EBHDHCND_01362	LCLJHKIJ_00117	CEAFLGEM_00743	GCHKODAN_00162	JOIKCCIF_00892	OKCGGIMM_00322	MFDIDILC_01345	BAAGAGJI_00857	MONNLMBH_00824	PEPDHEFJ_01073	LIJDCJGI_00788	EBCEMCHD_01779	GGJBHMAM_01878	MNKOBDND_00531	AHOGIDBA_01237	PPNONDPE_01470	NHIONFGO_00814	AALIFJBP_01506	EDBAANLO_00730	LMLHMKLB_02519	LLCJLBKA_02217
group_14529		hypothetical protein	100	100	1	1	8753				287	287	287	AGCHLJOI_00835	ECDHNGKH_01776	DDLAADCP_01736	OHPDFNGI_00530	NKOKALAJ_01410	HGLFJFHH_01068	LMCBJFBB_02198	JKAEJIOG_02156	IPFAOIAO_01927	LDNMJBLF_00579	NGGLPFLC_01995	JFKNNKKO_02196	FPDADCAC_01527	PCCFMEJI_00481	PAPEPPMA_00824	EBHDHCND_00092	LCLJHKIJ_01456	CEAFLGEM_02011	GCHKODAN_01543	JOIKCCIF_02169	OKCGGIMM_01221	MFDIDILC_01644	BAAGAGJI_01954	MONNLMBH_02082	PEPDHEFJ_02304	LIJDCJGI_02073	EBCEMCHD_00499	GGJBHMAM_00595	MNKOBDND_01588	AHOGIDBA_00242	PPNONDPE_02500	NHIONFGO_02082	AALIFJBP_00148	EDBAANLO_01917	LMLHMKLB_01435	LLCJLBKA_00958
metE		5-methyltetrahydropteroyltriglutamate--homocysteine methyltransferase	100	100	1	1	8572				2237	2237	2237	AGCHLJOI_00732	ECDHNGKH_01880	DDLAADCP_01840	OHPDFNGI_00638	NKOKALAJ_01498	HGLFJFHH_01158	LMCBJFBB_02301	JKAEJIOG_02052	IPFAOIAO_01828	LDNMJBLF_00684	NGGLPFLC_01919	JFKNNKKO_02105	FPDADCAC_01629	PCCFMEJI_00581	PAPEPPMA_00716	EBHDHCND_00196	LCLJHKIJ_01352	CEAFLGEM_01911	GCHKODAN_01451	JOIKCCIF_02066	OKCGGIMM_01130	MFDIDILC_01543	BAAGAGJI_02057	MONNLMBH_01978	PEPDHEFJ_02201	LIJDCJGI_01969	EBCEMCHD_00604	GGJBHMAM_00699	MNKOBDND_01692	AHOGIDBA_00346	PPNONDPE_02601	NHIONFGO_01978	AALIFJBP_00044	EDBAANLO_01832	LMLHMKLB_01330	LLCJLBKA_00858
femB_3		Aminoacyltransferase FemB	100	100	1	1	6661				1235	1235	1235	AGCHLJOI_01526	ECDHNGKH_01088	DDLAADCP_01029	OHPDFNGI_02000	NKOKALAJ_00203	HGLFJFHH_00426	LMCBJFBB_01454	JKAEJIOG_00579	IPFAOIAO_00509	LDNMJBLF_02307	NGGLPFLC_00472	JFKNNKKO_00535	FPDADCAC_01233	PCCFMEJI_02049	PAPEPPMA_02000	EBHDHCND_01694	LCLJHKIJ_02138	CEAFLGEM_00442	GCHKODAN_02224	JOIKCCIF_00520	OKCGGIMM_01860	MFDIDILC_02121	BAAGAGJI_01247	MONNLMBH_00519	PEPDHEFJ_00689	LIJDCJGI_00491	EBCEMCHD_02074	GGJBHMAM_02174	MNKOBDND_00828	AHOGIDBA_00940	PPNONDPE_01808	NHIONFGO_00523	AALIFJBP_01803	EDBAANLO_00519	LMLHMKLB_02193	LLCJLBKA_01616
pstA		Phosphate transport system permease protein PstA	100	100	1	1	2774				878	878	878	AGCHLJOI_00678	ECDHNGKH_01934	DDLAADCP_01894	OHPDFNGI_00706	NKOKALAJ_01559	HGLFJFHH_01249	LMCBJFBB_02355	JKAEJIOG_01998	IPFAOIAO_01792	LDNMJBLF_00738	NGGLPFLC_01882	JFKNNKKO_02014	FPDADCAC_01683	PCCFMEJI_00636	PAPEPPMA_00648	EBHDHCND_00250	LCLJHKIJ_01296	CEAFLGEM_01856	GCHKODAN_01397	JOIKCCIF_02012	OKCGGIMM_01040	MFDIDILC_01489	BAAGAGJI_02111	MONNLMBH_01923	PEPDHEFJ_02147	LIJDCJGI_01915	EBCEMCHD_00658	GGJBHMAM_00753	MNKOBDND_01746	AHOGIDBA_00400	PPNONDPE_00650	NHIONFGO_01924	AALIFJBP_02341	EDBAANLO_01796	LMLHMKLB_01276	LLCJLBKA_00808
rlmL		Ribosomal RNA large subunit methyltransferase K/L	100	100	1	1	7413				1154	1154	1154	AGCHLJOI_01278	ECDHNGKH_01333	DDLAADCP_01276	OHPDFNGI_00116	NKOKALAJ_01169	HGLFJFHH_00654	LMCBJFBB_01755	JKAEJIOG_00276	IPFAOIAO_00279	LDNMJBLF_00121	NGGLPFLC_00239	JFKNNKKO_00305	FPDADCAC_02282	PCCFMEJI_00042	PAPEPPMA_01241	EBHDHCND_01997	LCLJHKIJ_01897	CEAFLGEM_00202	GCHKODAN_01991	JOIKCCIF_00277	OKCGGIMM_01624	MFDIDILC_00477	BAAGAGJI_01494	MONNLMBH_00277	PEPDHEFJ_00383	LIJDCJGI_00190	EBCEMCHD_00042	GGJBHMAM_00135	MNKOBDND_01130	AHOGIDBA_00639	PPNONDPE_02061	NHIONFGO_00282	AALIFJBP_02103	EDBAANLO_00234	LMLHMKLB_01891	LLCJLBKA_01370
fmt		Methionyl-tRNA formyltransferase	100	100	1	1	7399				935	935	935	AGCHLJOI_01291	ECDHNGKH_01320	DDLAADCP_01263	OHPDFNGI_00104	NKOKALAJ_01156	HGLFJFHH_00641	LMCBJFBB_01742	JKAEJIOG_00288	IPFAOIAO_00291	LDNMJBLF_00109	NGGLPFLC_00251	JFKNNKKO_00318	FPDADCAC_02270	PCCFMEJI_00029	PAPEPPMA_01253	EBHDHCND_01985	LCLJHKIJ_01910	CEAFLGEM_00215	GCHKODAN_02003	JOIKCCIF_00290	OKCGGIMM_01636	MFDIDILC_00489	BAAGAGJI_01481	MONNLMBH_00290	PEPDHEFJ_00395	LIJDCJGI_00203	EBCEMCHD_00029	GGJBHMAM_00122	MNKOBDND_01117	AHOGIDBA_00652	PPNONDPE_02048	NHIONFGO_00294	AALIFJBP_02090	EDBAANLO_00246	LMLHMKLB_01903	LLCJLBKA_01382
group_14535		hypothetical protein	100	100	1	1	4268				485	485	485	AGCHLJOI_02272	ECDHNGKH_00346	DDLAADCP_00286	OHPDFNGI_01377	NKOKALAJ_00430	HGLFJFHH_01962	LMCBJFBB_00727	JKAEJIOG_01235	IPFAOIAO_01108	LDNMJBLF_01571	NGGLPFLC_01136	JFKNNKKO_01295	FPDADCAC_00555	PCCFMEJI_01396	PAPEPPMA_01374	EBHDHCND_01009	LCLJHKIJ_00470	CEAFLGEM_01096	GCHKODAN_00597	JOIKCCIF_01244	OKCGGIMM_02246	MFDIDILC_01166	BAAGAGJI_00503	MONNLMBH_01173	PEPDHEFJ_01426	LIJDCJGI_01156	EBCEMCHD_01412	GGJBHMAM_01510	MNKOBDND_00164	AHOGIDBA_01604	PPNONDPE_01117	NHIONFGO_01162	AALIFJBP_01121	EDBAANLO_01079	LMLHMKLB_00377	LLCJLBKA_00059
spsB_1		Signal peptidase IB	100	100	1	1	4681				557	557	557	AGCHLJOI_02159	ECDHNGKH_00459	DDLAADCP_00399	OHPDFNGI_01606	NKOKALAJ_00716	HGLFJFHH_02263	LMCBJFBB_00839	JKAEJIOG_01125	IPFAOIAO_00846	LDNMJBLF_01747	NGGLPFLC_00847	JFKNNKKO_00996	FPDADCAC_00665	PCCFMEJI_01507	PAPEPPMA_01604	EBHDHCND_01121	LCLJHKIJ_00358	CEAFLGEM_00985	GCHKODAN_00284	JOIKCCIF_01133	OKCGGIMM_00191	MFDIDILC_02268	BAAGAGJI_00615	MONNLMBH_01063	PEPDHEFJ_01315	LIJDCJGI_01045	EBCEMCHD_01523	GGJBHMAM_01621	MNKOBDND_00274	AHOGIDBA_01494	PPNONDPE_01227	NHIONFGO_01052	AALIFJBP_01250	EDBAANLO_00852	LMLHMKLB_00248	LLCJLBKA_02026
group_14537		NADH:quinone reductase	100	100	1	1	7360				959	959	959	AGCHLJOI_01327	ECDHNGKH_01284	DDLAADCP_01227	OHPDFNGI_00070	NKOKALAJ_01116	HGLFJFHH_00606	LMCBJFBB_01706	JKAEJIOG_00324	IPFAOIAO_00325	LDNMJBLF_00073	NGGLPFLC_00286	JFKNNKKO_00354	FPDADCAC_02234	PCCFMEJI_02304	PAPEPPMA_01287	EBHDHCND_01947	LCLJHKIJ_01946	CEAFLGEM_00251	GCHKODAN_02037	JOIKCCIF_00326	OKCGGIMM_01671	MFDIDILC_00525	BAAGAGJI_01445	MONNLMBH_00327	PEPDHEFJ_00431	LIJDCJGI_00239	EBCEMCHD_02324	GGJBHMAM_00086	MNKOBDND_01081	AHOGIDBA_00688	PPNONDPE_02011	NHIONFGO_00330	AALIFJBP_02054	EDBAANLO_00280	LMLHMKLB_01939	LLCJLBKA_01416
ydcV		Inner membrane ABC transporter permease protein YdcV	100	100	1	1	4336				776	776	776	AGCHLJOI_01993	ECDHNGKH_00625	DDLAADCP_00565	OHPDFNGI_01434	NKOKALAJ_00484	HGLFJFHH_02016	LMCBJFBB_01020	JKAEJIOG_00958	IPFAOIAO_01059	LDNMJBLF_01912	NGGLPFLC_01087	JFKNNKKO_01242	FPDADCAC_00829	PCCFMEJI_01674	PAPEPPMA_01431	EBHDHCND_01287	LCLJHKIJ_00192	CEAFLGEM_00818	GCHKODAN_00539	JOIKCCIF_00967	OKCGGIMM_02300	MFDIDILC_00590	BAAGAGJI_00782	MONNLMBH_00898	PEPDHEFJ_01148	LIJDCJGI_00862	EBCEMCHD_01705	GGJBHMAM_01804	MNKOBDND_00457	AHOGIDBA_01311	PPNONDPE_01394	NHIONFGO_00888	AALIFJBP_01432	EDBAANLO_01030	LMLHMKLB_00082	LLCJLBKA_00006
gldA_1		Glycerol dehydrogenase	100	100	1	1	7374				1088	1088	1088	AGCHLJOI_01310	ECDHNGKH_01301	DDLAADCP_01244	OHPDFNGI_00087	NKOKALAJ_01134	HGLFJFHH_00624	LMCBJFBB_01723	JKAEJIOG_00307	IPFAOIAO_00308	LDNMJBLF_00090	NGGLPFLC_00269	JFKNNKKO_00336	FPDADCAC_02251	PCCFMEJI_00010	PAPEPPMA_01270	EBHDHCND_01964	LCLJHKIJ_01929	CEAFLGEM_00234	GCHKODAN_02020	JOIKCCIF_00309	OKCGGIMM_01654	MFDIDILC_00508	BAAGAGJI_01462	MONNLMBH_00309	PEPDHEFJ_00414	LIJDCJGI_00222	EBCEMCHD_00010	GGJBHMAM_00103	MNKOBDND_01098	AHOGIDBA_00671	PPNONDPE_02028	NHIONFGO_00313	AALIFJBP_02071	EDBAANLO_00263	LMLHMKLB_01922	LLCJLBKA_01399
pepF1_2		Oligoendopeptidase F, plasmid	100	100	1	1	4828				1805	1805	1805	AGCHLJOI_01932	ECDHNGKH_00686	DDLAADCP_00626	OHPDFNGI_01713	NKOKALAJ_00589	HGLFJFHH_00085	LMCBJFBB_01082	JKAEJIOG_00898	IPFAOIAO_00736	LDNMJBLF_01974	NGGLPFLC_00732	JFKNNKKO_00875	FPDADCAC_00889	PCCFMEJI_01735	PAPEPPMA_01713	EBHDHCND_01348	LCLJHKIJ_00131	CEAFLGEM_00757	GCHKODAN_00175	JOIKCCIF_00906	OKCGGIMM_00308	MFDIDILC_01331	BAAGAGJI_00843	MONNLMBH_00838	PEPDHEFJ_01087	LIJDCJGI_00802	EBCEMCHD_01765	GGJBHMAM_01864	MNKOBDND_00517	AHOGIDBA_01251	PPNONDPE_01456	NHIONFGO_00828	AALIFJBP_01492	EDBAANLO_00744	LMLHMKLB_02533	LLCJLBKA_02204
group_14541		hypothetical protein	100	100	1	1	4746				230	230	230	AGCHLJOI_02215	ECDHNGKH_00403	DDLAADCP_00343	OHPDFNGI_01656	NKOKALAJ_00655	HGLFJFHH_00021	LMCBJFBB_00783	JKAEJIOG_01181	IPFAOIAO_00796	LDNMJBLF_01625	NGGLPFLC_00795	JFKNNKKO_00940	FPDADCAC_00609	PCCFMEJI_01450	PAPEPPMA_01654	EBHDHCND_01064	LCLJHKIJ_00414	CEAFLGEM_01042	GCHKODAN_00233	JOIKCCIF_01189	OKCGGIMM_00247	MFDIDILC_00401	BAAGAGJI_00559	MONNLMBH_01119	PEPDHEFJ_01371	LIJDCJGI_01100	EBCEMCHD_01467	GGJBHMAM_01565	MNKOBDND_00219	AHOGIDBA_01549	PPNONDPE_01171	NHIONFGO_01108	AALIFJBP_01194	EDBAANLO_00802	LMLHMKLB_00304	LLCJLBKA_02144
gph_1		Phosphoglycolate phosphatase	100	100	1	1	4826				626	626	626	AGCHLJOI_01933	ECDHNGKH_00685	DDLAADCP_00625	OHPDFNGI_01712	NKOKALAJ_00590	HGLFJFHH_00084	LMCBJFBB_01081	JKAEJIOG_00899	IPFAOIAO_00737	LDNMJBLF_01973	NGGLPFLC_00733	JFKNNKKO_00876	FPDADCAC_00888	PCCFMEJI_01734	PAPEPPMA_01712	EBHDHCND_01347	LCLJHKIJ_00132	CEAFLGEM_00758	GCHKODAN_00176	JOIKCCIF_00907	OKCGGIMM_00307	MFDIDILC_01330	BAAGAGJI_00842	MONNLMBH_00839	PEPDHEFJ_01088	LIJDCJGI_00803	EBCEMCHD_01764	GGJBHMAM_01863	MNKOBDND_00516	AHOGIDBA_01252	PPNONDPE_01455	NHIONFGO_00829	AALIFJBP_01491	EDBAANLO_00745	LMLHMKLB_02534	LLCJLBKA_02203
uvrC		UvrABC system protein C	100	100	1	1	4141				1781	1781	1781	AGCHLJOI_02339	ECDHNGKH_00280	DDLAADCP_00220	OHPDFNGI_01313	NKOKALAJ_00352	HGLFJFHH_01892	LMCBJFBB_00658	JKAEJIOG_01303	IPFAOIAO_01170	LDNMJBLF_01503	NGGLPFLC_01199	JFKNNKKO_01364	FPDADCAC_00486	PCCFMEJI_01329	PAPEPPMA_01358	EBHDHCND_00939	LCLJHKIJ_00536	CEAFLGEM_01163	GCHKODAN_00659	JOIKCCIF_01310	OKCGGIMM_02184	MFDIDILC_01121	BAAGAGJI_00437	MONNLMBH_01229	PEPDHEFJ_01493	LIJDCJGI_01223	EBCEMCHD_01345	GGJBHMAM_01443	MNKOBDND_00097	AHOGIDBA_01671	PPNONDPE_01047	NHIONFGO_01231	AALIFJBP_01053	EDBAANLO_01141	LMLHMKLB_00445	LLCJLBKA_00125
group_14547		hypothetical protein	100	100	1	1	7392				1019	1019	1019	AGCHLJOI_01296	ECDHNGKH_01315	DDLAADCP_01258	OHPDFNGI_00099	NKOKALAJ_01150	HGLFJFHH_00636	LMCBJFBB_01737	JKAEJIOG_00293	IPFAOIAO_00296	LDNMJBLF_00104	NGGLPFLC_00256	JFKNNKKO_00323	FPDADCAC_02265	PCCFMEJI_00024	PAPEPPMA_01258	EBHDHCND_01979	LCLJHKIJ_01915	CEAFLGEM_00220	GCHKODAN_02008	JOIKCCIF_00295	OKCGGIMM_01641	MFDIDILC_00494	BAAGAGJI_01476	MONNLMBH_00295	PEPDHEFJ_00400	LIJDCJGI_00208	EBCEMCHD_00024	GGJBHMAM_00117	MNKOBDND_01112	AHOGIDBA_00657	PPNONDPE_02043	NHIONFGO_00299	AALIFJBP_02085	EDBAANLO_00251	LMLHMKLB_01908	LLCJLBKA_01387
map		Methionine aminopeptidase 1	100	100	1	1	4773				860	860	860	AGCHLJOI_02236	ECDHNGKH_00382	DDLAADCP_00323	OHPDFNGI_01675	NKOKALAJ_00635	HGLFJFHH_00043	LMCBJFBB_00763	JKAEJIOG_01200	IPFAOIAO_00777	LDNMJBLF_01606	NGGLPFLC_00773	JFKNNKKO_00917	FPDADCAC_00590	PCCFMEJI_01431	PAPEPPMA_01673	EBHDHCND_01044	LCLJHKIJ_00434	CEAFLGEM_01061	GCHKODAN_00214	JOIKCCIF_01209	OKCGGIMM_00267	MFDIDILC_01202	BAAGAGJI_00539	MONNLMBH_01138	PEPDHEFJ_01391	LIJDCJGI_01121	EBCEMCHD_01447	GGJBHMAM_01545	MNKOBDND_00199	AHOGIDBA_01569	PPNONDPE_01152	NHIONFGO_01127	AALIFJBP_01156	EDBAANLO_00783	LMLHMKLB_00342	LLCJLBKA_02164
group_14552		Stress response regulator gls24	100	100	1	1	4300				542	542	542	AGCHLJOI_01966	ECDHNGKH_00652	DDLAADCP_00592	OHPDFNGI_01406	NKOKALAJ_00454	HGLFJFHH_01987	LMCBJFBB_01047	JKAEJIOG_00931	IPFAOIAO_01084	LDNMJBLF_01940	NGGLPFLC_01113	JFKNNKKO_01270	FPDADCAC_00856	PCCFMEJI_01701	PAPEPPMA_01403	EBHDHCND_01314	LCLJHKIJ_00165	CEAFLGEM_00791	GCHKODAN_00566	JOIKCCIF_00940	OKCGGIMM_02271	MFDIDILC_00562	BAAGAGJI_00809	MONNLMBH_00871	PEPDHEFJ_01121	LIJDCJGI_00835	EBCEMCHD_01732	GGJBHMAM_01831	MNKOBDND_00484	AHOGIDBA_01284	PPNONDPE_01420	NHIONFGO_00861	AALIFJBP_01459	EDBAANLO_01056	LMLHMKLB_00055	LLCJLBKA_00032
ylbL		putative protein YlbL	100	100	1	1	6754				1073	1073	1073	AGCHLJOI_01470	ECDHNGKH_01144	DDLAADCP_01085	OHPDFNGI_02052	NKOKALAJ_00988	HGLFJFHH_00479	LMCBJFBB_01564	JKAEJIOG_00463	IPFAOIAO_00457	LDNMJBLF_02360	NGGLPFLC_00418	JFKNNKKO_00482	FPDADCAC_02053	PCCFMEJI_02167	PAPEPPMA_02052	EBHDHCND_01808	LCLJHKIJ_02084	CEAFLGEM_00388	GCHKODAN_02171	JOIKCCIF_00464	OKCGGIMM_01799	MFDIDILC_02456	BAAGAGJI_01303	MONNLMBH_00464	PEPDHEFJ_00569	LIJDCJGI_00376	EBCEMCHD_02187	GGJBHMAM_02289	MNKOBDND_00944	AHOGIDBA_00825	PPNONDPE_01864	NHIONFGO_00469	AALIFJBP_01916	EDBAANLO_00411	LMLHMKLB_02078	LLCJLBKA_01563
accB		Biotin carboxyl carrier protein of acetyl-CoA carboxylase	100	100	1	1	7355				536	536	536	AGCHLJOI_01331	ECDHNGKH_01280	DDLAADCP_01223	OHPDFNGI_00066	NKOKALAJ_01112	HGLFJFHH_00602	LMCBJFBB_01702	JKAEJIOG_00328	IPFAOIAO_00329	LDNMJBLF_00069	NGGLPFLC_00290	JFKNNKKO_00358	FPDADCAC_02230	PCCFMEJI_02300	PAPEPPMA_01291	EBHDHCND_01943	LCLJHKIJ_01950	CEAFLGEM_00255	GCHKODAN_02041	JOIKCCIF_00330	OKCGGIMM_01675	MFDIDILC_00529	BAAGAGJI_01441	MONNLMBH_00331	PEPDHEFJ_00435	LIJDCJGI_00243	EBCEMCHD_02320	GGJBHMAM_00082	MNKOBDND_01077	AHOGIDBA_00692	PPNONDPE_02007	NHIONFGO_00334	AALIFJBP_02050	EDBAANLO_00284	LMLHMKLB_01943	LLCJLBKA_01421
yitU		5-amino-6-(5-phospho-D-ribitylamino)uracil phosphatase YitU	100	100	1	1	7339				812	812	812	AGCHLJOI_01346	ECDHNGKH_01265	DDLAADCP_01208	OHPDFNGI_00054	NKOKALAJ_01099	HGLFJFHH_00590	LMCBJFBB_01687	JKAEJIOG_00344	IPFAOIAO_00341	LDNMJBLF_00054	NGGLPFLC_00302	JFKNNKKO_00370	FPDADCAC_02215	PCCFMEJI_02285	PAPEPPMA_01303	EBHDHCND_01928	LCLJHKIJ_01965	CEAFLGEM_00270	GCHKODAN_02053	JOIKCCIF_00345	OKCGGIMM_01690	MFDIDILC_00544	BAAGAGJI_01426	MONNLMBH_00346	PEPDHEFJ_00450	LIJDCJGI_00258	EBCEMCHD_02305	GGJBHMAM_00067	MNKOBDND_01062	AHOGIDBA_00707	PPNONDPE_01992	NHIONFGO_00350	AALIFJBP_02035	EDBAANLO_00296	LMLHMKLB_01958	LLCJLBKA_01433
nrdH		Glutaredoxin-like protein NrdH	100	100	1	1	4810				224	224	224	AGCHLJOI_01947	ECDHNGKH_00671	DDLAADCP_00611	OHPDFNGI_01699	NKOKALAJ_00605	HGLFJFHH_00069	LMCBJFBB_01067	JKAEJIOG_00913	IPFAOIAO_00752	LDNMJBLF_01959	NGGLPFLC_00748	JFKNNKKO_00890	FPDADCAC_00874	PCCFMEJI_01719	PAPEPPMA_01698	EBHDHCND_01333	LCLJHKIJ_00146	CEAFLGEM_00773	GCHKODAN_00189	JOIKCCIF_00921	OKCGGIMM_00294	MFDIDILC_01316	BAAGAGJI_00828	MONNLMBH_00853	PEPDHEFJ_01102	LIJDCJGI_00817	EBCEMCHD_01750	GGJBHMAM_01849	MNKOBDND_00502	AHOGIDBA_01266	PPNONDPE_01441	NHIONFGO_00843	AALIFJBP_01477	EDBAANLO_00759	LMLHMKLB_02548	LLCJLBKA_02190
manX_1		PTS system mannose-specific EIIAB component	100	100	1	1	7340				1010	1022	1010	AGCHLJOI_01345	ECDHNGKH_01266	DDLAADCP_01209	OHPDFNGI_00055	NKOKALAJ_01100	HGLFJFHH_00591	LMCBJFBB_01688	JKAEJIOG_00343	IPFAOIAO_00340	LDNMJBLF_00055	NGGLPFLC_00301	JFKNNKKO_00369	FPDADCAC_02216	PCCFMEJI_02286	PAPEPPMA_01302	EBHDHCND_01929	LCLJHKIJ_01964	CEAFLGEM_00269	GCHKODAN_02052	JOIKCCIF_00344	OKCGGIMM_01689	MFDIDILC_00543	BAAGAGJI_01427	MONNLMBH_00345	PEPDHEFJ_00449	LIJDCJGI_00257	EBCEMCHD_02306	GGJBHMAM_00068	MNKOBDND_01063	AHOGIDBA_00706	PPNONDPE_01993	NHIONFGO_00349	AALIFJBP_02036	EDBAANLO_00295	LMLHMKLB_01957	LLCJLBKA_01432
secG		putative protein-export membrane protein SecG	100	100	1	1	3749				236	236	236	AGCHLJOI_00168	ECDHNGKH_02332	DDLAADCP_02298	OHPDFNGI_01108	NKOKALAJ_00242	HGLFJFHH_01680	LMCBJFBB_00393	JKAEJIOG_01549	IPFAOIAO_01393	LDNMJBLF_01185	NGGLPFLC_01392	JFKNNKKO_01579	FPDADCAC_00207	PCCFMEJI_01084	PAPEPPMA_00245	EBHDHCND_00689	LCLJHKIJ_00787	CEAFLGEM_01407	GCHKODAN_00966	JOIKCCIF_01563	OKCGGIMM_01939	MFDIDILC_00712	BAAGAGJI_00209	MONNLMBH_01476	PEPDHEFJ_01699	LIJDCJGI_01469	EBCEMCHD_01101	GGJBHMAM_01197	MNKOBDND_02190	AHOGIDBA_01917	PPNONDPE_00424	NHIONFGO_01476	AALIFJBP_00809	EDBAANLO_01402	LMLHMKLB_00695	LLCJLBKA_00334
folE		GTP cyclohydrolase 1	100	100	1	1	4328				563	563	563	AGCHLJOI_01986	ECDHNGKH_00632	DDLAADCP_00572	OHPDFNGI_01427	NKOKALAJ_00476	HGLFJFHH_02009	LMCBJFBB_01027	JKAEJIOG_00951	IPFAOIAO_01066	LDNMJBLF_01919	NGGLPFLC_01094	JFKNNKKO_01249	FPDADCAC_00836	PCCFMEJI_01681	PAPEPPMA_01424	EBHDHCND_01294	LCLJHKIJ_00185	CEAFLGEM_00811	GCHKODAN_00546	JOIKCCIF_00960	OKCGGIMM_02293	MFDIDILC_00583	BAAGAGJI_00789	MONNLMBH_00891	PEPDHEFJ_01141	LIJDCJGI_00855	EBCEMCHD_01712	GGJBHMAM_01811	MNKOBDND_00464	AHOGIDBA_01304	PPNONDPE_01401	NHIONFGO_00881	AALIFJBP_01439	EDBAANLO_01037	LMLHMKLB_00075	LLCJLBKA_00013
group_14560		hypothetical protein	100	100	1	1	3900				524	524	524	AGCHLJOI_00025	ECDHNGKH_00107	DDLAADCP_00110	OHPDFNGI_01203	NKOKALAJ_00124	HGLFJFHH_01772	LMCBJFBB_00531	JKAEJIOG_01411	IPFAOIAO_01296	LDNMJBLF_01323	NGGLPFLC_01296	JFKNNKKO_01486	FPDADCAC_00363	PCCFMEJI_01222	PAPEPPMA_00149	EBHDHCND_00831	LCLJHKIJ_00644	CEAFLGEM_01269	GCHKODAN_00872	JOIKCCIF_01418	OKCGGIMM_02025	MFDIDILC_00853	BAAGAGJI_00327	MONNLMBH_01338	PEPDHEFJ_01616	LIJDCJGI_01332	EBCEMCHD_01238	GGJBHMAM_01334	MNKOBDND_02327	AHOGIDBA_01780	PPNONDPE_00938	NHIONFGO_01339	AALIFJBP_00946	EDBAANLO_01308	LMLHMKLB_00552	LLCJLBKA_00234
yqjG		Glutathionyl-hydroquinone reductase YqjG	100	100	1	1	4832				956	956	956	AGCHLJOI_01928	ECDHNGKH_00690	DDLAADCP_00630	OHPDFNGI_01717	NKOKALAJ_00585	HGLFJFHH_00089	LMCBJFBB_01086	JKAEJIOG_00894	IPFAOIAO_00732	LDNMJBLF_01978	NGGLPFLC_00728	JFKNNKKO_00871	FPDADCAC_00893	PCCFMEJI_01739	PAPEPPMA_01717	EBHDHCND_01352	LCLJHKIJ_00127	CEAFLGEM_00753	GCHKODAN_00171	JOIKCCIF_00902	OKCGGIMM_00312	MFDIDILC_01335	BAAGAGJI_00847	MONNLMBH_00834	PEPDHEFJ_01083	LIJDCJGI_00798	EBCEMCHD_01769	GGJBHMAM_01868	MNKOBDND_00521	AHOGIDBA_01247	PPNONDPE_01460	NHIONFGO_00824	AALIFJBP_01496	EDBAANLO_00740	LMLHMKLB_02529	LLCJLBKA_02208
folP		Dihydropteroate synthase	100	100	1	1	4329				803	803	803	AGCHLJOI_01987	ECDHNGKH_00631	DDLAADCP_00571	OHPDFNGI_01428	NKOKALAJ_00477	HGLFJFHH_02010	LMCBJFBB_01026	JKAEJIOG_00952	IPFAOIAO_01065	LDNMJBLF_01918	NGGLPFLC_01093	JFKNNKKO_01248	FPDADCAC_00835	PCCFMEJI_01680	PAPEPPMA_01425	EBHDHCND_01293	LCLJHKIJ_00186	CEAFLGEM_00812	GCHKODAN_00545	JOIKCCIF_00961	OKCGGIMM_02294	MFDIDILC_00584	BAAGAGJI_00788	MONNLMBH_00892	PEPDHEFJ_01142	LIJDCJGI_00856	EBCEMCHD_01711	GGJBHMAM_01810	MNKOBDND_00463	AHOGIDBA_01305	PPNONDPE_01400	NHIONFGO_00882	AALIFJBP_01438	EDBAANLO_01036	LMLHMKLB_00076	LLCJLBKA_00012
nrdE2_2		Ribonucleoside-diphosphate reductase subunit alpha 2	100	100	1	1	6820				2165	2168	2167	AGCHLJOI_01421	ECDHNGKH_01193	DDLAADCP_01134	OHPDFNGI_02106	NKOKALAJ_01029	HGLFJFHH_00520	LMCBJFBB_01613	JKAEJIOG_00414	IPFAOIAO_00407	LDNMJBLF_02411	NGGLPFLC_00368	JFKNNKKO_00437	FPDADCAC_02103	PCCFMEJI_02216	PAPEPPMA_02106	EBHDHCND_01857	LCLJHKIJ_02035	CEAFLGEM_00339	GCHKODAN_02122	JOIKCCIF_00415	OKCGGIMM_01760	MFDIDILC_02406	BAAGAGJI_01352	MONNLMBH_00415	PEPDHEFJ_00520	LIJDCJGI_00327	EBCEMCHD_02236	GGJBHMAM_02338	MNKOBDND_00993	AHOGIDBA_00776	PPNONDPE_01917	NHIONFGO_00420	AALIFJBP_01966	EDBAANLO_00361	LMLHMKLB_02028	LLCJLBKA_01502
argR_1		Arginine repressor	100	100	1	1	6670				473	473	473	AGCHLJOI_01518	ECDHNGKH_01096	DDLAADCP_01037	OHPDFNGI_02008	NKOKALAJ_00193	HGLFJFHH_00434	LMCBJFBB_01517	JKAEJIOG_00508	IPFAOIAO_00501	LDNMJBLF_02315	NGGLPFLC_00464	JFKNNKKO_00527	FPDADCAC_01303	PCCFMEJI_02120	PAPEPPMA_02008	EBHDHCND_01762	LCLJHKIJ_02130	CEAFLGEM_00434	GCHKODAN_02216	JOIKCCIF_00511	OKCGGIMM_01849	MFDIDILC_02113	BAAGAGJI_01255	MONNLMBH_00511	PEPDHEFJ_00617	LIJDCJGI_00423	EBCEMCHD_02142	GGJBHMAM_02242	MNKOBDND_00897	AHOGIDBA_00872	PPNONDPE_01816	NHIONFGO_00515	AALIFJBP_01871	EDBAANLO_00456	LMLHMKLB_02124	LLCJLBKA_01608
group_14567		hypothetical protein	100	100	1	1	4365				884	884	884	AGCHLJOI_02009	ECDHNGKH_00609	DDLAADCP_00549	OHPDFNGI_01451	NKOKALAJ_00917	HGLFJFHH_02033	LMCBJFBB_01004	JKAEJIOG_00976	IPFAOIAO_01043	LDNMJBLF_01896	NGGLPFLC_01013	JFKNNKKO_01226	FPDADCAC_00813	PCCFMEJI_01658	PAPEPPMA_01448	EBHDHCND_01271	LCLJHKIJ_00208	CEAFLGEM_00834	GCHKODAN_00470	JOIKCCIF_00983	OKCGGIMM_00038	MFDIDILC_00606	BAAGAGJI_00766	MONNLMBH_00914	PEPDHEFJ_01164	LIJDCJGI_00879	EBCEMCHD_01688	GGJBHMAM_01787	MNKOBDND_00440	AHOGIDBA_01328	PPNONDPE_01378	NHIONFGO_00904	AALIFJBP_01415	EDBAANLO_01014	LMLHMKLB_00098	LLCJLBKA_01881
yheH		putative multidrug resistance ABC transporter ATP-binding/permease protein YheH	100	100	1	1	6746				1739	1739	1739	AGCHLJOI_01476	ECDHNGKH_01138	DDLAADCP_01079	OHPDFNGI_02046	NKOKALAJ_00981	HGLFJFHH_00473	LMCBJFBB_01558	JKAEJIOG_00469	IPFAOIAO_00463	LDNMJBLF_02354	NGGLPFLC_00424	JFKNNKKO_00488	FPDADCAC_02047	PCCFMEJI_02161	PAPEPPMA_02046	EBHDHCND_01802	LCLJHKIJ_02090	CEAFLGEM_00394	GCHKODAN_02177	JOIKCCIF_00470	OKCGGIMM_01805	MFDIDILC_02462	BAAGAGJI_01297	MONNLMBH_00470	PEPDHEFJ_00575	LIJDCJGI_00382	EBCEMCHD_02181	GGJBHMAM_02283	MNKOBDND_00938	AHOGIDBA_00831	PPNONDPE_01858	NHIONFGO_00475	AALIFJBP_01910	EDBAANLO_00417	LMLHMKLB_02084	LLCJLBKA_01569
aroK		Shikimate kinase	100	100	1	1	5324				512	512	512	AGCHLJOI_01647	ECDHNGKH_00967	DDLAADCP_00908	OHPDFNGI_01941	NKOKALAJ_04028	HGLFJFHH_00366	LMCBJFBB_01395	JKAEJIOG_00635	IPFAOIAO_00574	LDNMJBLF_02251	NGGLPFLC_00573	JFKNNKKO_00594	FPDADCAC_01175	PCCFMEJI_01991	PAPEPPMA_01941	EBHDHCND_01635	LCLJHKIJ_02259	CEAFLGEM_00500	GCHKODAN_00015	JOIKCCIF_00642	OKCGGIMM_00521	MFDIDILC_01266	BAAGAGJI_01126	MONNLMBH_00576	PEPDHEFJ_00811	LIJDCJGI_00547	EBCEMCHD_02018	GGJBHMAM_02117	MNKOBDND_00772	AHOGIDBA_00997	PPNONDPE_00756	NHIONFGO_00581	AALIFJBP_01746	EDBAANLO_00584	LMLHMKLB_02250	LLCJLBKA_01673
queA		S-adenosylmethionine:tRNA ribosyltransferase-isomerase	100	100	1	1	4835				1028	1028	1028	AGCHLJOI_01925	ECDHNGKH_00693	DDLAADCP_00633	OHPDFNGI_01720	NKOKALAJ_00582	HGLFJFHH_00092	LMCBJFBB_01090	JKAEJIOG_00891	IPFAOIAO_00729	LDNMJBLF_01981	NGGLPFLC_00725	JFKNNKKO_00868	FPDADCAC_00896	PCCFMEJI_01742	PAPEPPMA_01720	EBHDHCND_01355	LCLJHKIJ_00124	CEAFLGEM_00750	GCHKODAN_00168	JOIKCCIF_00899	OKCGGIMM_00315	MFDIDILC_01338	BAAGAGJI_00850	MONNLMBH_00831	PEPDHEFJ_01080	LIJDCJGI_00795	EBCEMCHD_01772	GGJBHMAM_01871	MNKOBDND_00524	AHOGIDBA_01244	PPNONDPE_01463	NHIONFGO_00821	AALIFJBP_01499	EDBAANLO_00737	LMLHMKLB_02526	LLCJLBKA_02211
sorC_2		PTS system sorbose-specific EIIC component	100	100	1	1	7341				812	812	812	AGCHLJOI_01344	ECDHNGKH_01267	DDLAADCP_01210	OHPDFNGI_00056	NKOKALAJ_01101	HGLFJFHH_00592	LMCBJFBB_01689	JKAEJIOG_00342	IPFAOIAO_00339	LDNMJBLF_00056	NGGLPFLC_00300	JFKNNKKO_00368	FPDADCAC_02217	PCCFMEJI_02287	PAPEPPMA_01301	EBHDHCND_01930	LCLJHKIJ_01963	CEAFLGEM_00268	GCHKODAN_02051	JOIKCCIF_00343	OKCGGIMM_01688	MFDIDILC_00542	BAAGAGJI_01428	MONNLMBH_00344	PEPDHEFJ_00448	LIJDCJGI_00256	EBCEMCHD_02307	GGJBHMAM_00069	MNKOBDND_01064	AHOGIDBA_00705	PPNONDPE_01994	NHIONFGO_00348	AALIFJBP_02037	EDBAANLO_00294	LMLHMKLB_01956	LLCJLBKA_01431
malR		HTH-type transcriptional regulator MalR	100	100	1	1	3816				1022	1028	1025	AGCHLJOI_00139	ECDHNGKH_02303	DDLAADCP_02269	OHPDFNGI_01149	NKOKALAJ_00284	HGLFJFHH_01712	LMCBJFBB_00422	JKAEJIOG_01521	IPFAOIAO_01350	LDNMJBLF_01213	NGGLPFLC_01351	JFKNNKKO_01546	FPDADCAC_00235	PCCFMEJI_01113	PAPEPPMA_00203	EBHDHCND_00718	LCLJHKIJ_00758	CEAFLGEM_01378	GCHKODAN_00925	JOIKCCIF_01533	OKCGGIMM_01968	MFDIDILC_00741	BAAGAGJI_00238	MONNLMBH_01448	PEPDHEFJ_01671	LIJDCJGI_01441	EBCEMCHD_01129	GGJBHMAM_01225	MNKOBDND_02218	AHOGIDBA_01889	PPNONDPE_00827	NHIONFGO_01448	AALIFJBP_00837	EDBAANLO_01362	LMLHMKLB_00666	LLCJLBKA_00292
yclP		Petrobactin import ATP-binding protein YclP	100	100	1	1	4521				761	761	761	AGCHLJOI_02096	ECDHNGKH_00522	DDLAADCP_00462	OHPDFNGI_01521	NKOKALAJ_00803	HGLFJFHH_02175	LMCBJFBB_00903	JKAEJIOG_01061	IPFAOIAO_00920	LDNMJBLF_01811	NGGLPFLC_00911	JFKNNKKO_01085	FPDADCAC_00728	PCCFMEJI_01572	PAPEPPMA_01518	EBHDHCND_01186	LCLJHKIJ_00295	CEAFLGEM_00920	GCHKODAN_00348	JOIKCCIF_01070	OKCGGIMM_00125	MFDIDILC_02073	BAAGAGJI_00679	MONNLMBH_00999	PEPDHEFJ_01251	LIJDCJGI_00964	EBCEMCHD_01603	GGJBHMAM_01702	MNKOBDND_00355	AHOGIDBA_01413	PPNONDPE_01290	NHIONFGO_00989	AALIFJBP_01330	EDBAANLO_00915	LMLHMKLB_00184	LLCJLBKA_01961
dhfR		Dihydrofolate reductase	100	100	1	1	4044				494	494	494	AGCHLJOI_02358	ECDHNGKH_00261	DDLAADCP_00201	OHPDFNGI_01278	NKOKALAJ_00016	HGLFJFHH_01861	LMCBJFBB_00639	JKAEJIOG_01322	IPFAOIAO_01221	LDNMJBLF_01484	NGGLPFLC_01219	JFKNNKKO_01395	FPDADCAC_00451	PCCFMEJI_01310	PAPEPPMA_00075	EBHDHCND_00920	LCLJHKIJ_00555	CEAFLGEM_01181	GCHKODAN_00797	JOIKCCIF_01329	OKCGGIMM_02100	MFDIDILC_01103	BAAGAGJI_00418	MONNLMBH_01249	PEPDHEFJ_01528	LIJDCJGI_01242	EBCEMCHD_01326	GGJBHMAM_01424	MNKOBDND_00078	AHOGIDBA_01690	PPNONDPE_01029	NHIONFGO_01250	AALIFJBP_01034	EDBAANLO_01232	LMLHMKLB_00464	LLCJLBKA_00160
hom		Homoserine dehydrogenase	100	100	1	1	4324				1283	1283	1283	AGCHLJOI_01982	ECDHNGKH_00636	DDLAADCP_00576	OHPDFNGI_01423	NKOKALAJ_00472	HGLFJFHH_02004	LMCBJFBB_01031	JKAEJIOG_00947	IPFAOIAO_01070	LDNMJBLF_01923	NGGLPFLC_01098	JFKNNKKO_01253	FPDADCAC_00840	PCCFMEJI_01685	PAPEPPMA_01420	EBHDHCND_01298	LCLJHKIJ_00181	CEAFLGEM_00807	GCHKODAN_00550	JOIKCCIF_00956	OKCGGIMM_02289	MFDIDILC_00579	BAAGAGJI_00793	MONNLMBH_00887	PEPDHEFJ_01137	LIJDCJGI_00851	EBCEMCHD_01716	GGJBHMAM_01815	MNKOBDND_00468	AHOGIDBA_01300	PPNONDPE_01405	NHIONFGO_00877	AALIFJBP_01443	EDBAANLO_01041	LMLHMKLB_00071	LLCJLBKA_00017
pspA		Phosphoserine phosphatase 1	100	100	1	1	4896				641	641	641	AGCHLJOI_01880	ECDHNGKH_00738	DDLAADCP_00678	OHPDFNGI_01764	NKOKALAJ_00532	HGLFJFHH_00138	LMCBJFBB_01211	JKAEJIOG_00845	IPFAOIAO_00684	LDNMJBLF_02026	NGGLPFLC_00679	JFKNNKKO_00823	FPDADCAC_00943	PCCFMEJI_01787	PAPEPPMA_01764	EBHDHCND_01400	LCLJHKIJ_00079	CEAFLGEM_00705	GCHKODAN_00124	JOIKCCIF_00854	OKCGGIMM_00362	MFDIDILC_00151	BAAGAGJI_00895	MONNLMBH_00786	PEPDHEFJ_01033	LIJDCJGI_00750	EBCEMCHD_01817	GGJBHMAM_01916	MNKOBDND_00569	AHOGIDBA_01199	PPNONDPE_01508	NHIONFGO_00776	AALIFJBP_01544	EDBAANLO_00693	LMLHMKLB_02481	LLCJLBKA_02255
group_14581		hypothetical protein	100	100	1	1	3996				494	494	494	AGCHLJOI_02390	ECDHNGKH_00166	DDLAADCP_00169	OHPDFNGI_01246	NKOKALAJ_00059	HGLFJFHH_01827	LMCBJFBB_00606	JKAEJIOG_01355	IPFAOIAO_01253	LDNMJBLF_01452	NGGLPFLC_01251	JFKNNKKO_01429	FPDADCAC_00419	PCCFMEJI_01278	PAPEPPMA_00106	EBHDHCND_00888	LCLJHKIJ_00587	CEAFLGEM_01213	GCHKODAN_00828	JOIKCCIF_01361	OKCGGIMM_02068	MFDIDILC_00430	BAAGAGJI_00386	MONNLMBH_01281	PEPDHEFJ_01560	LIJDCJGI_01274	EBCEMCHD_01294	GGJBHMAM_01392	MNKOBDND_00046	AHOGIDBA_01722	PPNONDPE_00996	NHIONFGO_01283	AALIFJBP_01002	EDBAANLO_01264	LMLHMKLB_00496	LLCJLBKA_00191
group_14582		hypothetical protein	100	100	1	1	3885				566	566	566	AGCHLJOI_00039	ECDHNGKH_00093	DDLAADCP_00096	OHPDFNGI_01189	NKOKALAJ_00138	HGLFJFHH_01756	LMCBJFBB_00517	JKAEJIOG_01425	IPFAOIAO_01310	LDNMJBLF_01309	NGGLPFLC_01310	JFKNNKKO_01503	FPDADCAC_00349	PCCFMEJI_01208	PAPEPPMA_00163	EBHDHCND_00817	LCLJHKIJ_00658	CEAFLGEM_01283	GCHKODAN_00886	JOIKCCIF_01432	OKCGGIMM_02011	MFDIDILC_00839	BAAGAGJI_00313	MONNLMBH_01352	PEPDHEFJ_01630	LIJDCJGI_01346	EBCEMCHD_01224	GGJBHMAM_01320	MNKOBDND_02313	AHOGIDBA_01794	PPNONDPE_00924	NHIONFGO_01353	AALIFJBP_00932	EDBAANLO_01322	LMLHMKLB_00566	LLCJLBKA_00248
group_14583		hypothetical protein	100	100	1	1	4916				1286	1286	1286	AGCHLJOI_01870	ECDHNGKH_00748	DDLAADCP_00688	OHPDFNGI_01774	NKOKALAJ_00520	HGLFJFHH_00149	LMCBJFBB_01221	JKAEJIOG_00835	IPFAOIAO_00672	LDNMJBLF_02036	NGGLPFLC_00667	JFKNNKKO_00813	FPDADCAC_00953	PCCFMEJI_01797	PAPEPPMA_01774	EBHDHCND_01410	LCLJHKIJ_00069	CEAFLGEM_00695	GCHKODAN_00114	JOIKCCIF_00844	OKCGGIMM_00372	MFDIDILC_00161	BAAGAGJI_00905	MONNLMBH_00776	PEPDHEFJ_01023	LIJDCJGI_00740	EBCEMCHD_01827	GGJBHMAM_01926	MNKOBDND_00579	AHOGIDBA_01189	PPNONDPE_01518	NHIONFGO_00763	AALIFJBP_01554	EDBAANLO_00682	LMLHMKLB_02471	LLCJLBKA_02265
rlmH		Ribosomal RNA large subunit methyltransferase H	100	100	1	1	8855				479	479	479	AGCHLJOI_00873	ECDHNGKH_01738	DDLAADCP_01698	OHPDFNGI_00492	NKOKALAJ_01362	HGLFJFHH_01027	LMCBJFBB_02158	JKAEJIOG_02194	IPFAOIAO_01966	LDNMJBLF_00541	NGGLPFLC_02033	JFKNNKKO_02236	FPDADCAC_02621	PCCFMEJI_00443	PAPEPPMA_00863	EBHDHCND_00054	LCLJHKIJ_01494	CEAFLGEM_02049	GCHKODAN_01582	JOIKCCIF_02207	OKCGGIMM_01261	MFDIDILC_01682	BAAGAGJI_01916	MONNLMBH_02120	PEPDHEFJ_02342	LIJDCJGI_02112	EBCEMCHD_00460	GGJBHMAM_00556	MNKOBDND_01549	AHOGIDBA_00203	PPNONDPE_02462	NHIONFGO_02120	AALIFJBP_00187	EDBAANLO_01955	LMLHMKLB_01490	LLCJLBKA_00996
rsmF		Ribosomal RNA small subunit methyltransferase F	100	100	1	1	4540				1310	1310	1310	AGCHLJOI_02111	ECDHNGKH_00507	DDLAADCP_00447	OHPDFNGI_01536	NKOKALAJ_00786	HGLFJFHH_02191	LMCBJFBB_00888	JKAEJIOG_01077	IPFAOIAO_00905	LDNMJBLF_01796	NGGLPFLC_00896	JFKNNKKO_01070	FPDADCAC_00713	PCCFMEJI_01556	PAPEPPMA_01534	EBHDHCND_01171	LCLJHKIJ_00310	CEAFLGEM_00936	GCHKODAN_00333	JOIKCCIF_01085	OKCGGIMM_00141	MFDIDILC_02088	BAAGAGJI_00664	MONNLMBH_01014	PEPDHEFJ_01266	LIJDCJGI_00979	EBCEMCHD_01588	GGJBHMAM_01687	MNKOBDND_00340	AHOGIDBA_01428	PPNONDPE_01275	NHIONFGO_01004	AALIFJBP_01315	EDBAANLO_00900	LMLHMKLB_00200	LLCJLBKA_01976
phoR		Alkaline phosphatase synthesis sensor protein PhoR	100	100	1	1	2793				1655	1655	1655	AGCHLJOI_00656	ECDHNGKH_01956	DDLAADCP_01916	OHPDFNGI_00710	NKOKALAJ_01594	HGLFJFHH_01253	LMCBJFBB_02377	JKAEJIOG_01974	IPFAOIAO_01788	LDNMJBLF_00760	NGGLPFLC_01878	JFKNNKKO_02010	FPDADCAC_01705	PCCFMEJI_00658	PAPEPPMA_00644	EBHDHCND_00272	LCLJHKIJ_01274	CEAFLGEM_01834	GCHKODAN_01393	JOIKCCIF_01990	OKCGGIMM_01036	MFDIDILC_01465	BAAGAGJI_02133	MONNLMBH_01901	PEPDHEFJ_02125	LIJDCJGI_01892	EBCEMCHD_00680	GGJBHMAM_00775	MNKOBDND_01768	AHOGIDBA_02339	PPNONDPE_00626	NHIONFGO_01902	AALIFJBP_00388	EDBAANLO_01792	LMLHMKLB_01254	LLCJLBKA_00804
fbp		Fructose-1,6-bisphosphatase class 3	100	100	1	1	6653				1931	1931	1931	AGCHLJOI_01534	ECDHNGKH_01080	DDLAADCP_01021	OHPDFNGI_01991	NKOKALAJ_00212	HGLFJFHH_00417	LMCBJFBB_01446	JKAEJIOG_00587	IPFAOIAO_00517	LDNMJBLF_02299	NGGLPFLC_00480	JFKNNKKO_00544	FPDADCAC_01225	PCCFMEJI_02041	PAPEPPMA_01991	EBHDHCND_01686	LCLJHKIJ_02146	CEAFLGEM_00450	GCHKODAN_02233	JOIKCCIF_00528	OKCGGIMM_01869	MFDIDILC_00876	BAAGAGJI_01239	MONNLMBH_00527	PEPDHEFJ_00697	LIJDCJGI_00499	EBCEMCHD_02066	GGJBHMAM_02166	MNKOBDND_00820	AHOGIDBA_00948	PPNONDPE_01800	NHIONFGO_00531	AALIFJBP_01795	EDBAANLO_00527	LMLHMKLB_02201	LLCJLBKA_01624
murD		UDP-N-acetylmuramoylalanine--D-glutamate ligase	100	100	1	1	6706				1355	1355	1355	AGCHLJOI_01493	ECDHNGKH_01121	DDLAADCP_01062	OHPDFNGI_02032	NKOKALAJ_00961	HGLFJFHH_00459	LMCBJFBB_01541	JKAEJIOG_00484	IPFAOIAO_00477	LDNMJBLF_02339	NGGLPFLC_00439	JFKNNKKO_00502	FPDADCAC_01328	PCCFMEJI_02146	PAPEPPMA_02032	EBHDHCND_01787	LCLJHKIJ_02105	CEAFLGEM_00409	GCHKODAN_02192	JOIKCCIF_00485	OKCGGIMM_01823	MFDIDILC_02478	BAAGAGJI_01280	MONNLMBH_00487	PEPDHEFJ_00591	LIJDCJGI_00399	EBCEMCHD_02166	GGJBHMAM_02266	MNKOBDND_00921	AHOGIDBA_00848	PPNONDPE_01841	NHIONFGO_00490	AALIFJBP_01895	EDBAANLO_00431	LMLHMKLB_02099	LLCJLBKA_01583
mutM		Formamidopyrimidine-DNA glycosylase	100	100	1	1	3743				821	821	821	AGCHLJOI_00174	ECDHNGKH_02338	DDLAADCP_02304	OHPDFNGI_01103	NKOKALAJ_00235	HGLFJFHH_01675	LMCBJFBB_00387	JKAEJIOG_01555	IPFAOIAO_01398	LDNMJBLF_01179	NGGLPFLC_01397	JFKNNKKO_01584	FPDADCAC_00202	PCCFMEJI_01078	PAPEPPMA_00250	EBHDHCND_00683	LCLJHKIJ_00793	CEAFLGEM_01413	GCHKODAN_00971	JOIKCCIF_01569	OKCGGIMM_01934	MFDIDILC_00706	BAAGAGJI_00203	MONNLMBH_01482	PEPDHEFJ_01705	LIJDCJGI_01475	EBCEMCHD_01095	GGJBHMAM_01191	MNKOBDND_02184	AHOGIDBA_01923	PPNONDPE_00418	NHIONFGO_01482	AALIFJBP_00803	EDBAANLO_01407	LMLHMKLB_00701	LLCJLBKA_00360
atpH		ATP synthase subunit delta	100	100	1	1	4751				536	536	536	AGCHLJOI_02220	ECDHNGKH_00398	DDLAADCP_00338	OHPDFNGI_01661	NKOKALAJ_00650	HGLFJFHH_00027	LMCBJFBB_00778	JKAEJIOG_01186	IPFAOIAO_00791	LDNMJBLF_01620	NGGLPFLC_00789	JFKNNKKO_00935	FPDADCAC_00604	PCCFMEJI_01445	PAPEPPMA_01659	EBHDHCND_01059	LCLJHKIJ_00419	CEAFLGEM_01047	GCHKODAN_00228	JOIKCCIF_01194	OKCGGIMM_00252	MFDIDILC_00406	BAAGAGJI_00554	MONNLMBH_01124	PEPDHEFJ_01376	LIJDCJGI_01105	EBCEMCHD_01462	GGJBHMAM_01560	MNKOBDND_00214	AHOGIDBA_01554	PPNONDPE_01166	NHIONFGO_01113	AALIFJBP_01189	EDBAANLO_00797	LMLHMKLB_00309	LLCJLBKA_02149
deoC		Deoxyribose-phosphate aldolase	100	100	1	1	8649				671	671	671	AGCHLJOI_00756	ECDHNGKH_01855	DDLAADCP_01815	OHPDFNGI_00621	NKOKALAJ_01474	HGLFJFHH_01137	LMCBJFBB_02277	JKAEJIOG_02076	IPFAOIAO_01845	LDNMJBLF_00660	NGGLPFLC_01936	JFKNNKKO_02127	FPDADCAC_01604	PCCFMEJI_00557	PAPEPPMA_00733	EBHDHCND_00172	LCLJHKIJ_01377	CEAFLGEM_01935	GCHKODAN_01470	JOIKCCIF_02090	OKCGGIMM_01149	MFDIDILC_01565	BAAGAGJI_02033	MONNLMBH_02002	PEPDHEFJ_02225	LIJDCJGI_01993	EBCEMCHD_00580	GGJBHMAM_00675	MNKOBDND_01668	AHOGIDBA_00322	PPNONDPE_02577	NHIONFGO_02002	AALIFJBP_00068	EDBAANLO_01849	LMLHMKLB_01355	LLCJLBKA_00876
group_14598		hypothetical protein	100	100	1	1	8831				1283	1283	1283	AGCHLJOI_00850	ECDHNGKH_01761	DDLAADCP_01721	OHPDFNGI_00515	NKOKALAJ_01391	HGLFJFHH_01050	LMCBJFBB_02183	JKAEJIOG_02171	IPFAOIAO_01943	LDNMJBLF_00564	NGGLPFLC_02010	JFKNNKKO_02213	FPDADCAC_02645	PCCFMEJI_00466	PAPEPPMA_00839	EBHDHCND_00077	LCLJHKIJ_01471	CEAFLGEM_02026	GCHKODAN_01558	JOIKCCIF_02184	OKCGGIMM_01236	MFDIDILC_01659	BAAGAGJI_01939	MONNLMBH_02097	PEPDHEFJ_02319	LIJDCJGI_02088	EBCEMCHD_00484	GGJBHMAM_00580	MNKOBDND_01573	AHOGIDBA_00227	PPNONDPE_02485	NHIONFGO_02097	AALIFJBP_00163	EDBAANLO_01932	LMLHMKLB_01450	LLCJLBKA_00973
pstS1		Phosphate-binding protein PstS 1	100	100	1	1	4541				860	860	860	AGCHLJOI_02112	ECDHNGKH_00506	DDLAADCP_00446	OHPDFNGI_01537	NKOKALAJ_00785	HGLFJFHH_02192	LMCBJFBB_00887	JKAEJIOG_01078	IPFAOIAO_00904	LDNMJBLF_01795	NGGLPFLC_00895	JFKNNKKO_01069	FPDADCAC_00712	PCCFMEJI_01555	PAPEPPMA_01535	EBHDHCND_01170	LCLJHKIJ_00311	CEAFLGEM_00937	GCHKODAN_00332	JOIKCCIF_01086	OKCGGIMM_00142	MFDIDILC_02089	BAAGAGJI_00663	MONNLMBH_01015	PEPDHEFJ_01267	LIJDCJGI_00980	EBCEMCHD_01587	GGJBHMAM_01686	MNKOBDND_00339	AHOGIDBA_01429	PPNONDPE_01274	NHIONFGO_01005	AALIFJBP_01314	EDBAANLO_00899	LMLHMKLB_00201	LLCJLBKA_01977
group_14601		hypothetical protein	100	100	1	1	8665				851	860	859	AGCHLJOI_00767	ECDHNGKH_01844	DDLAADCP_01804	OHPDFNGI_00610	NKOKALAJ_01462	HGLFJFHH_01126	LMCBJFBB_02266	JKAEJIOG_02087	IPFAOIAO_01856	LDNMJBLF_00649	NGGLPFLC_01947	JFKNNKKO_02139	FPDADCAC_01593	PCCFMEJI_00546	PAPEPPMA_00744	EBHDHCND_00161	LCLJHKIJ_01388	CEAFLGEM_01946	GCHKODAN_01481	JOIKCCIF_02101	OKCGGIMM_01160	MFDIDILC_01576	BAAGAGJI_02022	MONNLMBH_02013	PEPDHEFJ_02236	LIJDCJGI_02004	EBCEMCHD_00568	GGJBHMAM_00664	MNKOBDND_01657	AHOGIDBA_00311	PPNONDPE_02566	NHIONFGO_02013	AALIFJBP_00079	EDBAANLO_01860	LMLHMKLB_01366	LLCJLBKA_00887
endA		DNA-entry nuclease	100	100	1	1	4742				857	857	857	AGCHLJOI_02212	ECDHNGKH_00406	DDLAADCP_00346	OHPDFNGI_01653	NKOKALAJ_00658	HGLFJFHH_00018	LMCBJFBB_00786	JKAEJIOG_01178	IPFAOIAO_00799	LDNMJBLF_01628	NGGLPFLC_00798	JFKNNKKO_00943	FPDADCAC_00612	PCCFMEJI_01453	PAPEPPMA_01651	EBHDHCND_01067	LCLJHKIJ_00411	CEAFLGEM_01039	GCHKODAN_00236	JOIKCCIF_01186	OKCGGIMM_00244	MFDIDILC_00398	BAAGAGJI_00562	MONNLMBH_01116	PEPDHEFJ_01368	LIJDCJGI_01097	EBCEMCHD_01470	GGJBHMAM_01568	MNKOBDND_00222	AHOGIDBA_01546	PPNONDPE_01174	NHIONFGO_01105	AALIFJBP_01197	EDBAANLO_00805	LMLHMKLB_00301	LLCJLBKA_02141
mvaA		3-hydroxy-3-methylglutaryl-coenzyme A reductase	100	100	1	1	4041				1265	1283	1282	AGCHLJOI_02361	ECDHNGKH_00258	DDLAADCP_00198	OHPDFNGI_01275	NKOKALAJ_00019	HGLFJFHH_01858	LMCBJFBB_00636	JKAEJIOG_01325	IPFAOIAO_01224	LDNMJBLF_01481	NGGLPFLC_01222	JFKNNKKO_01398	FPDADCAC_00448	PCCFMEJI_01307	PAPEPPMA_00078	EBHDHCND_00917	LCLJHKIJ_00558	CEAFLGEM_01184	GCHKODAN_00800	JOIKCCIF_01332	OKCGGIMM_02097	MFDIDILC_01100	BAAGAGJI_00415	MONNLMBH_01252	PEPDHEFJ_01531	LIJDCJGI_01245	EBCEMCHD_01323	GGJBHMAM_01421	MNKOBDND_00075	AHOGIDBA_01693	PPNONDPE_01026	NHIONFGO_01253	AALIFJBP_01031	EDBAANLO_01235	LMLHMKLB_00467	LLCJLBKA_00163
hemW		Heme chaperone HemW	100	100	1	1	4713				1130	1130	1130	AGCHLJOI_02188	ECDHNGKH_00430	DDLAADCP_00370	OHPDFNGI_01631	NKOKALAJ_00686	HGLFJFHH_02290	LMCBJFBB_00810	JKAEJIOG_01154	IPFAOIAO_00821	LDNMJBLF_01652	NGGLPFLC_00820	JFKNNKKO_00968	FPDADCAC_00636	PCCFMEJI_01478	PAPEPPMA_01629	EBHDHCND_01092	LCLJHKIJ_00387	CEAFLGEM_01014	GCHKODAN_00258	JOIKCCIF_01162	OKCGGIMM_00219	MFDIDILC_01225	BAAGAGJI_00586	MONNLMBH_01092	PEPDHEFJ_01344	LIJDCJGI_01074	EBCEMCHD_01494	GGJBHMAM_01592	MNKOBDND_00245	AHOGIDBA_01523	PPNONDPE_01198	NHIONFGO_01081	AALIFJBP_01221	EDBAANLO_00827	LMLHMKLB_00277	LLCJLBKA_02119
group_14605		hypothetical protein	100	100	1	1	8640				884	884	884	AGCHLJOI_00753	ECDHNGKH_01858	DDLAADCP_01818	OHPDFNGI_00624	NKOKALAJ_01478	HGLFJFHH_01140	LMCBJFBB_02280	JKAEJIOG_02073	IPFAOIAO_01842	LDNMJBLF_00663	NGGLPFLC_01933	JFKNNKKO_02124	FPDADCAC_01607	PCCFMEJI_00560	PAPEPPMA_00730	EBHDHCND_00175	LCLJHKIJ_01374	CEAFLGEM_01932	GCHKODAN_01467	JOIKCCIF_02087	OKCGGIMM_01146	MFDIDILC_01562	BAAGAGJI_02036	MONNLMBH_01999	PEPDHEFJ_02222	LIJDCJGI_01990	EBCEMCHD_00583	GGJBHMAM_00678	MNKOBDND_01671	AHOGIDBA_00325	PPNONDPE_02580	NHIONFGO_01999	AALIFJBP_00065	EDBAANLO_01846	LMLHMKLB_01352	LLCJLBKA_00873
ppc		Phosphoenolpyruvate carboxylase	100	100	1	1	4886				2795	2795	2795	AGCHLJOI_01887	ECDHNGKH_00731	DDLAADCP_00671	OHPDFNGI_01757	NKOKALAJ_00540	HGLFJFHH_00131	LMCBJFBB_01204	JKAEJIOG_00853	IPFAOIAO_00691	LDNMJBLF_02019	NGGLPFLC_00687	JFKNNKKO_00830	FPDADCAC_00935	PCCFMEJI_01780	PAPEPPMA_01757	EBHDHCND_01393	LCLJHKIJ_00086	CEAFLGEM_00712	GCHKODAN_00131	JOIKCCIF_00861	OKCGGIMM_00354	MFDIDILC_00144	BAAGAGJI_00888	MONNLMBH_00793	PEPDHEFJ_01040	LIJDCJGI_00757	EBCEMCHD_01810	GGJBHMAM_01909	MNKOBDND_00562	AHOGIDBA_01206	PPNONDPE_01501	NHIONFGO_00783	AALIFJBP_01537	EDBAANLO_00699	LMLHMKLB_02488	LLCJLBKA_02248
sodA		Superoxide dismutase [Mn]	100	100	1	1	4846				608	608	608	AGCHLJOI_01915	ECDHNGKH_00703	DDLAADCP_00643	OHPDFNGI_01729	NKOKALAJ_00571	HGLFJFHH_00102	LMCBJFBB_01176	JKAEJIOG_00881	IPFAOIAO_00720	LDNMJBLF_01991	NGGLPFLC_00715	JFKNNKKO_00859	FPDADCAC_00906	PCCFMEJI_01752	PAPEPPMA_01729	EBHDHCND_01365	LCLJHKIJ_00114	CEAFLGEM_00740	GCHKODAN_00159	JOIKCCIF_00889	OKCGGIMM_00325	MFDIDILC_00116	BAAGAGJI_00860	MONNLMBH_00821	PEPDHEFJ_01070	LIJDCJGI_00785	EBCEMCHD_01782	GGJBHMAM_01881	MNKOBDND_00534	AHOGIDBA_01234	PPNONDPE_01473	NHIONFGO_00811	AALIFJBP_01509	EDBAANLO_00727	LMLHMKLB_02516	LLCJLBKA_02220
rbgA		Ribosome biogenesis GTPase A	100	100	1	1	4516				851	851	851	AGCHLJOI_02091	ECDHNGKH_00527	DDLAADCP_00467	OHPDFNGI_01516	NKOKALAJ_00809	HGLFJFHH_02170	LMCBJFBB_00908	JKAEJIOG_01056	IPFAOIAO_00925	LDNMJBLF_01816	NGGLPFLC_00916	JFKNNKKO_01090	FPDADCAC_00733	PCCFMEJI_01577	PAPEPPMA_01513	EBHDHCND_01191	LCLJHKIJ_00290	CEAFLGEM_00915	GCHKODAN_00353	JOIKCCIF_01065	OKCGGIMM_00121	MFDIDILC_02068	BAAGAGJI_00684	MONNLMBH_00994	PEPDHEFJ_01245	LIJDCJGI_00959	EBCEMCHD_01608	GGJBHMAM_01707	MNKOBDND_00360	AHOGIDBA_01408	PPNONDPE_01295	NHIONFGO_00984	AALIFJBP_01335	EDBAANLO_00920	LMLHMKLB_00179	LLCJLBKA_01956
ndk		Nucleoside diphosphate kinase	100	100	1	1	4703				416	416	416	AGCHLJOI_02180	ECDHNGKH_00438	DDLAADCP_00378	OHPDFNGI_01623	NKOKALAJ_00695	HGLFJFHH_02281	LMCBJFBB_00818	JKAEJIOG_01146	IPFAOIAO_00829	LDNMJBLF_01660	NGGLPFLC_00829	JFKNNKKO_00978	FPDADCAC_00644	PCCFMEJI_01486	PAPEPPMA_01621	EBHDHCND_01100	LCLJHKIJ_00379	CEAFLGEM_01006	GCHKODAN_00267	JOIKCCIF_01154	OKCGGIMM_00211	MFDIDILC_00112	BAAGAGJI_00594	MONNLMBH_01084	PEPDHEFJ_01336	LIJDCJGI_01066	EBCEMCHD_01502	GGJBHMAM_01600	MNKOBDND_00253	AHOGIDBA_01515	PPNONDPE_01206	NHIONFGO_01073	AALIFJBP_01229	EDBAANLO_00835	LMLHMKLB_00269	LLCJLBKA_02111
yccU		putative protein YccU	100	100	1	1	7270				440	440	440	AGCHLJOI_01377	ECDHNGKH_01235	DDLAADCP_01178	OHPDFNGI_00024	NKOKALAJ_01071	HGLFJFHH_00562	LMCBJFBB_01658	JKAEJIOG_00373	IPFAOIAO_00369	LDNMJBLF_00026	NGGLPFLC_00330	JFKNNKKO_00398	FPDADCAC_02187	PCCFMEJI_02257	PAPEPPMA_02144	EBHDHCND_01899	LCLJHKIJ_01993	CEAFLGEM_00298	GCHKODAN_02082	JOIKCCIF_00373	OKCGGIMM_01719	MFDIDILC_01215	BAAGAGJI_01396	MONNLMBH_00374	PEPDHEFJ_00479	LIJDCJGI_00286	EBCEMCHD_02277	GGJBHMAM_00039	MNKOBDND_01034	AHOGIDBA_00735	PPNONDPE_01962	NHIONFGO_00379	AALIFJBP_02007	EDBAANLO_00324	LMLHMKLB_01987	LLCJLBKA_01462
rpmA		50S ribosomal protein L27	100	100	1	1	3960				293	293	293	AGCHLJOI_02416	ECDHNGKH_00140	DDLAADCP_00143	OHPDFNGI_01221	NKOKALAJ_00092	HGLFJFHH_01802	LMCBJFBB_00563	JKAEJIOG_01381	IPFAOIAO_01278	LDNMJBLF_01356	NGGLPFLC_01278	JFKNNKKO_01455	FPDADCAC_00393	PCCFMEJI_01252	PAPEPPMA_00131	EBHDHCND_00862	LCLJHKIJ_00613	CEAFLGEM_01239	GCHKODAN_00854	JOIKCCIF_01387	OKCGGIMM_02043	MFDIDILC_01238	BAAGAGJI_00360	MONNLMBH_01307	PEPDHEFJ_01586	LIJDCJGI_01300	EBCEMCHD_01268	GGJBHMAM_01366	MNKOBDND_00020	AHOGIDBA_01748	PPNONDPE_00970	NHIONFGO_01309	AALIFJBP_00976	EDBAANLO_01290	LMLHMKLB_00522	LLCJLBKA_00216
group_14613		hypothetical protein	100	100	1	1	3857				1154	1154	1154	AGCHLJOI_00064	ECDHNGKH_00068	DDLAADCP_00071	OHPDFNGI_01166	NKOKALAJ_00162	HGLFJFHH_01731	LMCBJFBB_00492	JKAEJIOG_01450	IPFAOIAO_01334	LDNMJBLF_01284	NGGLPFLC_01335	JFKNNKKO_01528	FPDADCAC_00324	PCCFMEJI_01183	PAPEPPMA_00186	EBHDHCND_00791	LCLJHKIJ_00683	CEAFLGEM_01308	GCHKODAN_00909	JOIKCCIF_01457	OKCGGIMM_01987	MFDIDILC_00813	BAAGAGJI_00288	MONNLMBH_01377	PEPDHEFJ_01655	LIJDCJGI_01371	EBCEMCHD_01199	GGJBHMAM_01295	MNKOBDND_02288	AHOGIDBA_01819	PPNONDPE_00899	NHIONFGO_01378	AALIFJBP_00907	EDBAANLO_01346	LMLHMKLB_00591	LLCJLBKA_00275
murG		UDP-N-acetylglucosamine--N-acetylmuramyl-(pentapeptide) pyrophosphoryl-undecaprenol N-acetylglucosamine transferase	100	100	1	1	6705				1076	1076	1076	AGCHLJOI_01494	ECDHNGKH_01120	DDLAADCP_01061	OHPDFNGI_02031	NKOKALAJ_00960	HGLFJFHH_00458	LMCBJFBB_01540	JKAEJIOG_00485	IPFAOIAO_00478	LDNMJBLF_02338	NGGLPFLC_00440	JFKNNKKO_00503	FPDADCAC_01327	PCCFMEJI_02145	PAPEPPMA_02031	EBHDHCND_01786	LCLJHKIJ_02106	CEAFLGEM_00410	GCHKODAN_02193	JOIKCCIF_00486	OKCGGIMM_01824	MFDIDILC_02479	BAAGAGJI_01279	MONNLMBH_00488	PEPDHEFJ_00592	LIJDCJGI_00400	EBCEMCHD_02165	GGJBHMAM_02265	MNKOBDND_00920	AHOGIDBA_00849	PPNONDPE_01840	NHIONFGO_00491	AALIFJBP_01894	EDBAANLO_00432	LMLHMKLB_02100	LLCJLBKA_01584
group_14615		hypothetical protein	100	100	1	1	4892				848	848	848	AGCHLJOI_01883	ECDHNGKH_00735	DDLAADCP_00675	OHPDFNGI_01761	NKOKALAJ_00536	HGLFJFHH_00135	LMCBJFBB_01208	JKAEJIOG_00849	IPFAOIAO_00687	LDNMJBLF_02023	NGGLPFLC_00682	JFKNNKKO_00826	FPDADCAC_00939	PCCFMEJI_01784	PAPEPPMA_01761	EBHDHCND_01397	LCLJHKIJ_00082	CEAFLGEM_00708	GCHKODAN_00127	JOIKCCIF_00857	OKCGGIMM_00358	MFDIDILC_00148	BAAGAGJI_00892	MONNLMBH_00789	PEPDHEFJ_01036	LIJDCJGI_00753	EBCEMCHD_01814	GGJBHMAM_01913	MNKOBDND_00566	AHOGIDBA_01202	PPNONDPE_01505	NHIONFGO_00779	AALIFJBP_01541	EDBAANLO_00696	LMLHMKLB_02484	LLCJLBKA_02252
group_14616		hypothetical protein	100	100	1	1	4918				275	275	275	AGCHLJOI_01868	ECDHNGKH_00750	DDLAADCP_00690	OHPDFNGI_01776	NKOKALAJ_00518	HGLFJFHH_00151	LMCBJFBB_01223	JKAEJIOG_00833	IPFAOIAO_00670	LDNMJBLF_02038	NGGLPFLC_00665	JFKNNKKO_00811	FPDADCAC_00955	PCCFMEJI_01799	PAPEPPMA_01776	EBHDHCND_01412	LCLJHKIJ_00067	CEAFLGEM_00693	GCHKODAN_00112	JOIKCCIF_00842	OKCGGIMM_00374	MFDIDILC_00163	BAAGAGJI_00907	MONNLMBH_00774	PEPDHEFJ_01021	LIJDCJGI_00738	EBCEMCHD_01829	GGJBHMAM_01928	MNKOBDND_00581	AHOGIDBA_01187	PPNONDPE_01520	NHIONFGO_00761	AALIFJBP_01556	EDBAANLO_00680	LMLHMKLB_02469	LLCJLBKA_02267
group_14617		hypothetical protein	100	100	1	1	6697				254	254	254	AGCHLJOI_01500	ECDHNGKH_01114	DDLAADCP_01055	OHPDFNGI_02025	NKOKALAJ_00952	HGLFJFHH_00452	LMCBJFBB_01534	JKAEJIOG_00491	IPFAOIAO_00484	LDNMJBLF_02332	NGGLPFLC_00446	JFKNNKKO_00509	FPDADCAC_01321	PCCFMEJI_02138	PAPEPPMA_02025	EBHDHCND_01780	LCLJHKIJ_02112	CEAFLGEM_00416	GCHKODAN_02199	JOIKCCIF_00492	OKCGGIMM_01830	MFDIDILC_02485	BAAGAGJI_01273	MONNLMBH_00494	PEPDHEFJ_00598	LIJDCJGI_00406	EBCEMCHD_02159	GGJBHMAM_02259	MNKOBDND_00914	AHOGIDBA_00855	PPNONDPE_01834	NHIONFGO_00497	AALIFJBP_01888	EDBAANLO_00438	LMLHMKLB_02106	LLCJLBKA_01590
hup		DNA-binding protein HU	100	100	1	1	6664				275	275	275	AGCHLJOI_01523	ECDHNGKH_01091	DDLAADCP_01032	OHPDFNGI_02003	NKOKALAJ_00198	HGLFJFHH_00429	LMCBJFBB_01512	JKAEJIOG_00513	IPFAOIAO_00506	LDNMJBLF_02310	NGGLPFLC_00469	JFKNNKKO_00532	FPDADCAC_01298	PCCFMEJI_02115	PAPEPPMA_02003	EBHDHCND_01757	LCLJHKIJ_02135	CEAFLGEM_00439	GCHKODAN_02221	JOIKCCIF_00517	OKCGGIMM_01854	MFDIDILC_02118	BAAGAGJI_01250	MONNLMBH_00516	PEPDHEFJ_00622	LIJDCJGI_00428	EBCEMCHD_02137	GGJBHMAM_02237	MNKOBDND_00892	AHOGIDBA_00877	PPNONDPE_01811	NHIONFGO_00520	AALIFJBP_01866	EDBAANLO_00461	LMLHMKLB_02129	LLCJLBKA_01613
rluB_2		Ribosomal large subunit pseudouridine synthase B	100	100	1	1	3757				722	722	722	AGCHLJOI_00159	ECDHNGKH_02323	DDLAADCP_02289	OHPDFNGI_01116	NKOKALAJ_00252	HGLFJFHH_01688	LMCBJFBB_00401	JKAEJIOG_01541	IPFAOIAO_01385	LDNMJBLF_01193	NGGLPFLC_01384	JFKNNKKO_01571	FPDADCAC_00215	PCCFMEJI_01092	PAPEPPMA_00237	EBHDHCND_00697	LCLJHKIJ_00778	CEAFLGEM_01399	GCHKODAN_00958	JOIKCCIF_01554	OKCGGIMM_01948	MFDIDILC_00720	BAAGAGJI_00218	MONNLMBH_01468	PEPDHEFJ_01691	LIJDCJGI_01461	EBCEMCHD_01109	GGJBHMAM_01205	MNKOBDND_02198	AHOGIDBA_01909	PPNONDPE_00432	NHIONFGO_01468	AALIFJBP_00817	EDBAANLO_01394	LMLHMKLB_00686	LLCJLBKA_00326
glcU		putative glucose uptake protein GlcU	100	100	1	1	8836				866	866	866	AGCHLJOI_00854	ECDHNGKH_01757	DDLAADCP_01717	OHPDFNGI_00511	NKOKALAJ_01385	HGLFJFHH_01046	LMCBJFBB_02179	JKAEJIOG_02175	IPFAOIAO_01947	LDNMJBLF_00560	NGGLPFLC_02014	JFKNNKKO_02217	FPDADCAC_02640	PCCFMEJI_00462	PAPEPPMA_00002	EBHDHCND_00073	LCLJHKIJ_01475	CEAFLGEM_02030	GCHKODAN_01562	JOIKCCIF_02188	OKCGGIMM_01241	MFDIDILC_01663	BAAGAGJI_01935	MONNLMBH_02101	PEPDHEFJ_02323	LIJDCJGI_02093	EBCEMCHD_00479	GGJBHMAM_00575	MNKOBDND_01568	AHOGIDBA_00222	PPNONDPE_02481	NHIONFGO_02101	AALIFJBP_00168	EDBAANLO_01936	LMLHMKLB_01454	LLCJLBKA_00977
group_14621		hypothetical protein	100	100	1	1	6756				290	290	290	AGCHLJOI_01468	ECDHNGKH_01146	DDLAADCP_01087	OHPDFNGI_02054	NKOKALAJ_00990	HGLFJFHH_00481	LMCBJFBB_01566	JKAEJIOG_00461	IPFAOIAO_00455	LDNMJBLF_02362	NGGLPFLC_00416	JFKNNKKO_00480	FPDADCAC_02055	PCCFMEJI_02169	PAPEPPMA_02054	EBHDHCND_01810	LCLJHKIJ_02082	CEAFLGEM_00386	GCHKODAN_02169	JOIKCCIF_00462	OKCGGIMM_01797	MFDIDILC_02454	BAAGAGJI_01305	MONNLMBH_00462	PEPDHEFJ_00567	LIJDCJGI_00374	EBCEMCHD_02189	GGJBHMAM_02291	MNKOBDND_00946	AHOGIDBA_00823	PPNONDPE_01866	NHIONFGO_00467	AALIFJBP_01918	EDBAANLO_00409	LMLHMKLB_02076	LLCJLBKA_01561
tagU_1		Polyisoprenyl-teichoic acid--peptidoglycan teichoic acid transferase TagU	100	100	1	1	7329				1307	1307	1307	AGCHLJOI_01352	ECDHNGKH_01259	DDLAADCP_01202	OHPDFNGI_00047	NKOKALAJ_01093	HGLFJFHH_00584	LMCBJFBB_01680	JKAEJIOG_00350	IPFAOIAO_00347	LDNMJBLF_00048	NGGLPFLC_00308	JFKNNKKO_00376	FPDADCAC_02209	PCCFMEJI_02279	PAPEPPMA_02167	EBHDHCND_01922	LCLJHKIJ_01971	CEAFLGEM_00276	GCHKODAN_02059	JOIKCCIF_00351	OKCGGIMM_01696	MFDIDILC_00550	BAAGAGJI_01420	MONNLMBH_00352	PEPDHEFJ_00456	LIJDCJGI_00264	EBCEMCHD_02299	GGJBHMAM_00061	MNKOBDND_01056	AHOGIDBA_00713	PPNONDPE_01986	NHIONFGO_00356	AALIFJBP_02029	EDBAANLO_00302	LMLHMKLB_01964	LLCJLBKA_01439
atpC		ATP synthase epsilon chain	100	100	1	1	4747				413	413	413	AGCHLJOI_02216	ECDHNGKH_00402	DDLAADCP_00342	OHPDFNGI_01657	NKOKALAJ_00654	HGLFJFHH_00022	LMCBJFBB_00782	JKAEJIOG_01182	IPFAOIAO_00795	LDNMJBLF_01624	NGGLPFLC_00794	JFKNNKKO_00939	FPDADCAC_00608	PCCFMEJI_01449	PAPEPPMA_01655	EBHDHCND_01063	LCLJHKIJ_00415	CEAFLGEM_01043	GCHKODAN_00232	JOIKCCIF_01190	OKCGGIMM_00248	MFDIDILC_00402	BAAGAGJI_00558	MONNLMBH_01120	PEPDHEFJ_01372	LIJDCJGI_01101	EBCEMCHD_01466	GGJBHMAM_01564	MNKOBDND_00218	AHOGIDBA_01550	PPNONDPE_01170	NHIONFGO_01109	AALIFJBP_01193	EDBAANLO_00801	LMLHMKLB_00305	LLCJLBKA_02145
group_14628		DegV domain-containing protein	100	100	1	1	6668				836	836	836	AGCHLJOI_01520	ECDHNGKH_01094	DDLAADCP_01035	OHPDFNGI_02006	NKOKALAJ_00195	HGLFJFHH_00432	LMCBJFBB_01515	JKAEJIOG_00510	IPFAOIAO_00503	LDNMJBLF_02313	NGGLPFLC_00466	JFKNNKKO_00529	FPDADCAC_01301	PCCFMEJI_02118	PAPEPPMA_02006	EBHDHCND_01760	LCLJHKIJ_02132	CEAFLGEM_00436	GCHKODAN_02218	JOIKCCIF_00514	OKCGGIMM_01851	MFDIDILC_02115	BAAGAGJI_01253	MONNLMBH_00513	PEPDHEFJ_00619	LIJDCJGI_00425	EBCEMCHD_02140	GGJBHMAM_02240	MNKOBDND_00895	AHOGIDBA_00874	PPNONDPE_01814	NHIONFGO_00517	AALIFJBP_01869	EDBAANLO_00458	LMLHMKLB_02126	LLCJLBKA_01610
group_14629		Putative phosphatase	100	100	1	1	7273				812	812	812	AGCHLJOI_01375	ECDHNGKH_01237	DDLAADCP_01180	OHPDFNGI_00026	NKOKALAJ_01073	HGLFJFHH_00564	LMCBJFBB_01660	JKAEJIOG_00371	IPFAOIAO_00367	LDNMJBLF_00028	NGGLPFLC_00328	JFKNNKKO_00396	FPDADCAC_02189	PCCFMEJI_02259	PAPEPPMA_02146	EBHDHCND_01901	LCLJHKIJ_01991	CEAFLGEM_00296	GCHKODAN_02080	JOIKCCIF_00371	OKCGGIMM_01717	MFDIDILC_01217	BAAGAGJI_01398	MONNLMBH_00372	PEPDHEFJ_00477	LIJDCJGI_00284	EBCEMCHD_02279	GGJBHMAM_00041	MNKOBDND_01036	AHOGIDBA_00733	PPNONDPE_01964	NHIONFGO_00377	AALIFJBP_02009	EDBAANLO_00322	LMLHMKLB_01985	LLCJLBKA_01460
group_14630		hypothetical protein	100	100	1	1	4830				1145	1151	1150	AGCHLJOI_01930	ECDHNGKH_00688	DDLAADCP_00628	OHPDFNGI_01715	NKOKALAJ_00587	HGLFJFHH_00087	LMCBJFBB_01084	JKAEJIOG_00896	IPFAOIAO_00734	LDNMJBLF_01976	NGGLPFLC_00730	JFKNNKKO_00873	FPDADCAC_00891	PCCFMEJI_01737	PAPEPPMA_01715	EBHDHCND_01350	LCLJHKIJ_00129	CEAFLGEM_00755	GCHKODAN_00173	JOIKCCIF_00904	OKCGGIMM_00310	MFDIDILC_01333	BAAGAGJI_00845	MONNLMBH_00836	PEPDHEFJ_01085	LIJDCJGI_00800	EBCEMCHD_01767	GGJBHMAM_01866	MNKOBDND_00519	AHOGIDBA_01249	PPNONDPE_01458	NHIONFGO_00826	AALIFJBP_01494	EDBAANLO_00742	LMLHMKLB_02531	LLCJLBKA_02206
malQ		4-alpha-glucanotransferase	100	100	1	1	3819				1496	1496	1496	AGCHLJOI_00138	ECDHNGKH_02302	DDLAADCP_02268	OHPDFNGI_01150	NKOKALAJ_00285	HGLFJFHH_01713	LMCBJFBB_00423	JKAEJIOG_01520	IPFAOIAO_01349	LDNMJBLF_01214	NGGLPFLC_01350	JFKNNKKO_01545	FPDADCAC_00236	PCCFMEJI_01114	PAPEPPMA_00202	EBHDHCND_00719	LCLJHKIJ_00757	CEAFLGEM_01377	GCHKODAN_00924	JOIKCCIF_01532	OKCGGIMM_01969	MFDIDILC_00742	BAAGAGJI_00239	MONNLMBH_01447	PEPDHEFJ_01670	LIJDCJGI_01440	EBCEMCHD_01130	GGJBHMAM_01226	MNKOBDND_02219	AHOGIDBA_01888	PPNONDPE_00828	NHIONFGO_01447	AALIFJBP_00838	EDBAANLO_01361	LMLHMKLB_00665	LLCJLBKA_00291
ydfK		putative membrane protein YdfK	100	100	1	1	4820				707	716	715	AGCHLJOI_01938	ECDHNGKH_00680	DDLAADCP_00620	OHPDFNGI_01707	NKOKALAJ_00596	HGLFJFHH_00078	LMCBJFBB_01076	JKAEJIOG_00904	IPFAOIAO_00743	LDNMJBLF_01968	NGGLPFLC_00739	JFKNNKKO_00881	FPDADCAC_00883	PCCFMEJI_01729	PAPEPPMA_01707	EBHDHCND_01342	LCLJHKIJ_00137	CEAFLGEM_00763	GCHKODAN_00181	JOIKCCIF_00912	OKCGGIMM_00302	MFDIDILC_01325	BAAGAGJI_00837	MONNLMBH_00844	PEPDHEFJ_01093	LIJDCJGI_00808	EBCEMCHD_01759	GGJBHMAM_01858	MNKOBDND_00511	AHOGIDBA_01257	PPNONDPE_01450	NHIONFGO_00834	AALIFJBP_01486	EDBAANLO_00750	LMLHMKLB_02539	LLCJLBKA_02198
pflA		Pyruvate formate-lyase 1-activating enzyme	100	100	1	1	3887				788	788	788	AGCHLJOI_00037	ECDHNGKH_00095	DDLAADCP_00098	OHPDFNGI_01191	NKOKALAJ_00136	HGLFJFHH_01760	LMCBJFBB_00519	JKAEJIOG_01423	IPFAOIAO_01308	LDNMJBLF_01311	NGGLPFLC_01308	JFKNNKKO_01499	FPDADCAC_00351	PCCFMEJI_01210	PAPEPPMA_00161	EBHDHCND_00819	LCLJHKIJ_00656	CEAFLGEM_01281	GCHKODAN_00884	JOIKCCIF_01430	OKCGGIMM_02013	MFDIDILC_00841	BAAGAGJI_00315	MONNLMBH_01350	PEPDHEFJ_01628	LIJDCJGI_01344	EBCEMCHD_01226	GGJBHMAM_01322	MNKOBDND_02315	AHOGIDBA_01792	PPNONDPE_00926	NHIONFGO_01351	AALIFJBP_00934	EDBAANLO_01320	LMLHMKLB_00564	LLCJLBKA_00246
mapZ		Mid-cell-anchored protein Z	100	100	1	1	7412				1463	1487	1477	AGCHLJOI_01279	ECDHNGKH_01332	DDLAADCP_01275	OHPDFNGI_00115	NKOKALAJ_01168	HGLFJFHH_00653	LMCBJFBB_01754	JKAEJIOG_00277	IPFAOIAO_00280	LDNMJBLF_00120	NGGLPFLC_00240	JFKNNKKO_00306	FPDADCAC_02281	PCCFMEJI_00041	PAPEPPMA_01242	EBHDHCND_01996	LCLJHKIJ_01898	CEAFLGEM_00203	GCHKODAN_01992	JOIKCCIF_00278	OKCGGIMM_01625	MFDIDILC_00478	BAAGAGJI_01493	MONNLMBH_00278	PEPDHEFJ_00384	LIJDCJGI_00191	EBCEMCHD_00041	GGJBHMAM_00134	MNKOBDND_01129	AHOGIDBA_00640	PPNONDPE_02060	NHIONFGO_00283	AALIFJBP_02102	EDBAANLO_00235	LMLHMKLB_01892	LLCJLBKA_01371
group_14637		hypothetical protein	100	100	1	1	4791				545	545	545	AGCHLJOI_02251	ECDHNGKH_00367	DDLAADCP_00308	OHPDFNGI_01687	NKOKALAJ_00622	HGLFJFHH_00056	LMCBJFBB_00749	JKAEJIOG_01214	IPFAOIAO_00764	LDNMJBLF_01592	NGGLPFLC_00761	JFKNNKKO_00903	FPDADCAC_00576	PCCFMEJI_01417	PAPEPPMA_01685	EBHDHCND_01030	LCLJHKIJ_00449	CEAFLGEM_01075	GCHKODAN_00201	JOIKCCIF_01223	OKCGGIMM_00279	MFDIDILC_01188	BAAGAGJI_00524	MONNLMBH_01152	PEPDHEFJ_01405	LIJDCJGI_01135	EBCEMCHD_01433	GGJBHMAM_01531	MNKOBDND_00185	AHOGIDBA_01583	PPNONDPE_01138	NHIONFGO_01141	AALIFJBP_01142	EDBAANLO_00771	LMLHMKLB_00356	LLCJLBKA_02178
aroB		3-dehydroquinate synthase	100	100	1	1	3909				1067	1067	1067	AGCHLJOI_00016	ECDHNGKH_00116	DDLAADCP_00119	OHPDFNGI_01211	NKOKALAJ_00115	HGLFJFHH_01780	LMCBJFBB_00540	JKAEJIOG_01402	IPFAOIAO_01288	LDNMJBLF_01332	NGGLPFLC_01288	JFKNNKKO_01478	FPDADCAC_00372	PCCFMEJI_01231	PAPEPPMA_00141	EBHDHCND_00840	LCLJHKIJ_00635	CEAFLGEM_01260	GCHKODAN_00864	JOIKCCIF_01409	OKCGGIMM_02033	MFDIDILC_00862	BAAGAGJI_00336	MONNLMBH_01329	PEPDHEFJ_01607	LIJDCJGI_01323	EBCEMCHD_01247	GGJBHMAM_01343	MNKOBDND_02336	AHOGIDBA_01771	PPNONDPE_00947	NHIONFGO_01330	AALIFJBP_00955	EDBAANLO_01300	LMLHMKLB_00543	LLCJLBKA_00226
group_14639		hypothetical protein	100	100	1	1	4299				194	194	194	AGCHLJOI_01965	ECDHNGKH_00653	DDLAADCP_00593	OHPDFNGI_01405	NKOKALAJ_00453	HGLFJFHH_01986	LMCBJFBB_01048	JKAEJIOG_00930	IPFAOIAO_01085	LDNMJBLF_01941	NGGLPFLC_01114	JFKNNKKO_01271	FPDADCAC_00857	PCCFMEJI_01702	PAPEPPMA_01402	EBHDHCND_01315	LCLJHKIJ_00164	CEAFLGEM_00790	GCHKODAN_00567	JOIKCCIF_00939	OKCGGIMM_02270	MFDIDILC_00561	BAAGAGJI_00810	MONNLMBH_00870	PEPDHEFJ_01120	LIJDCJGI_00834	EBCEMCHD_01733	GGJBHMAM_01832	MNKOBDND_00485	AHOGIDBA_01283	PPNONDPE_01421	NHIONFGO_00860	AALIFJBP_01460	EDBAANLO_01057	LMLHMKLB_00054	LLCJLBKA_00033
group_14640		hypothetical protein	100	100	1	1	4301				197	197	197	AGCHLJOI_01967	ECDHNGKH_00651	DDLAADCP_00591	OHPDFNGI_01407	NKOKALAJ_00455	HGLFJFHH_01988	LMCBJFBB_01046	JKAEJIOG_00932	IPFAOIAO_01083	LDNMJBLF_01939	NGGLPFLC_01112	JFKNNKKO_01269	FPDADCAC_00855	PCCFMEJI_01700	PAPEPPMA_01404	EBHDHCND_01313	LCLJHKIJ_00166	CEAFLGEM_00792	GCHKODAN_00565	JOIKCCIF_00941	OKCGGIMM_02272	MFDIDILC_00563	BAAGAGJI_00808	MONNLMBH_00872	PEPDHEFJ_01122	LIJDCJGI_00836	EBCEMCHD_01731	GGJBHMAM_01830	MNKOBDND_00483	AHOGIDBA_01285	PPNONDPE_01419	NHIONFGO_00862	AALIFJBP_01458	EDBAANLO_01055	LMLHMKLB_00056	LLCJLBKA_00031
metK_2		S-adenosylmethionine synthase	100	100	1	1	4794				1196	1202	1196	AGCHLJOI_02255	ECDHNGKH_00363	DDLAADCP_00304	OHPDFNGI_01689	NKOKALAJ_00615	HGLFJFHH_00058	LMCBJFBB_00744	JKAEJIOG_01218	IPFAOIAO_00762	LDNMJBLF_01588	NGGLPFLC_00759	JFKNNKKO_00901	FPDADCAC_00572	PCCFMEJI_01413	PAPEPPMA_01687	EBHDHCND_01026	LCLJHKIJ_00453	CEAFLGEM_01079	GCHKODAN_00199	JOIKCCIF_01227	OKCGGIMM_00283	MFDIDILC_01184	BAAGAGJI_00520	MONNLMBH_01156	PEPDHEFJ_01409	LIJDCJGI_01139	EBCEMCHD_01429	GGJBHMAM_01527	MNKOBDND_00181	AHOGIDBA_01587	PPNONDPE_01134	NHIONFGO_01145	AALIFJBP_01138	EDBAANLO_00769	LMLHMKLB_00360	LLCJLBKA_02180
rpmI		50S ribosomal protein L35	100	100	1	1	3903				200	200	200	AGCHLJOI_00022	ECDHNGKH_00110	DDLAADCP_00113	OHPDFNGI_01206	NKOKALAJ_00121	HGLFJFHH_01775	LMCBJFBB_00534	JKAEJIOG_01408	IPFAOIAO_01293	LDNMJBLF_01326	NGGLPFLC_01293	JFKNNKKO_01483	FPDADCAC_00366	PCCFMEJI_01225	PAPEPPMA_00146	EBHDHCND_00834	LCLJHKIJ_00641	CEAFLGEM_01266	GCHKODAN_00869	JOIKCCIF_01415	OKCGGIMM_02028	MFDIDILC_00856	BAAGAGJI_00330	MONNLMBH_01335	PEPDHEFJ_01613	LIJDCJGI_01329	EBCEMCHD_01241	GGJBHMAM_01337	MNKOBDND_02330	AHOGIDBA_01777	PPNONDPE_00941	NHIONFGO_01336	AALIFJBP_00949	EDBAANLO_01305	LMLHMKLB_00549	LLCJLBKA_00231
group_14645		hypothetical protein	100	100	1	1	4157				176	176	176	AGCHLJOI_02331	ECDHNGKH_00288	DDLAADCP_00228	OHPDFNGI_01321	NKOKALAJ_00361	HGLFJFHH_01905	LMCBJFBB_00666	JKAEJIOG_01295	IPFAOIAO_01162	LDNMJBLF_01511	NGGLPFLC_01190	JFKNNKKO_01351	FPDADCAC_00494	PCCFMEJI_01337	PAPEPPMA_01350	EBHDHCND_00947	LCLJHKIJ_00528	CEAFLGEM_01155	GCHKODAN_00651	JOIKCCIF_01302	OKCGGIMM_02192	MFDIDILC_01129	BAAGAGJI_00445	MONNLMBH_01221	PEPDHEFJ_01485	LIJDCJGI_01215	EBCEMCHD_01353	GGJBHMAM_01451	MNKOBDND_00105	AHOGIDBA_01663	PPNONDPE_01056	NHIONFGO_01223	AALIFJBP_01061	EDBAANLO_01133	LMLHMKLB_00437	LLCJLBKA_00115
gspA		General stress protein A	100	100	1	1	4819				818	818	818	AGCHLJOI_01939	ECDHNGKH_00679	DDLAADCP_00619	OHPDFNGI_01706	NKOKALAJ_00597	HGLFJFHH_00077	LMCBJFBB_01075	JKAEJIOG_00905	IPFAOIAO_00744	LDNMJBLF_01967	NGGLPFLC_00740	JFKNNKKO_00882	FPDADCAC_00882	PCCFMEJI_01728	PAPEPPMA_01706	EBHDHCND_01341	LCLJHKIJ_00138	CEAFLGEM_00764	GCHKODAN_00182	JOIKCCIF_00913	OKCGGIMM_00301	MFDIDILC_01324	BAAGAGJI_00836	MONNLMBH_00845	PEPDHEFJ_01094	LIJDCJGI_00809	EBCEMCHD_01758	GGJBHMAM_01857	MNKOBDND_00510	AHOGIDBA_01258	PPNONDPE_01449	NHIONFGO_00835	AALIFJBP_01485	EDBAANLO_00751	LMLHMKLB_02540	LLCJLBKA_02197
folB		Dihydroneopterin aldolase	100	100	1	1	4330				362	362	362	AGCHLJOI_01988	ECDHNGKH_00630	DDLAADCP_00570	OHPDFNGI_01429	NKOKALAJ_00478	HGLFJFHH_02011	LMCBJFBB_01025	JKAEJIOG_00953	IPFAOIAO_01064	LDNMJBLF_01917	NGGLPFLC_01092	JFKNNKKO_01247	FPDADCAC_00834	PCCFMEJI_01679	PAPEPPMA_01426	EBHDHCND_01292	LCLJHKIJ_00187	CEAFLGEM_00813	GCHKODAN_00544	JOIKCCIF_00962	OKCGGIMM_02295	MFDIDILC_00585	BAAGAGJI_00787	MONNLMBH_00893	PEPDHEFJ_01143	LIJDCJGI_00857	EBCEMCHD_01710	GGJBHMAM_01809	MNKOBDND_00462	AHOGIDBA_01306	PPNONDPE_01399	NHIONFGO_00883	AALIFJBP_01437	EDBAANLO_01035	LMLHMKLB_00077	LLCJLBKA_00011
artM_3		Arginine transport ATP-binding protein ArtM	100	100	1	1	3770				734	740	739	AGCHLJOI_00150	ECDHNGKH_02314	DDLAADCP_02280	OHPDFNGI_01124	NKOKALAJ_00265	HGLFJFHH_01698	LMCBJFBB_00410	JKAEJIOG_01532	IPFAOIAO_01377	LDNMJBLF_01202	NGGLPFLC_01376	JFKNNKKO_01561	FPDADCAC_00224	PCCFMEJI_01102	PAPEPPMA_00229	EBHDHCND_00706	LCLJHKIJ_00769	CEAFLGEM_01389	GCHKODAN_00950	JOIKCCIF_01544	OKCGGIMM_01958	MFDIDILC_00729	BAAGAGJI_00227	MONNLMBH_01459	PEPDHEFJ_01682	LIJDCJGI_01452	EBCEMCHD_01118	GGJBHMAM_01214	MNKOBDND_02207	AHOGIDBA_01900	PPNONDPE_00441	NHIONFGO_01459	AALIFJBP_00826	EDBAANLO_01386	LMLHMKLB_00677	LLCJLBKA_00318
group_14649		hypothetical protein	100	100	1	1	7262				308	311	308	AGCHLJOI_01385	ECDHNGKH_01227	DDLAADCP_01170	OHPDFNGI_00017	NKOKALAJ_01064	HGLFJFHH_00555	LMCBJFBB_01649	JKAEJIOG_00380	IPFAOIAO_00376	LDNMJBLF_00019	NGGLPFLC_00337	JFKNNKKO_00405	FPDADCAC_02180	PCCFMEJI_02250	PAPEPPMA_02137	EBHDHCND_01891	LCLJHKIJ_02001	CEAFLGEM_00305	GCHKODAN_02089	JOIKCCIF_00381	OKCGGIMM_01726	MFDIDILC_01208	BAAGAGJI_01388	MONNLMBH_00381	PEPDHEFJ_00486	LIJDCJGI_00293	EBCEMCHD_02270	GGJBHMAM_00032	MNKOBDND_01027	AHOGIDBA_00742	PPNONDPE_01955	NHIONFGO_00386	AALIFJBP_02000	EDBAANLO_00331	LMLHMKLB_01994	LLCJLBKA_01469
group_14650		hypothetical protein	100	100	1	1	4743				191	191	191	AGCHLJOI_02213	ECDHNGKH_00405	DDLAADCP_00345	OHPDFNGI_01654	NKOKALAJ_00657	HGLFJFHH_00019	LMCBJFBB_00785	JKAEJIOG_01179	IPFAOIAO_00798	LDNMJBLF_01627	NGGLPFLC_00797	JFKNNKKO_00942	FPDADCAC_00611	PCCFMEJI_01452	PAPEPPMA_01652	EBHDHCND_01066	LCLJHKIJ_00412	CEAFLGEM_01040	GCHKODAN_00235	JOIKCCIF_01187	OKCGGIMM_00245	MFDIDILC_00399	BAAGAGJI_00561	MONNLMBH_01117	PEPDHEFJ_01369	LIJDCJGI_01098	EBCEMCHD_01469	GGJBHMAM_01567	MNKOBDND_00221	AHOGIDBA_01547	PPNONDPE_01173	NHIONFGO_01106	AALIFJBP_01196	EDBAANLO_00804	LMLHMKLB_00302	LLCJLBKA_02142
gpsB		Cell cycle protein GpsB	100	100	1	1	7414				332	332	332	AGCHLJOI_01277	ECDHNGKH_01334	DDLAADCP_01277	OHPDFNGI_00117	NKOKALAJ_01170	HGLFJFHH_00655	LMCBJFBB_01756	JKAEJIOG_00275	IPFAOIAO_00278	LDNMJBLF_00122	NGGLPFLC_00238	JFKNNKKO_00304	FPDADCAC_02283	PCCFMEJI_00043	PAPEPPMA_01240	EBHDHCND_01998	LCLJHKIJ_01896	CEAFLGEM_00201	GCHKODAN_01990	JOIKCCIF_00276	OKCGGIMM_01623	MFDIDILC_00476	BAAGAGJI_01495	MONNLMBH_00276	PEPDHEFJ_00382	LIJDCJGI_00189	EBCEMCHD_00043	GGJBHMAM_00136	MNKOBDND_01131	AHOGIDBA_00638	PPNONDPE_02062	NHIONFGO_00281	AALIFJBP_02104	EDBAANLO_00233	LMLHMKLB_01890	LLCJLBKA_01369
group_14652		hypothetical protein	100	100	1	1	4151				584	584	584	AGCHLJOI_02335	ECDHNGKH_00284	DDLAADCP_00224	OHPDFNGI_01317	NKOKALAJ_00357	HGLFJFHH_01899	LMCBJFBB_00662	JKAEJIOG_01299	IPFAOIAO_01166	LDNMJBLF_01507	NGGLPFLC_01194	JFKNNKKO_01356	FPDADCAC_00490	PCCFMEJI_01333	PAPEPPMA_01354	EBHDHCND_00943	LCLJHKIJ_00532	CEAFLGEM_01159	GCHKODAN_00655	JOIKCCIF_01306	OKCGGIMM_02188	MFDIDILC_01125	BAAGAGJI_00441	MONNLMBH_01225	PEPDHEFJ_01489	LIJDCJGI_01219	EBCEMCHD_01349	GGJBHMAM_01447	MNKOBDND_00101	AHOGIDBA_01667	PPNONDPE_01052	NHIONFGO_01227	AALIFJBP_01057	EDBAANLO_01137	LMLHMKLB_00441	LLCJLBKA_00119
mapP		Maltose 6'-phosphate phosphatase	100	100	1	1	2795				815	815	815	AGCHLJOI_00654	ECDHNGKH_01958	DDLAADCP_01918	OHPDFNGI_00712	NKOKALAJ_01596	HGLFJFHH_01255	LMCBJFBB_02379	JKAEJIOG_01972	IPFAOIAO_01786	LDNMJBLF_00762	NGGLPFLC_01876	JFKNNKKO_02008	FPDADCAC_01707	PCCFMEJI_00660	PAPEPPMA_00642	EBHDHCND_00274	LCLJHKIJ_01272	CEAFLGEM_01832	GCHKODAN_01391	JOIKCCIF_01988	OKCGGIMM_01033	MFDIDILC_01463	BAAGAGJI_02135	MONNLMBH_01899	PEPDHEFJ_02123	LIJDCJGI_01890	EBCEMCHD_00682	GGJBHMAM_00777	MNKOBDND_01770	AHOGIDBA_02337	PPNONDPE_00624	NHIONFGO_01900	AALIFJBP_00390	EDBAANLO_01790	LMLHMKLB_01252	LLCJLBKA_00802
thiD		Hydroxymethylpyrimidine/phosphomethylpyrimidine kinase	100	100	1	1	4780				797	797	797	AGCHLJOI_02243	ECDHNGKH_00375	DDLAADCP_00316	OHPDFNGI_01681	NKOKALAJ_00629	HGLFJFHH_00050	LMCBJFBB_00757	JKAEJIOG_01206	IPFAOIAO_00771	LDNMJBLF_01600	NGGLPFLC_00767	JFKNNKKO_00909	FPDADCAC_00584	PCCFMEJI_01425	PAPEPPMA_01679	EBHDHCND_01038	LCLJHKIJ_00441	CEAFLGEM_01067	GCHKODAN_00207	JOIKCCIF_01215	OKCGGIMM_00273	MFDIDILC_01196	BAAGAGJI_00532	MONNLMBH_01144	PEPDHEFJ_01397	LIJDCJGI_01127	EBCEMCHD_01441	GGJBHMAM_01539	MNKOBDND_00193	AHOGIDBA_01575	PPNONDPE_01146	NHIONFGO_01133	AALIFJBP_01150	EDBAANLO_00777	LMLHMKLB_00348	LLCJLBKA_02170
group_14658		Glycine cleavage system H-like protein	100	100	1	1	4424				332	332	332	AGCHLJOI_02044	ECDHNGKH_00574	DDLAADCP_00514	OHPDFNGI_01482	NKOKALAJ_00859	HGLFJFHH_02067	LMCBJFBB_00954	JKAEJIOG_01009	IPFAOIAO_01012	LDNMJBLF_01863	NGGLPFLC_00981	JFKNNKKO_01192	FPDADCAC_00780	PCCFMEJI_01625	PAPEPPMA_01479	EBHDHCND_01238	LCLJHKIJ_00243	CEAFLGEM_00867	GCHKODAN_00399	JOIKCCIF_01018	OKCGGIMM_00072	MFDIDILC_00640	BAAGAGJI_00731	MONNLMBH_00947	PEPDHEFJ_01197	LIJDCJGI_00912	EBCEMCHD_01655	GGJBHMAM_01754	MNKOBDND_00407	AHOGIDBA_01361	PPNONDPE_01342	NHIONFGO_00938	AALIFJBP_01382	EDBAANLO_00983	LMLHMKLB_00131	LLCJLBKA_01915
group_14660		hypothetical protein	100	100	1	1	7580				707	707	707	AGCHLJOI_01241	ECDHNGKH_01370	DDLAADCP_01330	OHPDFNGI_00153	NKOKALAJ_01210	HGLFJFHH_00692	LMCBJFBB_01793	JKAEJIOG_00239	IPFAOIAO_00242	LDNMJBLF_00175	NGGLPFLC_00201	JFKNNKKO_00266	FPDADCAC_02320	PCCFMEJI_00079	PAPEPPMA_01204	EBHDHCND_02034	LCLJHKIJ_01860	CEAFLGEM_00165	GCHKODAN_01954	JOIKCCIF_00240	OKCGGIMM_01584	MFDIDILC_02039	BAAGAGJI_01548	MONNLMBH_00240	PEPDHEFJ_00346	LIJDCJGI_00153	EBCEMCHD_00079	GGJBHMAM_00172	MNKOBDND_01167	AHOGIDBA_00602	PPNONDPE_02098	NHIONFGO_00244	AALIFJBP_02140	EDBAANLO_00197	LMLHMKLB_01854	LLCJLBKA_01333
group_14661		hypothetical protein	100	100	1	1	7582				311	311	311	AGCHLJOI_01240	ECDHNGKH_01371	DDLAADCP_01331	OHPDFNGI_00154	NKOKALAJ_01211	HGLFJFHH_00693	LMCBJFBB_01794	JKAEJIOG_00238	IPFAOIAO_00241	LDNMJBLF_00176	NGGLPFLC_00200	JFKNNKKO_00265	FPDADCAC_02321	PCCFMEJI_00080	PAPEPPMA_01203	EBHDHCND_02035	LCLJHKIJ_01859	CEAFLGEM_00164	GCHKODAN_01953	JOIKCCIF_00239	OKCGGIMM_01583	MFDIDILC_02038	BAAGAGJI_01549	MONNLMBH_00239	PEPDHEFJ_00345	LIJDCJGI_00152	EBCEMCHD_00080	GGJBHMAM_00173	MNKOBDND_01168	AHOGIDBA_00601	PPNONDPE_02099	NHIONFGO_00243	AALIFJBP_02141	EDBAANLO_00196	LMLHMKLB_01853	LLCJLBKA_01332
naiP		Putative niacin/nicotinamide transporter NaiP	100	100	1	1	8618				1247	1247	1247	AGCHLJOI_00745	ECDHNGKH_01867	DDLAADCP_01827	OHPDFNGI_00630	NKOKALAJ_01486	HGLFJFHH_01148	LMCBJFBB_02288	JKAEJIOG_02065	IPFAOIAO_01836	LDNMJBLF_00671	NGGLPFLC_01927	JFKNNKKO_02116	FPDADCAC_01616	PCCFMEJI_00568	PAPEPPMA_00724	EBHDHCND_00183	LCLJHKIJ_01365	CEAFLGEM_01924	GCHKODAN_01459	JOIKCCIF_02079	OKCGGIMM_01138	MFDIDILC_01553	BAAGAGJI_02044	MONNLMBH_01991	PEPDHEFJ_02214	LIJDCJGI_01982	EBCEMCHD_00591	GGJBHMAM_00686	MNKOBDND_01679	AHOGIDBA_00333	PPNONDPE_02588	NHIONFGO_01991	AALIFJBP_00057	EDBAANLO_01840	LMLHMKLB_01343	LLCJLBKA_00866
fabH		3-oxoacyl-[acyl-carrier-protein] synthase 3	100	100	1	1	7362				971	971	971	AGCHLJOI_01325	ECDHNGKH_01286	DDLAADCP_01229	OHPDFNGI_00072	NKOKALAJ_01118	HGLFJFHH_00608	LMCBJFBB_01708	JKAEJIOG_00322	IPFAOIAO_00323	LDNMJBLF_00075	NGGLPFLC_00284	JFKNNKKO_00352	FPDADCAC_02236	PCCFMEJI_02306	PAPEPPMA_01285	EBHDHCND_01949	LCLJHKIJ_01944	CEAFLGEM_00249	GCHKODAN_02035	JOIKCCIF_00324	OKCGGIMM_01669	MFDIDILC_00523	BAAGAGJI_01447	MONNLMBH_00325	PEPDHEFJ_00429	LIJDCJGI_00237	EBCEMCHD_02326	GGJBHMAM_00088	MNKOBDND_01083	AHOGIDBA_00686	PPNONDPE_02013	NHIONFGO_00328	AALIFJBP_02056	EDBAANLO_00278	LMLHMKLB_01937	LLCJLBKA_01414
group_14664		Putative phosphatase	100	100	1	1	6658				812	812	812	AGCHLJOI_01529	ECDHNGKH_01085	DDLAADCP_01026	OHPDFNGI_01997	NKOKALAJ_00206	HGLFJFHH_00423	LMCBJFBB_01451	JKAEJIOG_00582	IPFAOIAO_00512	LDNMJBLF_02304	NGGLPFLC_00475	JFKNNKKO_00538	FPDADCAC_01230	PCCFMEJI_02046	PAPEPPMA_01997	EBHDHCND_01691	LCLJHKIJ_02141	CEAFLGEM_00445	GCHKODAN_02228	JOIKCCIF_00523	OKCGGIMM_01863	MFDIDILC_00871	BAAGAGJI_01244	MONNLMBH_00522	PEPDHEFJ_00692	LIJDCJGI_00494	EBCEMCHD_02071	GGJBHMAM_02171	MNKOBDND_00825	AHOGIDBA_00943	PPNONDPE_01805	NHIONFGO_00526	AALIFJBP_01800	EDBAANLO_00522	LMLHMKLB_02196	LLCJLBKA_01619
yknX		Putative efflux system component YknX	100	100	1	1	3975				1244	1244	1244	AGCHLJOI_02409	ECDHNGKH_00147	DDLAADCP_00150	OHPDFNGI_01228	NKOKALAJ_00080	HGLFJFHH_01809	LMCBJFBB_00570	JKAEJIOG_01374	IPFAOIAO_01271	LDNMJBLF_01416	NGGLPFLC_01271	JFKNNKKO_01448	FPDADCAC_00400	PCCFMEJI_01259	PAPEPPMA_00124	EBHDHCND_00869	LCLJHKIJ_00606	CEAFLGEM_01232	GCHKODAN_00847	JOIKCCIF_01380	OKCGGIMM_02050	MFDIDILC_01231	BAAGAGJI_00367	MONNLMBH_01300	PEPDHEFJ_01579	LIJDCJGI_01293	EBCEMCHD_01275	GGJBHMAM_01373	MNKOBDND_00027	AHOGIDBA_01741	PPNONDPE_00977	NHIONFGO_01302	AALIFJBP_00983	EDBAANLO_01283	LMLHMKLB_00515	LLCJLBKA_00209
yfiC		tRNA1(Val) (adenine(37)-N6)-methyltransferase	100	100	1	1	4857				764	764	764	AGCHLJOI_01906	ECDHNGKH_00712	DDLAADCP_00652	OHPDFNGI_01738	NKOKALAJ_00562	HGLFJFHH_00111	LMCBJFBB_01185	JKAEJIOG_00872	IPFAOIAO_00711	LDNMJBLF_02000	NGGLPFLC_00706	JFKNNKKO_00850	FPDADCAC_00915	PCCFMEJI_01761	PAPEPPMA_01738	EBHDHCND_01374	LCLJHKIJ_00105	CEAFLGEM_00731	GCHKODAN_00150	JOIKCCIF_00880	OKCGGIMM_00335	MFDIDILC_00125	BAAGAGJI_00869	MONNLMBH_00812	PEPDHEFJ_01059	LIJDCJGI_00776	EBCEMCHD_01791	GGJBHMAM_01890	MNKOBDND_00543	AHOGIDBA_01225	PPNONDPE_01482	NHIONFGO_00802	AALIFJBP_01518	EDBAANLO_00718	LMLHMKLB_02507	LLCJLBKA_02229
group_14667		hypothetical protein	100	100	1	1	7529				305	305	305	AGCHLJOI_01255	ECDHNGKH_01356	DDLAADCP_01299	OHPDFNGI_00139	NKOKALAJ_01193	HGLFJFHH_00678	LMCBJFBB_01779	JKAEJIOG_00253	IPFAOIAO_00256	LDNMJBLF_00144	NGGLPFLC_00215	JFKNNKKO_00280	FPDADCAC_02306	PCCFMEJI_00065	PAPEPPMA_01218	EBHDHCND_02020	LCLJHKIJ_01874	CEAFLGEM_00179	GCHKODAN_01968	JOIKCCIF_00254	OKCGGIMM_01599	MFDIDILC_02053	BAAGAGJI_01517	MONNLMBH_00254	PEPDHEFJ_00360	LIJDCJGI_00167	EBCEMCHD_00065	GGJBHMAM_00158	MNKOBDND_01153	AHOGIDBA_00616	PPNONDPE_02084	NHIONFGO_00258	AALIFJBP_02126	EDBAANLO_00211	LMLHMKLB_01868	LLCJLBKA_01347
csbB		Putative glycosyltransferase CsbB	100	100	1	1	3753				926	926	926	AGCHLJOI_00164	ECDHNGKH_02328	DDLAADCP_02294	OHPDFNGI_01112	NKOKALAJ_00247	HGLFJFHH_01684	LMCBJFBB_00397	JKAEJIOG_01545	IPFAOIAO_01389	LDNMJBLF_01189	NGGLPFLC_01388	JFKNNKKO_01575	FPDADCAC_00211	PCCFMEJI_01088	PAPEPPMA_00241	EBHDHCND_00693	LCLJHKIJ_00783	CEAFLGEM_01403	GCHKODAN_00962	JOIKCCIF_01559	OKCGGIMM_01943	MFDIDILC_00716	BAAGAGJI_00213	MONNLMBH_01472	PEPDHEFJ_01695	LIJDCJGI_01465	EBCEMCHD_01105	GGJBHMAM_01201	MNKOBDND_02194	AHOGIDBA_01913	PPNONDPE_00428	NHIONFGO_01472	AALIFJBP_00813	EDBAANLO_01398	LMLHMKLB_00691	LLCJLBKA_00330
group_14669		Stress response regulator gls24	100	100	1	1	4302				551	551	551	AGCHLJOI_01968	ECDHNGKH_00650	DDLAADCP_00590	OHPDFNGI_01408	NKOKALAJ_00456	HGLFJFHH_01989	LMCBJFBB_01045	JKAEJIOG_00933	IPFAOIAO_01082	LDNMJBLF_01938	NGGLPFLC_01111	JFKNNKKO_01268	FPDADCAC_00854	PCCFMEJI_01699	PAPEPPMA_01405	EBHDHCND_01312	LCLJHKIJ_00167	CEAFLGEM_00793	GCHKODAN_00564	JOIKCCIF_00942	OKCGGIMM_02273	MFDIDILC_00564	BAAGAGJI_00807	MONNLMBH_00873	PEPDHEFJ_01123	LIJDCJGI_00837	EBCEMCHD_01730	GGJBHMAM_01829	MNKOBDND_00482	AHOGIDBA_01286	PPNONDPE_01418	NHIONFGO_00863	AALIFJBP_01457	EDBAANLO_01054	LMLHMKLB_00057	LLCJLBKA_00030
group_14670		hypothetical protein	100	100	1	1	3889				653	653	653	AGCHLJOI_00035	ECDHNGKH_00097	DDLAADCP_00100	OHPDFNGI_01193	NKOKALAJ_00134	HGLFJFHH_01762	LMCBJFBB_00521	JKAEJIOG_01421	IPFAOIAO_01306	LDNMJBLF_01313	NGGLPFLC_01306	JFKNNKKO_01497	FPDADCAC_00353	PCCFMEJI_01212	PAPEPPMA_00159	EBHDHCND_00821	LCLJHKIJ_00654	CEAFLGEM_01279	GCHKODAN_00882	JOIKCCIF_01428	OKCGGIMM_02015	MFDIDILC_00843	BAAGAGJI_00317	MONNLMBH_01348	PEPDHEFJ_01626	LIJDCJGI_01342	EBCEMCHD_01228	GGJBHMAM_01324	MNKOBDND_02317	AHOGIDBA_01790	PPNONDPE_00928	NHIONFGO_01349	AALIFJBP_00936	EDBAANLO_01318	LMLHMKLB_00562	LLCJLBKA_00244
group_14671		putative ABC transporter ATP-binding protein	100	100	1	1	4527				701	701	701	AGCHLJOI_02100	ECDHNGKH_00518	DDLAADCP_00458	OHPDFNGI_01525	NKOKALAJ_00798	HGLFJFHH_02180	LMCBJFBB_00899	JKAEJIOG_01065	IPFAOIAO_00916	LDNMJBLF_01807	NGGLPFLC_00907	JFKNNKKO_01081	FPDADCAC_00724	PCCFMEJI_01568	PAPEPPMA_01522	EBHDHCND_01182	LCLJHKIJ_00299	CEAFLGEM_00924	GCHKODAN_00344	JOIKCCIF_01074	OKCGGIMM_00129	MFDIDILC_02077	BAAGAGJI_00675	MONNLMBH_01003	PEPDHEFJ_01255	LIJDCJGI_00968	EBCEMCHD_01599	GGJBHMAM_01698	MNKOBDND_00351	AHOGIDBA_01417	PPNONDPE_01286	NHIONFGO_00993	AALIFJBP_01326	EDBAANLO_00911	LMLHMKLB_00188	LLCJLBKA_01965
group_14672		hypothetical protein	100	100	1	1	7264				740	752	740	AGCHLJOI_01382	ECDHNGKH_01230	DDLAADCP_01173	OHPDFNGI_00019	NKOKALAJ_01066	HGLFJFHH_00557	LMCBJFBB_01652	JKAEJIOG_00378	IPFAOIAO_00374	LDNMJBLF_00021	NGGLPFLC_00335	JFKNNKKO_00403	FPDADCAC_02182	PCCFMEJI_02252	PAPEPPMA_02139	EBHDHCND_01894	LCLJHKIJ_01998	CEAFLGEM_00303	GCHKODAN_02087	JOIKCCIF_00378	OKCGGIMM_01724	MFDIDILC_01210	BAAGAGJI_01391	MONNLMBH_00379	PEPDHEFJ_00484	LIJDCJGI_00291	EBCEMCHD_02272	GGJBHMAM_00034	MNKOBDND_01029	AHOGIDBA_00740	PPNONDPE_01957	NHIONFGO_00384	AALIFJBP_02002	EDBAANLO_00329	LMLHMKLB_01992	LLCJLBKA_01467
group_14673		hypothetical protein	100	100	1	1	4531				590	590	590	AGCHLJOI_02103	ECDHNGKH_00515	DDLAADCP_00455	OHPDFNGI_01528	NKOKALAJ_00795	HGLFJFHH_02183	LMCBJFBB_00896	JKAEJIOG_01068	IPFAOIAO_00913	LDNMJBLF_01804	NGGLPFLC_00904	JFKNNKKO_01078	FPDADCAC_00721	PCCFMEJI_01565	PAPEPPMA_01526	EBHDHCND_01179	LCLJHKIJ_00302	CEAFLGEM_00927	GCHKODAN_00341	JOIKCCIF_01077	OKCGGIMM_00132	MFDIDILC_02080	BAAGAGJI_00672	MONNLMBH_01006	PEPDHEFJ_01258	LIJDCJGI_00971	EBCEMCHD_01596	GGJBHMAM_01695	MNKOBDND_00348	AHOGIDBA_01420	PPNONDPE_01283	NHIONFGO_00996	AALIFJBP_01323	EDBAANLO_00908	LMLHMKLB_00192	LLCJLBKA_01968
punA		Purine nucleoside phosphorylase 1	100	100	1	1	4203				809	809	809	AGCHLJOI_02297	ECDHNGKH_00322	DDLAADCP_00262	OHPDFNGI_01354	NKOKALAJ_00407	HGLFJFHH_01939	LMCBJFBB_00700	JKAEJIOG_01261	IPFAOIAO_01129	LDNMJBLF_01546	NGGLPFLC_01157	JFKNNKKO_01318	FPDADCAC_00528	PCCFMEJI_01371	PAPEPPMA_01317	EBHDHCND_00981	LCLJHKIJ_00494	CEAFLGEM_01121	GCHKODAN_00618	JOIKCCIF_01268	OKCGGIMM_02225	MFDIDILC_01156	BAAGAGJI_00479	MONNLMBH_01187	PEPDHEFJ_01451	LIJDCJGI_01181	EBCEMCHD_01387	GGJBHMAM_01485	MNKOBDND_00139	AHOGIDBA_01629	PPNONDPE_01090	NHIONFGO_01189	AALIFJBP_01095	EDBAANLO_01100	LMLHMKLB_00403	LLCJLBKA_00082
tgnB		Flavin-dependent trigonelline monooxygenase, oxygenase component	100	100	1	1	4422				986	986	986	AGCHLJOI_02043	ECDHNGKH_00575	DDLAADCP_00515	OHPDFNGI_01481	NKOKALAJ_00860	HGLFJFHH_02066	LMCBJFBB_00955	JKAEJIOG_01008	IPFAOIAO_01013	LDNMJBLF_01864	NGGLPFLC_00982	JFKNNKKO_01193	FPDADCAC_00781	PCCFMEJI_01626	PAPEPPMA_01478	EBHDHCND_01239	LCLJHKIJ_00242	CEAFLGEM_00866	GCHKODAN_00400	JOIKCCIF_01017	OKCGGIMM_00071	MFDIDILC_00639	BAAGAGJI_00732	MONNLMBH_00946	PEPDHEFJ_01196	LIJDCJGI_00911	EBCEMCHD_01656	GGJBHMAM_01755	MNKOBDND_00408	AHOGIDBA_01360	PPNONDPE_01343	NHIONFGO_00937	AALIFJBP_01383	EDBAANLO_00984	LMLHMKLB_00130	LLCJLBKA_01914
group_14677		hypothetical protein	100	100	1	1	4823				485	485	485	AGCHLJOI_01936	ECDHNGKH_00682	DDLAADCP_00622	OHPDFNGI_01709	NKOKALAJ_00594	HGLFJFHH_00080	LMCBJFBB_01078	JKAEJIOG_00902	IPFAOIAO_00741	LDNMJBLF_01970	NGGLPFLC_00736	JFKNNKKO_00879	FPDADCAC_00885	PCCFMEJI_01731	PAPEPPMA_01709	EBHDHCND_01344	LCLJHKIJ_00135	CEAFLGEM_00761	GCHKODAN_00179	JOIKCCIF_00910	OKCGGIMM_00304	MFDIDILC_01327	BAAGAGJI_00839	MONNLMBH_00842	PEPDHEFJ_01091	LIJDCJGI_00806	EBCEMCHD_01761	GGJBHMAM_01860	MNKOBDND_00513	AHOGIDBA_01255	PPNONDPE_01452	NHIONFGO_00832	AALIFJBP_01488	EDBAANLO_00748	LMLHMKLB_02537	LLCJLBKA_02200
rutD		Putative aminoacrylate hydrolase RutD	100	100	1	1	8729				743	743	743	AGCHLJOI_00829	ECDHNGKH_01782	DDLAADCP_01742	OHPDFNGI_00559	NKOKALAJ_01417	HGLFJFHH_01074	LMCBJFBB_02204	JKAEJIOG_02150	IPFAOIAO_01899	LDNMJBLF_00585	NGGLPFLC_01989	JFKNNKKO_02190	FPDADCAC_01533	PCCFMEJI_00487	PAPEPPMA_00795	EBHDHCND_00098	LCLJHKIJ_01450	CEAFLGEM_02005	GCHKODAN_01537	JOIKCCIF_02163	OKCGGIMM_01215	MFDIDILC_01638	BAAGAGJI_01960	MONNLMBH_02075	PEPDHEFJ_02298	LIJDCJGI_02066	EBCEMCHD_00506	GGJBHMAM_00602	MNKOBDND_01595	AHOGIDBA_00249	PPNONDPE_02506	NHIONFGO_02076	AALIFJBP_00141	EDBAANLO_01911	LMLHMKLB_01429	LLCJLBKA_00928
group_14679		hypothetical protein	100	100	1	1	6750				578	578	578	AGCHLJOI_01472	ECDHNGKH_01142	DDLAADCP_01083	OHPDFNGI_02050	NKOKALAJ_00985	HGLFJFHH_00477	LMCBJFBB_01562	JKAEJIOG_00465	IPFAOIAO_00459	LDNMJBLF_02358	NGGLPFLC_00420	JFKNNKKO_00484	FPDADCAC_02051	PCCFMEJI_02165	PAPEPPMA_02050	EBHDHCND_01806	LCLJHKIJ_02086	CEAFLGEM_00390	GCHKODAN_02173	JOIKCCIF_00466	OKCGGIMM_01801	MFDIDILC_02458	BAAGAGJI_01301	MONNLMBH_00466	PEPDHEFJ_00571	LIJDCJGI_00378	EBCEMCHD_02185	GGJBHMAM_02287	MNKOBDND_00942	AHOGIDBA_00827	PPNONDPE_01862	NHIONFGO_00471	AALIFJBP_01914	EDBAANLO_00413	LMLHMKLB_02080	LLCJLBKA_01565
carB_2		Carbamoyl-phosphate synthase large chain	100	100	1	1	3972				1598	1598	1598	AGCHLJOI_02410	ECDHNGKH_00146	DDLAADCP_00149	OHPDFNGI_01227	NKOKALAJ_00083	HGLFJFHH_01808	LMCBJFBB_00569	JKAEJIOG_01375	IPFAOIAO_01272	LDNMJBLF_01415	NGGLPFLC_01272	JFKNNKKO_01449	FPDADCAC_00399	PCCFMEJI_01258	PAPEPPMA_00125	EBHDHCND_00868	LCLJHKIJ_00607	CEAFLGEM_01233	GCHKODAN_00848	JOIKCCIF_01381	OKCGGIMM_02049	MFDIDILC_01232	BAAGAGJI_00366	MONNLMBH_01301	PEPDHEFJ_01580	LIJDCJGI_01294	EBCEMCHD_01274	GGJBHMAM_01372	MNKOBDND_00026	AHOGIDBA_01742	PPNONDPE_00976	NHIONFGO_01303	AALIFJBP_00982	EDBAANLO_01284	LMLHMKLB_00516	LLCJLBKA_00210
gor		Glutathione reductase	100	100	1	1	3952				1349	1349	1349	AGCHLJOI_02423	ECDHNGKH_00133	DDLAADCP_00136	OHPDFNGI_01214	NKOKALAJ_00100	HGLFJFHH_01795	LMCBJFBB_00556	JKAEJIOG_01388	IPFAOIAO_01285	LDNMJBLF_01349	NGGLPFLC_01285	JFKNNKKO_01463	FPDADCAC_00386	PCCFMEJI_01245	PAPEPPMA_00138	EBHDHCND_00854	LCLJHKIJ_00620	CEAFLGEM_01246	GCHKODAN_00861	JOIKCCIF_01394	OKCGGIMM_02036	MFDIDILC_01245	BAAGAGJI_00353	MONNLMBH_01314	PEPDHEFJ_01593	LIJDCJGI_01307	EBCEMCHD_01261	GGJBHMAM_01359	MNKOBDND_00013	AHOGIDBA_01755	PPNONDPE_00963	NHIONFGO_01316	AALIFJBP_00969	EDBAANLO_01297	LMLHMKLB_00529	LLCJLBKA_00223
ytrA		HTH-type transcriptional repressor YtrA	100	100	1	1	4685				368	368	368	AGCHLJOI_02163	ECDHNGKH_00455	DDLAADCP_00395	OHPDFNGI_01610	NKOKALAJ_00712	HGLFJFHH_02267	LMCBJFBB_00835	JKAEJIOG_01129	IPFAOIAO_00842	LDNMJBLF_01743	NGGLPFLC_00842	JFKNNKKO_00992	FPDADCAC_00661	PCCFMEJI_01503	PAPEPPMA_01608	EBHDHCND_01117	LCLJHKIJ_00362	CEAFLGEM_00989	GCHKODAN_00280	JOIKCCIF_01137	OKCGGIMM_00195	MFDIDILC_02264	BAAGAGJI_00611	MONNLMBH_01067	PEPDHEFJ_01319	LIJDCJGI_01049	EBCEMCHD_01519	GGJBHMAM_01617	MNKOBDND_00270	AHOGIDBA_01498	PPNONDPE_01223	NHIONFGO_01056	AALIFJBP_01246	EDBAANLO_00848	LMLHMKLB_00252	LLCJLBKA_02030
nth		Endonuclease III	100	100	1	1	6737				632	632	632	AGCHLJOI_01484	ECDHNGKH_01130	DDLAADCP_01071	OHPDFNGI_02039	NKOKALAJ_00972	HGLFJFHH_00466	LMCBJFBB_01550	JKAEJIOG_00477	IPFAOIAO_00470	LDNMJBLF_02346	NGGLPFLC_00432	JFKNNKKO_00495	FPDADCAC_02039	PCCFMEJI_02153	PAPEPPMA_02039	EBHDHCND_01794	LCLJHKIJ_02098	CEAFLGEM_00402	GCHKODAN_02185	JOIKCCIF_00478	OKCGGIMM_01814	MFDIDILC_02470	BAAGAGJI_01289	MONNLMBH_00478	PEPDHEFJ_00583	LIJDCJGI_00390	EBCEMCHD_02173	GGJBHMAM_02275	MNKOBDND_00930	AHOGIDBA_00839	PPNONDPE_01850	NHIONFGO_00483	AALIFJBP_01902	EDBAANLO_00424	LMLHMKLB_02092	LLCJLBKA_01576
group_14684		hypothetical protein	100	100	1	1	3953				452	452	452	AGCHLJOI_02422	ECDHNGKH_00134	DDLAADCP_00137	OHPDFNGI_01215	NKOKALAJ_00099	HGLFJFHH_01796	LMCBJFBB_00557	JKAEJIOG_01387	IPFAOIAO_01284	LDNMJBLF_01350	NGGLPFLC_01284	JFKNNKKO_01462	FPDADCAC_00387	PCCFMEJI_01246	PAPEPPMA_00137	EBHDHCND_00855	LCLJHKIJ_00619	CEAFLGEM_01245	GCHKODAN_00860	JOIKCCIF_01393	OKCGGIMM_02037	MFDIDILC_01244	BAAGAGJI_00354	MONNLMBH_01313	PEPDHEFJ_01592	LIJDCJGI_01306	EBCEMCHD_01262	GGJBHMAM_01360	MNKOBDND_00014	AHOGIDBA_01754	PPNONDPE_00964	NHIONFGO_01315	AALIFJBP_00970	EDBAANLO_01296	LMLHMKLB_00528	LLCJLBKA_00222
feuC		Iron-uptake system permease protein FeuC	100	100	1	1	3890				1001	1001	1001	AGCHLJOI_00034	ECDHNGKH_00098	DDLAADCP_00101	OHPDFNGI_01194	NKOKALAJ_00133	HGLFJFHH_01763	LMCBJFBB_00522	JKAEJIOG_01420	IPFAOIAO_01305	LDNMJBLF_01314	NGGLPFLC_01305	JFKNNKKO_01496	FPDADCAC_00354	PCCFMEJI_01213	PAPEPPMA_00158	EBHDHCND_00822	LCLJHKIJ_00653	CEAFLGEM_01278	GCHKODAN_00881	JOIKCCIF_01427	OKCGGIMM_02016	MFDIDILC_00844	BAAGAGJI_00318	MONNLMBH_01347	PEPDHEFJ_01625	LIJDCJGI_01341	EBCEMCHD_01229	GGJBHMAM_01325	MNKOBDND_02318	AHOGIDBA_01789	PPNONDPE_00929	NHIONFGO_01348	AALIFJBP_00937	EDBAANLO_01317	LMLHMKLB_00561	LLCJLBKA_00243
group_14686		hypothetical protein	100	100	1	1	8854				2579	2579	2579	AGCHLJOI_00869	ECDHNGKH_01742	DDLAADCP_01702	OHPDFNGI_00496	NKOKALAJ_01366	HGLFJFHH_01031	LMCBJFBB_02162	JKAEJIOG_02190	IPFAOIAO_01962	LDNMJBLF_00545	NGGLPFLC_02029	JFKNNKKO_02232	FPDADCAC_02625	PCCFMEJI_00447	PAPEPPMA_00859	EBHDHCND_00058	LCLJHKIJ_01490	CEAFLGEM_02045	GCHKODAN_01578	JOIKCCIF_02203	OKCGGIMM_01256	MFDIDILC_01678	BAAGAGJI_01920	MONNLMBH_02116	PEPDHEFJ_02338	LIJDCJGI_02108	EBCEMCHD_00464	GGJBHMAM_00560	MNKOBDND_01553	AHOGIDBA_00207	PPNONDPE_02466	NHIONFGO_02116	AALIFJBP_00183	EDBAANLO_01951	LMLHMKLB_01469	LLCJLBKA_00992
thiE		Thiamine-phosphate synthase	100	100	1	1	4778				671	671	671	AGCHLJOI_02241	ECDHNGKH_00377	DDLAADCP_00318	OHPDFNGI_01679	NKOKALAJ_00631	HGLFJFHH_00048	LMCBJFBB_00759	JKAEJIOG_01204	IPFAOIAO_00773	LDNMJBLF_01602	NGGLPFLC_00769	JFKNNKKO_00911	FPDADCAC_00586	PCCFMEJI_01427	PAPEPPMA_01677	EBHDHCND_01040	LCLJHKIJ_00439	CEAFLGEM_01065	GCHKODAN_00209	JOIKCCIF_01213	OKCGGIMM_00271	MFDIDILC_01198	BAAGAGJI_00534	MONNLMBH_01142	PEPDHEFJ_01395	LIJDCJGI_01125	EBCEMCHD_01443	GGJBHMAM_01541	MNKOBDND_00195	AHOGIDBA_01573	PPNONDPE_01148	NHIONFGO_01131	AALIFJBP_01152	EDBAANLO_00779	LMLHMKLB_00346	LLCJLBKA_02168
pgsA		CDP-diacylglycerol--glycerol-3-phosphate 3-phosphatidyltransferase	100	100	1	1	8830				563	563	563	AGCHLJOI_00849	ECDHNGKH_01762	DDLAADCP_01722	OHPDFNGI_00516	NKOKALAJ_01392	HGLFJFHH_01051	LMCBJFBB_02184	JKAEJIOG_02170	IPFAOIAO_01942	LDNMJBLF_00565	NGGLPFLC_02009	JFKNNKKO_02212	FPDADCAC_02646	PCCFMEJI_00467	PAPEPPMA_00838	EBHDHCND_00078	LCLJHKIJ_01470	CEAFLGEM_02025	GCHKODAN_01557	JOIKCCIF_02183	OKCGGIMM_01235	MFDIDILC_01658	BAAGAGJI_01940	MONNLMBH_02096	PEPDHEFJ_02318	LIJDCJGI_02087	EBCEMCHD_00485	GGJBHMAM_00581	MNKOBDND_01574	AHOGIDBA_00228	PPNONDPE_02486	NHIONFGO_02096	AALIFJBP_00162	EDBAANLO_01931	LMLHMKLB_01449	LLCJLBKA_00972
group_14692		hypothetical protein	100	100	1	1	6663				197	197	197	AGCHLJOI_01524	ECDHNGKH_01090	DDLAADCP_01031	OHPDFNGI_02002	NKOKALAJ_00199	HGLFJFHH_00428	LMCBJFBB_01456	JKAEJIOG_00577	IPFAOIAO_00507	LDNMJBLF_02309	NGGLPFLC_00470	JFKNNKKO_00533	FPDADCAC_01235	PCCFMEJI_02051	PAPEPPMA_02002	EBHDHCND_01696	LCLJHKIJ_02136	CEAFLGEM_00440	GCHKODAN_02222	JOIKCCIF_00518	OKCGGIMM_01855	MFDIDILC_02119	BAAGAGJI_01249	MONNLMBH_00517	PEPDHEFJ_00687	LIJDCJGI_00489	EBCEMCHD_02076	GGJBHMAM_02176	MNKOBDND_00830	AHOGIDBA_00938	PPNONDPE_01810	NHIONFGO_00521	AALIFJBP_01805	EDBAANLO_00517	LMLHMKLB_02191	LLCJLBKA_01614
xylH		2-hydroxymuconate tautomerase	100	100	1	1	4391				182	182	182	AGCHLJOI_02025	ECDHNGKH_00593	DDLAADCP_00533	OHPDFNGI_01464	NKOKALAJ_00881	HGLFJFHH_02047	LMCBJFBB_00973	JKAEJIOG_00990	IPFAOIAO_01030	LDNMJBLF_01882	NGGLPFLC_01000	JFKNNKKO_01211	FPDADCAC_00798	PCCFMEJI_01644	PAPEPPMA_01461	EBHDHCND_01257	LCLJHKIJ_00224	CEAFLGEM_00848	GCHKODAN_00417	JOIKCCIF_00999	OKCGGIMM_00053	MFDIDILC_00620	BAAGAGJI_00750	MONNLMBH_00928	PEPDHEFJ_01178	LIJDCJGI_00893	EBCEMCHD_01674	GGJBHMAM_01773	MNKOBDND_00426	AHOGIDBA_01342	PPNONDPE_01361	NHIONFGO_00919	AALIFJBP_01401	EDBAANLO_01001	LMLHMKLB_00112	LLCJLBKA_01897
group_1475		hypothetical protein	100	100	1	1	4004				239	473	418	AGCHLJOI_02384	ECDHNGKH_00172	DDLAADCP_00175	OHPDFNGI_01252	NKOKALAJ_00051	HGLFJFHH_01834	LMCBJFBB_00612	JKAEJIOG_01349	IPFAOIAO_01247	LDNMJBLF_01458	NGGLPFLC_01245	JFKNNKKO_01422	FPDADCAC_00425	PCCFMEJI_01284	PAPEPPMA_00100	EBHDHCND_00894	LCLJHKIJ_00581	CEAFLGEM_01207	GCHKODAN_00822	JOIKCCIF_01355	OKCGGIMM_02074	MFDIDILC_00436	BAAGAGJI_00392	MONNLMBH_01275	PEPDHEFJ_01554	LIJDCJGI_01268	EBCEMCHD_01300	GGJBHMAM_01398	MNKOBDND_00052	AHOGIDBA_01716	PPNONDPE_01002	NHIONFGO_01277	AALIFJBP_01008	EDBAANLO_01258	LMLHMKLB_00490	LLCJLBKA_00185
group_1573		hypothetical protein	100	100	1	1	3764				167	578	573	AGCHLJOI_00157	ECDHNGKH_02321	DDLAADCP_02287	OHPDFNGI_01118	NKOKALAJ_00255	HGLFJFHH_01692	LMCBJFBB_00403	JKAEJIOG_01539	IPFAOIAO_01383	LDNMJBLF_01195	NGGLPFLC_01382	JFKNNKKO_01567	FPDADCAC_00217	PCCFMEJI_01094	PAPEPPMA_00235	EBHDHCND_00699	LCLJHKIJ_00776	CEAFLGEM_01397	GCHKODAN_00956	JOIKCCIF_01552	OKCGGIMM_01950	MFDIDILC_00722	BAAGAGJI_00220	MONNLMBH_01466	PEPDHEFJ_01689	LIJDCJGI_01459	EBCEMCHD_01111	GGJBHMAM_01207	MNKOBDND_02200	AHOGIDBA_01907	PPNONDPE_00434	NHIONFGO_01466	AALIFJBP_00819	EDBAANLO_01392	LMLHMKLB_00684	LLCJLBKA_00324
agrA		Accessory gene regulator protein A	100	100	1	1	2796				344	752	631	AGCHLJOI_00653	ECDHNGKH_01959	DDLAADCP_01919	OHPDFNGI_00713	NKOKALAJ_01597	HGLFJFHH_01256	LMCBJFBB_02380	JKAEJIOG_01971	IPFAOIAO_01785	LDNMJBLF_00763	NGGLPFLC_01875	JFKNNKKO_02007	FPDADCAC_01708	PCCFMEJI_00661	PAPEPPMA_00641	EBHDHCND_00275	LCLJHKIJ_01271	CEAFLGEM_01831	GCHKODAN_01390	JOIKCCIF_01987	OKCGGIMM_01032	MFDIDILC_01462	BAAGAGJI_02136	MONNLMBH_01898	PEPDHEFJ_02122	LIJDCJGI_01889	EBCEMCHD_00683	GGJBHMAM_00778	MNKOBDND_01771	AHOGIDBA_02336	PPNONDPE_00623	NHIONFGO_01899	AALIFJBP_00391	EDBAANLO_01789	LMLHMKLB_01251	LLCJLBKA_00801
rsmE		Ribosomal RNA small subunit methyltransferase E	100	100	1	1	2769				323	740	735	AGCHLJOI_00682	ECDHNGKH_01930	DDLAADCP_01890	OHPDFNGI_00702	NKOKALAJ_01554	HGLFJFHH_01244	LMCBJFBB_02351	JKAEJIOG_02002	IPFAOIAO_01796	LDNMJBLF_00734	NGGLPFLC_01886	JFKNNKKO_02019	FPDADCAC_01679	PCCFMEJI_00632	PAPEPPMA_00652	EBHDHCND_00246	LCLJHKIJ_01300	CEAFLGEM_01860	GCHKODAN_01401	JOIKCCIF_02016	OKCGGIMM_01045	MFDIDILC_01493	BAAGAGJI_02107	MONNLMBH_01927	PEPDHEFJ_02151	LIJDCJGI_01919	EBCEMCHD_00654	GGJBHMAM_00749	MNKOBDND_01742	AHOGIDBA_00396	PPNONDPE_00654	NHIONFGO_01928	AALIFJBP_02345	EDBAANLO_01800	LMLHMKLB_01280	LLCJLBKA_00812
group_1704		hypothetical protein	100	100	1	1	7275				206	206	206	AGCHLJOI_01373	ECDHNGKH_01239	DDLAADCP_01182	OHPDFNGI_00028	NKOKALAJ_01075	HGLFJFHH_00566	LMCBJFBB_01662	JKAEJIOG_00369	IPFAOIAO_00365	LDNMJBLF_00030	NGGLPFLC_00326	JFKNNKKO_00394	FPDADCAC_02191	PCCFMEJI_02261	PAPEPPMA_02148	EBHDHCND_01903	LCLJHKIJ_01989	CEAFLGEM_00294	GCHKODAN_02078	JOIKCCIF_00369	OKCGGIMM_01715	MFDIDILC_01219	BAAGAGJI_01400	MONNLMBH_00370	PEPDHEFJ_00475	LIJDCJGI_00282	EBCEMCHD_02281	GGJBHMAM_00043	MNKOBDND_01038	AHOGIDBA_00731	PPNONDPE_01966	NHIONFGO_00375	AALIFJBP_02011	EDBAANLO_00320	LMLHMKLB_01983	LLCJLBKA_01458
yvgN_1		Glyoxal reductase	100	100	1	1	6799				311	854	613	AGCHLJOI_01431	ECDHNGKH_01183	DDLAADCP_01124	OHPDFNGI_02095	NKOKALAJ_01013	HGLFJFHH_00508	LMCBJFBB_01603	JKAEJIOG_00424	IPFAOIAO_00416	LDNMJBLF_02399	NGGLPFLC_00377	JFKNNKKO_00450	FPDADCAC_02093	PCCFMEJI_02206	PAPEPPMA_02095	EBHDHCND_01847	LCLJHKIJ_02045	CEAFLGEM_00349	GCHKODAN_02132	JOIKCCIF_00425	OKCGGIMM_01772	MFDIDILC_02416	BAAGAGJI_01342	MONNLMBH_00425	PEPDHEFJ_00530	LIJDCJGI_00337	EBCEMCHD_02226	GGJBHMAM_02328	MNKOBDND_00983	AHOGIDBA_00786	PPNONDPE_01905	NHIONFGO_00430	AALIFJBP_01956	EDBAANLO_00370	LMLHMKLB_02038	LLCJLBKA_01513
group_1722		hypothetical protein	100	100	1	1	6751				341	1334	1208	AGCHLJOI_01471	ECDHNGKH_01143	DDLAADCP_01084	OHPDFNGI_02051	NKOKALAJ_00986	HGLFJFHH_00478	LMCBJFBB_01563	JKAEJIOG_00464	IPFAOIAO_00458	LDNMJBLF_02359	NGGLPFLC_00419	JFKNNKKO_00483	FPDADCAC_02052	PCCFMEJI_02166	PAPEPPMA_02051	EBHDHCND_01807	LCLJHKIJ_02085	CEAFLGEM_00389	GCHKODAN_02172	JOIKCCIF_00465	OKCGGIMM_01800	MFDIDILC_02457	BAAGAGJI_01302	MONNLMBH_00465	PEPDHEFJ_00570	LIJDCJGI_00377	EBCEMCHD_02186	GGJBHMAM_02288	MNKOBDND_00943	AHOGIDBA_00826	PPNONDPE_01863	NHIONFGO_00470	AALIFJBP_01915	EDBAANLO_00412	LMLHMKLB_02079	LLCJLBKA_01564
group_1778		hypothetical protein	100	100	1	1	4894				347	644	614	AGCHLJOI_01882	ECDHNGKH_00736	DDLAADCP_00676	OHPDFNGI_01762	NKOKALAJ_00534	HGLFJFHH_00136	LMCBJFBB_01209	JKAEJIOG_00847	IPFAOIAO_00686	LDNMJBLF_02024	NGGLPFLC_00681	JFKNNKKO_00825	FPDADCAC_00941	PCCFMEJI_01785	PAPEPPMA_01762	EBHDHCND_01398	LCLJHKIJ_00081	CEAFLGEM_00707	GCHKODAN_00126	JOIKCCIF_00856	OKCGGIMM_00360	MFDIDILC_00149	BAAGAGJI_00893	MONNLMBH_00788	PEPDHEFJ_01035	LIJDCJGI_00752	EBCEMCHD_01815	GGJBHMAM_01914	MNKOBDND_00567	AHOGIDBA_01201	PPNONDPE_01506	NHIONFGO_00778	AALIFJBP_01542	EDBAANLO_00695	LMLHMKLB_02483	LLCJLBKA_02253
group_1815		hypothetical protein	100	100	1	1	4206				434	767	761	AGCHLJOI_02294	ECDHNGKH_00325	DDLAADCP_00265	OHPDFNGI_01357	NKOKALAJ_00410	HGLFJFHH_01942	LMCBJFBB_00703	JKAEJIOG_01258	IPFAOIAO_01126	LDNMJBLF_01549	NGGLPFLC_01154	JFKNNKKO_01315	FPDADCAC_00531	PCCFMEJI_01374	PAPEPPMA_01314	EBHDHCND_00984	LCLJHKIJ_00491	CEAFLGEM_01118	GCHKODAN_00615	JOIKCCIF_01265	OKCGGIMM_02228	MFDIDILC_01159	BAAGAGJI_00482	MONNLMBH_01184	PEPDHEFJ_01448	LIJDCJGI_01178	EBCEMCHD_01390	GGJBHMAM_01488	MNKOBDND_00142	AHOGIDBA_01626	PPNONDPE_01093	NHIONFGO_01186	AALIFJBP_01098	EDBAANLO_01097	LMLHMKLB_00400	LLCJLBKA_00079
arsC		Arsenate reductase	100	100	1	1	4202				398	407	406	AGCHLJOI_02298	ECDHNGKH_00321	DDLAADCP_00261	OHPDFNGI_01353	NKOKALAJ_00406	HGLFJFHH_01938	LMCBJFBB_00699	JKAEJIOG_01262	IPFAOIAO_01130	LDNMJBLF_01545	NGGLPFLC_01158	JFKNNKKO_01319	FPDADCAC_00527	PCCFMEJI_01370	PAPEPPMA_01318	EBHDHCND_00980	LCLJHKIJ_00495	CEAFLGEM_01122	GCHKODAN_00619	JOIKCCIF_01269	OKCGGIMM_02224	MFDIDILC_01155	BAAGAGJI_00478	MONNLMBH_01188	PEPDHEFJ_01452	LIJDCJGI_01182	EBCEMCHD_01386	GGJBHMAM_01484	MNKOBDND_00138	AHOGIDBA_01630	PPNONDPE_01089	NHIONFGO_01190	AALIFJBP_01094	EDBAANLO_01101	LMLHMKLB_00404	LLCJLBKA_00083
aroC		Chorismate synthase	100	100	1	1	3950				710	1166	1161	AGCHLJOI_00015	ECDHNGKH_00117	DDLAADCP_00120	OHPDFNGI_01212	NKOKALAJ_00114	HGLFJFHH_01781	LMCBJFBB_00541	JKAEJIOG_01401	IPFAOIAO_01287	LDNMJBLF_01333	NGGLPFLC_01287	JFKNNKKO_01477	FPDADCAC_00373	PCCFMEJI_01232	PAPEPPMA_00140	EBHDHCND_00841	LCLJHKIJ_00634	CEAFLGEM_01259	GCHKODAN_00863	JOIKCCIF_01408	OKCGGIMM_02034	MFDIDILC_00863	BAAGAGJI_00337	MONNLMBH_01328	PEPDHEFJ_01606	LIJDCJGI_01322	EBCEMCHD_01248	GGJBHMAM_01344	MNKOBDND_02337	AHOGIDBA_01770	PPNONDPE_00948	NHIONFGO_01329	AALIFJBP_00956	EDBAANLO_01299	LMLHMKLB_00542	LLCJLBKA_00225
group_1981		hypothetical protein	100	100	1	1	3883				557	641	640	AGCHLJOI_00041	ECDHNGKH_00091	DDLAADCP_00094	OHPDFNGI_01187	NKOKALAJ_00140	HGLFJFHH_01754	LMCBJFBB_00515	JKAEJIOG_01427	IPFAOIAO_01312	LDNMJBLF_01307	NGGLPFLC_01312	JFKNNKKO_01505	FPDADCAC_00347	PCCFMEJI_01206	PAPEPPMA_00165	EBHDHCND_00815	LCLJHKIJ_00660	CEAFLGEM_01285	GCHKODAN_00888	JOIKCCIF_01434	OKCGGIMM_02009	MFDIDILC_00837	BAAGAGJI_00311	MONNLMBH_01354	PEPDHEFJ_01632	LIJDCJGI_01348	EBCEMCHD_01222	GGJBHMAM_01318	MNKOBDND_02311	AHOGIDBA_01796	PPNONDPE_00922	NHIONFGO_01355	AALIFJBP_00930	EDBAANLO_01324	LMLHMKLB_00568	LLCJLBKA_00250
group_1996		hypothetical protein	100	100	1	1	3814				503	1370	1361	AGCHLJOI_00141	ECDHNGKH_02305	DDLAADCP_02271	OHPDFNGI_01147	NKOKALAJ_00281	HGLFJFHH_01710	LMCBJFBB_00420	JKAEJIOG_01523	IPFAOIAO_01353	LDNMJBLF_01211	NGGLPFLC_01354	JFKNNKKO_01548	FPDADCAC_00233	PCCFMEJI_01111	PAPEPPMA_00205	EBHDHCND_00716	LCLJHKIJ_00760	CEAFLGEM_01380	GCHKODAN_00927	JOIKCCIF_01535	OKCGGIMM_01966	MFDIDILC_00739	BAAGAGJI_00236	MONNLMBH_01450	PEPDHEFJ_01673	LIJDCJGI_01443	EBCEMCHD_01127	GGJBHMAM_01223	MNKOBDND_02216	AHOGIDBA_01891	PPNONDPE_00825	NHIONFGO_01450	AALIFJBP_00835	EDBAANLO_01364	LMLHMKLB_00668	LLCJLBKA_00294
obg		GTPase Obg	100	100	1	1	3767				494	1313	1304	AGCHLJOI_00154	ECDHNGKH_02318	DDLAADCP_02284	OHPDFNGI_01121	NKOKALAJ_00259	HGLFJFHH_01695	LMCBJFBB_00406	JKAEJIOG_01536	IPFAOIAO_01380	LDNMJBLF_01198	NGGLPFLC_01379	JFKNNKKO_01564	FPDADCAC_00220	PCCFMEJI_01097	PAPEPPMA_00232	EBHDHCND_00702	LCLJHKIJ_00773	CEAFLGEM_01394	GCHKODAN_00953	JOIKCCIF_01548	OKCGGIMM_01953	MFDIDILC_00725	BAAGAGJI_00223	MONNLMBH_01463	PEPDHEFJ_01686	LIJDCJGI_01456	EBCEMCHD_01114	GGJBHMAM_01210	MNKOBDND_02203	AHOGIDBA_01904	PPNONDPE_00437	NHIONFGO_01463	AALIFJBP_00822	EDBAANLO_01389	LMLHMKLB_00681	LLCJLBKA_00321
group_2068		hypothetical protein	100	100	1	1	8567				134	539	534	AGCHLJOI_00728	ECDHNGKH_01884	DDLAADCP_01844	OHPDFNGI_00642	NKOKALAJ_01502	HGLFJFHH_01162	LMCBJFBB_02305	JKAEJIOG_02048	IPFAOIAO_01824	LDNMJBLF_00688	NGGLPFLC_01915	JFKNNKKO_02101	FPDADCAC_01633	PCCFMEJI_00585	PAPEPPMA_00712	EBHDHCND_00200	LCLJHKIJ_01348	CEAFLGEM_01907	GCHKODAN_01447	JOIKCCIF_02062	OKCGGIMM_01126	MFDIDILC_01539	BAAGAGJI_02061	MONNLMBH_01974	PEPDHEFJ_02197	LIJDCJGI_01965	EBCEMCHD_00608	GGJBHMAM_00703	MNKOBDND_01696	AHOGIDBA_00350	PPNONDPE_02605	NHIONFGO_01974	AALIFJBP_00040	EDBAANLO_01828	LMLHMKLB_01326	LLCJLBKA_00854
mutL		DNA mismatch repair protein MutL	100	100	1	1	8694				1547	2030	2022	AGCHLJOI_00787	ECDHNGKH_01824	DDLAADCP_01784	OHPDFNGI_00592	NKOKALAJ_01443	HGLFJFHH_01108	LMCBJFBB_02246	JKAEJIOG_02107	IPFAOIAO_01874	LDNMJBLF_00629	NGGLPFLC_01965	JFKNNKKO_02157	FPDADCAC_01573	PCCFMEJI_00525	PAPEPPMA_00762	EBHDHCND_00141	LCLJHKIJ_01408	CEAFLGEM_01967	GCHKODAN_01499	JOIKCCIF_02121	OKCGGIMM_01178	MFDIDILC_01596	BAAGAGJI_02002	MONNLMBH_02033	PEPDHEFJ_02256	LIJDCJGI_02024	EBCEMCHD_00548	GGJBHMAM_00644	MNKOBDND_01637	AHOGIDBA_00291	PPNONDPE_02546	NHIONFGO_02033	AALIFJBP_00099	EDBAANLO_01878	LMLHMKLB_01386	LLCJLBKA_00905
rpmGA		50S ribosomal protein L33 1	100	100	1	1	8707				95	149	148	AGCHLJOI_00798	ECDHNGKH_01813	DDLAADCP_01773	OHPDFNGI_00581	NKOKALAJ_01429	HGLFJFHH_01097	LMCBJFBB_02235	JKAEJIOG_02118	IPFAOIAO_01886	LDNMJBLF_00618	NGGLPFLC_01977	JFKNNKKO_02168	FPDADCAC_01562	PCCFMEJI_00514	PAPEPPMA_00773	EBHDHCND_00130	LCLJHKIJ_01419	CEAFLGEM_01978	GCHKODAN_01510	JOIKCCIF_02132	OKCGGIMM_01189	MFDIDILC_01607	BAAGAGJI_01991	MONNLMBH_02044	PEPDHEFJ_02267	LIJDCJGI_02035	EBCEMCHD_00537	GGJBHMAM_00633	MNKOBDND_01626	AHOGIDBA_00280	PPNONDPE_02535	NHIONFGO_02044	AALIFJBP_00110	EDBAANLO_01889	LMLHMKLB_01397	LLCJLBKA_00916
group_2079		hypothetical protein	100	100	1	1	8825				365	539	502	AGCHLJOI_00845	ECDHNGKH_01766	DDLAADCP_01726	OHPDFNGI_00520	NKOKALAJ_01400	HGLFJFHH_01056	LMCBJFBB_02188	JKAEJIOG_02166	IPFAOIAO_01938	LDNMJBLF_00569	NGGLPFLC_02005	JFKNNKKO_02207	FPDADCAC_02650	PCCFMEJI_00471	PAPEPPMA_00834	EBHDHCND_00082	LCLJHKIJ_01466	CEAFLGEM_02021	GCHKODAN_01553	JOIKCCIF_02179	OKCGGIMM_01231	MFDIDILC_01654	BAAGAGJI_01944	MONNLMBH_02092	PEPDHEFJ_02314	LIJDCJGI_02083	EBCEMCHD_00489	GGJBHMAM_00585	MNKOBDND_01578	AHOGIDBA_00232	PPNONDPE_02490	NHIONFGO_02092	AALIFJBP_00158	EDBAANLO_01927	LMLHMKLB_01445	LLCJLBKA_00968
ychF		Ribosome-binding ATPase YchF	100	100	1	1	8866				827	1115	1112	AGCHLJOI_00883	ECDHNGKH_01727	DDLAADCP_01688	OHPDFNGI_00485	NKOKALAJ_01353	HGLFJFHH_01019	LMCBJFBB_02150	JKAEJIOG_02202	IPFAOIAO_01973	LDNMJBLF_00533	NGGLPFLC_02041	JFKNNKKO_02243	FPDADCAC_02613	PCCFMEJI_00435	PAPEPPMA_00870	EBHDHCND_00046	LCLJHKIJ_01504	CEAFLGEM_02057	GCHKODAN_01589	JOIKCCIF_02217	OKCGGIMM_01270	MFDIDILC_01690	BAAGAGJI_01906	MONNLMBH_02128	PEPDHEFJ_02350	LIJDCJGI_02120	EBCEMCHD_00452	GGJBHMAM_00548	MNKOBDND_01541	AHOGIDBA_00195	PPNONDPE_02453	NHIONFGO_02128	AALIFJBP_00195	EDBAANLO_01962	LMLHMKLB_01499	LLCJLBKA_01003
mfd		Transcription-repair-coupling factor	100	100	1	1	8871				1763	3497	3474	AGCHLJOI_00885	ECDHNGKH_01725	DDLAADCP_01686	OHPDFNGI_00483	NKOKALAJ_01349	HGLFJFHH_01017	LMCBJFBB_02148	JKAEJIOG_02204	IPFAOIAO_01975	LDNMJBLF_00531	NGGLPFLC_02043	JFKNNKKO_02245	FPDADCAC_02611	PCCFMEJI_00433	PAPEPPMA_00872	EBHDHCND_00044	LCLJHKIJ_01506	CEAFLGEM_02059	GCHKODAN_01591	JOIKCCIF_02219	OKCGGIMM_01272	MFDIDILC_01692	BAAGAGJI_01904	MONNLMBH_02130	PEPDHEFJ_02352	LIJDCJGI_02122	EBCEMCHD_00450	GGJBHMAM_00546	MNKOBDND_01539	AHOGIDBA_00193	PPNONDPE_02451	NHIONFGO_02130	AALIFJBP_00197	EDBAANLO_01964	LMLHMKLB_01501	LLCJLBKA_01005
group_2129		hypothetical protein	100	100	1	1	7538				263	266	263	AGCHLJOI_01248	ECDHNGKH_01363	DDLAADCP_01306	OHPDFNGI_00146	NKOKALAJ_01202	HGLFJFHH_00685	LMCBJFBB_01786	JKAEJIOG_00246	IPFAOIAO_00249	LDNMJBLF_00151	NGGLPFLC_00208	JFKNNKKO_00273	FPDADCAC_02313	PCCFMEJI_00072	PAPEPPMA_01211	EBHDHCND_02027	LCLJHKIJ_01867	CEAFLGEM_00172	GCHKODAN_01961	JOIKCCIF_00247	OKCGGIMM_01592	MFDIDILC_02046	BAAGAGJI_01524	MONNLMBH_00247	PEPDHEFJ_00353	LIJDCJGI_00160	EBCEMCHD_00072	GGJBHMAM_00165	MNKOBDND_01160	AHOGIDBA_00609	PPNONDPE_02091	NHIONFGO_00251	AALIFJBP_02133	EDBAANLO_00204	LMLHMKLB_01861	LLCJLBKA_01340
glpO		Alpha-glycerophosphate oxidase	100	100	1	1	7534				1352	1829	1805	AGCHLJOI_01250	ECDHNGKH_01361	DDLAADCP_01304	OHPDFNGI_00144	NKOKALAJ_01198	HGLFJFHH_00683	LMCBJFBB_01784	JKAEJIOG_00248	IPFAOIAO_00251	LDNMJBLF_00149	NGGLPFLC_00210	JFKNNKKO_00275	FPDADCAC_02311	PCCFMEJI_00070	PAPEPPMA_01213	EBHDHCND_02025	LCLJHKIJ_01869	CEAFLGEM_00174	GCHKODAN_01963	JOIKCCIF_00249	OKCGGIMM_01594	MFDIDILC_02048	BAAGAGJI_01522	MONNLMBH_00249	PEPDHEFJ_00355	LIJDCJGI_00162	EBCEMCHD_00070	GGJBHMAM_00163	MNKOBDND_01158	AHOGIDBA_00611	PPNONDPE_02089	NHIONFGO_00253	AALIFJBP_02131	EDBAANLO_00206	LMLHMKLB_01863	LLCJLBKA_01342
group_2146		hypothetical protein	100	100	1	1	7369				377	665	597	AGCHLJOI_01314	ECDHNGKH_01297	DDLAADCP_01240	OHPDFNGI_00083	NKOKALAJ_01130	HGLFJFHH_00619	LMCBJFBB_01719	JKAEJIOG_00311	IPFAOIAO_00312	LDNMJBLF_00086	NGGLPFLC_00273	JFKNNKKO_00341	FPDADCAC_02247	PCCFMEJI_00006	PAPEPPMA_01274	EBHDHCND_01960	LCLJHKIJ_01933	CEAFLGEM_00238	GCHKODAN_02024	JOIKCCIF_00313	OKCGGIMM_01658	MFDIDILC_00512	BAAGAGJI_01458	MONNLMBH_00313	PEPDHEFJ_00418	LIJDCJGI_00226	EBCEMCHD_00006	GGJBHMAM_00099	MNKOBDND_01094	AHOGIDBA_00675	PPNONDPE_02024	NHIONFGO_00317	AALIFJBP_02067	EDBAANLO_00267	LMLHMKLB_01926	LLCJLBKA_01403
hpf		Ribosome hibernation promotion factor	100	100	1	1	7368				335	554	549	AGCHLJOI_01315	ECDHNGKH_01296	DDLAADCP_01239	OHPDFNGI_00082	NKOKALAJ_01128	HGLFJFHH_00618	LMCBJFBB_01718	JKAEJIOG_00312	IPFAOIAO_00313	LDNMJBLF_00085	NGGLPFLC_00274	JFKNNKKO_00342	FPDADCAC_02246	PCCFMEJI_00005	PAPEPPMA_01275	EBHDHCND_01959	LCLJHKIJ_01934	CEAFLGEM_00239	GCHKODAN_02025	JOIKCCIF_00314	OKCGGIMM_01659	MFDIDILC_00513	BAAGAGJI_01457	MONNLMBH_00314	PEPDHEFJ_00419	LIJDCJGI_00227	EBCEMCHD_00005	GGJBHMAM_00098	MNKOBDND_01093	AHOGIDBA_00676	PPNONDPE_02023	NHIONFGO_00318	AALIFJBP_02066	EDBAANLO_00268	LMLHMKLB_01927	LLCJLBKA_01404
fabD		Malonyl CoA-acyl carrier protein transacylase	100	100	1	1	7359				524	926	920	AGCHLJOI_01328	ECDHNGKH_01283	DDLAADCP_01226	OHPDFNGI_00069	NKOKALAJ_01115	HGLFJFHH_00605	LMCBJFBB_01705	JKAEJIOG_00325	IPFAOIAO_00326	LDNMJBLF_00072	NGGLPFLC_00287	JFKNNKKO_00355	FPDADCAC_02233	PCCFMEJI_02303	PAPEPPMA_01288	EBHDHCND_01946	LCLJHKIJ_01947	CEAFLGEM_00252	GCHKODAN_02038	JOIKCCIF_00327	OKCGGIMM_01672	MFDIDILC_00526	BAAGAGJI_01444	MONNLMBH_00328	PEPDHEFJ_00432	LIJDCJGI_00240	EBCEMCHD_02323	GGJBHMAM_00085	MNKOBDND_01080	AHOGIDBA_00689	PPNONDPE_02010	NHIONFGO_00331	AALIFJBP_02053	EDBAANLO_00281	LMLHMKLB_01940	LLCJLBKA_01417
copY		Transcriptional repressor CopY	100	100	1	1	7279				416	416	416	AGCHLJOI_01371	ECDHNGKH_01241	DDLAADCP_01184	OHPDFNGI_00030	NKOKALAJ_01077	HGLFJFHH_00568	LMCBJFBB_01664	JKAEJIOG_00367	IPFAOIAO_00363	LDNMJBLF_00032	NGGLPFLC_00324	JFKNNKKO_00392	FPDADCAC_02193	PCCFMEJI_02263	PAPEPPMA_02150	EBHDHCND_01905	LCLJHKIJ_01987	CEAFLGEM_00292	GCHKODAN_02076	JOIKCCIF_00367	OKCGGIMM_01713	MFDIDILC_01221	BAAGAGJI_01402	MONNLMBH_00368	PEPDHEFJ_00473	LIJDCJGI_00280	EBCEMCHD_02283	GGJBHMAM_00045	MNKOBDND_01040	AHOGIDBA_00729	PPNONDPE_01968	NHIONFGO_00373	AALIFJBP_02013	EDBAANLO_00318	LMLHMKLB_01981	LLCJLBKA_01456
group_2161		hypothetical protein	100	100	1	1	6803				257	395	389	AGCHLJOI_01427	ECDHNGKH_01187	DDLAADCP_01128	OHPDFNGI_02099	NKOKALAJ_01017	HGLFJFHH_00512	LMCBJFBB_01607	JKAEJIOG_00420	IPFAOIAO_00413	LDNMJBLF_02403	NGGLPFLC_00374	JFKNNKKO_00446	FPDADCAC_02097	PCCFMEJI_02210	PAPEPPMA_02099	EBHDHCND_01851	LCLJHKIJ_02041	CEAFLGEM_00345	GCHKODAN_02128	JOIKCCIF_00421	OKCGGIMM_01768	MFDIDILC_02412	BAAGAGJI_01346	MONNLMBH_00421	PEPDHEFJ_00526	LIJDCJGI_00333	EBCEMCHD_02230	GGJBHMAM_02332	MNKOBDND_00987	AHOGIDBA_00782	PPNONDPE_01909	NHIONFGO_00426	AALIFJBP_01960	EDBAANLO_00367	LMLHMKLB_02034	LLCJLBKA_01509
group_2170		hypothetical protein	100	100	1	1	6775				251	311	290	AGCHLJOI_01456	ECDHNGKH_01158	DDLAADCP_01099	OHPDFNGI_02066	NKOKALAJ_01000	HGLFJFHH_00494	LMCBJFBB_01578	JKAEJIOG_00449	IPFAOIAO_00442	LDNMJBLF_02374	NGGLPFLC_00403	JFKNNKKO_00466	FPDADCAC_02067	PCCFMEJI_02181	PAPEPPMA_02066	EBHDHCND_01822	LCLJHKIJ_02070	CEAFLGEM_00374	GCHKODAN_02156	JOIKCCIF_00450	OKCGGIMM_01783	MFDIDILC_02442	BAAGAGJI_01317	MONNLMBH_00450	PEPDHEFJ_00555	LIJDCJGI_00362	EBCEMCHD_02201	GGJBHMAM_02303	MNKOBDND_00958	AHOGIDBA_00811	PPNONDPE_01880	NHIONFGO_00455	AALIFJBP_01930	EDBAANLO_00396	LMLHMKLB_02064	LLCJLBKA_01543
bioY_2		Biotin transporter BioY	100	100	1	1	6744				236	539	461	AGCHLJOI_01478	ECDHNGKH_01136	DDLAADCP_01077	OHPDFNGI_02044	NKOKALAJ_00978	HGLFJFHH_00471	LMCBJFBB_01556	JKAEJIOG_00471	IPFAOIAO_00465	LDNMJBLF_02352	NGGLPFLC_00426	JFKNNKKO_00490	FPDADCAC_02045	PCCFMEJI_02159	PAPEPPMA_02044	EBHDHCND_01800	LCLJHKIJ_02092	CEAFLGEM_00396	GCHKODAN_02179	JOIKCCIF_00472	OKCGGIMM_01808	MFDIDILC_02464	BAAGAGJI_01295	MONNLMBH_00472	PEPDHEFJ_00577	LIJDCJGI_00384	EBCEMCHD_02179	GGJBHMAM_02281	MNKOBDND_00936	AHOGIDBA_00833	PPNONDPE_01856	NHIONFGO_00477	AALIFJBP_01908	EDBAANLO_00419	LMLHMKLB_02086	LLCJLBKA_01571
group_2179		hypothetical protein	100	100	1	1	6693				194	302	297	AGCHLJOI_01504	ECDHNGKH_01110	DDLAADCP_01051	OHPDFNGI_02021	NKOKALAJ_00947	HGLFJFHH_00448	LMCBJFBB_01530	JKAEJIOG_00495	IPFAOIAO_00488	LDNMJBLF_02328	NGGLPFLC_00450	JFKNNKKO_00513	FPDADCAC_01317	PCCFMEJI_02134	PAPEPPMA_02021	EBHDHCND_01776	LCLJHKIJ_02116	CEAFLGEM_00420	GCHKODAN_02203	JOIKCCIF_00496	OKCGGIMM_01834	MFDIDILC_02100	BAAGAGJI_01269	MONNLMBH_00498	PEPDHEFJ_00604	LIJDCJGI_00410	EBCEMCHD_02155	GGJBHMAM_02255	MNKOBDND_00910	AHOGIDBA_00859	PPNONDPE_01830	NHIONFGO_00501	AALIFJBP_01884	EDBAANLO_00442	LMLHMKLB_02110	LLCJLBKA_01594
group_2180		hypothetical protein	100	100	1	1	6692				338	455	452	AGCHLJOI_01505	ECDHNGKH_01109	DDLAADCP_01050	OHPDFNGI_02020	NKOKALAJ_00946	HGLFJFHH_00447	LMCBJFBB_01529	JKAEJIOG_00496	IPFAOIAO_00489	LDNMJBLF_02327	NGGLPFLC_00451	JFKNNKKO_00514	FPDADCAC_01316	PCCFMEJI_02133	PAPEPPMA_02020	EBHDHCND_01775	LCLJHKIJ_02117	CEAFLGEM_00421	GCHKODAN_02204	JOIKCCIF_00497	OKCGGIMM_01835	MFDIDILC_02101	BAAGAGJI_01268	MONNLMBH_00499	PEPDHEFJ_00605	LIJDCJGI_00411	EBCEMCHD_02154	GGJBHMAM_02254	MNKOBDND_00909	AHOGIDBA_00860	PPNONDPE_01829	NHIONFGO_00502	AALIFJBP_01883	EDBAANLO_00443	LMLHMKLB_02111	LLCJLBKA_01595
group_2188		hypothetical protein	100	100	1	1	6656				386	398	386	AGCHLJOI_01531	ECDHNGKH_01083	DDLAADCP_01024	OHPDFNGI_01995	NKOKALAJ_00208	HGLFJFHH_00421	LMCBJFBB_01449	JKAEJIOG_00584	IPFAOIAO_00514	LDNMJBLF_02302	NGGLPFLC_00477	JFKNNKKO_00540	FPDADCAC_01228	PCCFMEJI_02044	PAPEPPMA_01995	EBHDHCND_01689	LCLJHKIJ_02143	CEAFLGEM_00447	GCHKODAN_02230	JOIKCCIF_00525	OKCGGIMM_01865	MFDIDILC_00873	BAAGAGJI_01242	MONNLMBH_00524	PEPDHEFJ_00694	LIJDCJGI_00496	EBCEMCHD_02069	GGJBHMAM_02169	MNKOBDND_00823	AHOGIDBA_00945	PPNONDPE_01803	NHIONFGO_00528	AALIFJBP_01798	EDBAANLO_00524	LMLHMKLB_02198	LLCJLBKA_01621
group_2189		hypothetical protein	100	100	1	1	6654				305	860	701	AGCHLJOI_01533	ECDHNGKH_01081	DDLAADCP_01022	OHPDFNGI_01992	NKOKALAJ_00211	HGLFJFHH_00418	LMCBJFBB_01447	JKAEJIOG_00586	IPFAOIAO_00516	LDNMJBLF_02300	NGGLPFLC_00479	JFKNNKKO_00543	FPDADCAC_01226	PCCFMEJI_02042	PAPEPPMA_01992	EBHDHCND_01687	LCLJHKIJ_02145	CEAFLGEM_00449	GCHKODAN_02232	JOIKCCIF_00527	OKCGGIMM_01868	MFDIDILC_00875	BAAGAGJI_01240	MONNLMBH_00526	PEPDHEFJ_00696	LIJDCJGI_00498	EBCEMCHD_02067	GGJBHMAM_02167	MNKOBDND_00821	AHOGIDBA_00947	PPNONDPE_01801	NHIONFGO_00530	AALIFJBP_01796	EDBAANLO_00526	LMLHMKLB_02200	LLCJLBKA_01623
ftsX		Cell division protein FtsX	100	100	1	1	6648				704	929	921	AGCHLJOI_01538	ECDHNGKH_01076	DDLAADCP_01017	OHPDFNGI_01987	NKOKALAJ_00216	HGLFJFHH_00412	LMCBJFBB_01442	JKAEJIOG_00591	IPFAOIAO_00521	LDNMJBLF_02295	NGGLPFLC_00484	JFKNNKKO_00548	FPDADCAC_01221	PCCFMEJI_02037	PAPEPPMA_01987	EBHDHCND_01682	LCLJHKIJ_02150	CEAFLGEM_00454	GCHKODAN_02237	JOIKCCIF_00532	OKCGGIMM_01873	MFDIDILC_00880	BAAGAGJI_01235	MONNLMBH_00531	PEPDHEFJ_00701	LIJDCJGI_00503	EBCEMCHD_02062	GGJBHMAM_02162	MNKOBDND_00816	AHOGIDBA_00952	PPNONDPE_01796	NHIONFGO_00535	AALIFJBP_01791	EDBAANLO_00531	LMLHMKLB_02205	LLCJLBKA_01628
yhgF		Protein YhgF	100	100	1	1	4927				1313	2294	2187	AGCHLJOI_01861	ECDHNGKH_00757	DDLAADCP_00697	OHPDFNGI_01783	NKOKALAJ_00509	HGLFJFHH_00158	LMCBJFBB_01230	JKAEJIOG_00826	IPFAOIAO_00663	LDNMJBLF_02045	NGGLPFLC_00658	JFKNNKKO_00804	FPDADCAC_00962	PCCFMEJI_01806	PAPEPPMA_01783	EBHDHCND_01419	LCLJHKIJ_00060	CEAFLGEM_00686	GCHKODAN_00105	JOIKCCIF_00835	OKCGGIMM_00382	MFDIDILC_00170	BAAGAGJI_00914	MONNLMBH_00767	PEPDHEFJ_01014	LIJDCJGI_00731	EBCEMCHD_01836	GGJBHMAM_01935	MNKOBDND_00588	AHOGIDBA_01180	PPNONDPE_01527	NHIONFGO_00754	AALIFJBP_01563	EDBAANLO_00673	LMLHMKLB_02462	LLCJLBKA_02274
group_2300		Protein SprT-like protein	100	100	1	1	4924				443	476	458	AGCHLJOI_01862	ECDHNGKH_00756	DDLAADCP_00696	OHPDFNGI_01782	NKOKALAJ_00511	HGLFJFHH_00157	LMCBJFBB_01229	JKAEJIOG_00827	IPFAOIAO_00664	LDNMJBLF_02044	NGGLPFLC_00659	JFKNNKKO_00805	FPDADCAC_00961	PCCFMEJI_01805	PAPEPPMA_01782	EBHDHCND_01418	LCLJHKIJ_00061	CEAFLGEM_00687	GCHKODAN_00106	JOIKCCIF_00836	OKCGGIMM_00381	MFDIDILC_00169	BAAGAGJI_00913	MONNLMBH_00768	PEPDHEFJ_01015	LIJDCJGI_00732	EBCEMCHD_01835	GGJBHMAM_01934	MNKOBDND_00587	AHOGIDBA_01181	PPNONDPE_01526	NHIONFGO_00755	AALIFJBP_01562	EDBAANLO_00674	LMLHMKLB_02463	LLCJLBKA_02273
group_2301		hypothetical protein	100	100	1	1	4914				620	812	795	AGCHLJOI_01872	ECDHNGKH_00746	DDLAADCP_00686	OHPDFNGI_01772	NKOKALAJ_00522	HGLFJFHH_00147	LMCBJFBB_01219	JKAEJIOG_00837	IPFAOIAO_00674	LDNMJBLF_02034	NGGLPFLC_00669	JFKNNKKO_00815	FPDADCAC_00951	PCCFMEJI_01795	PAPEPPMA_01772	EBHDHCND_01408	LCLJHKIJ_00071	CEAFLGEM_00697	GCHKODAN_00116	JOIKCCIF_00846	OKCGGIMM_00370	MFDIDILC_00159	BAAGAGJI_00903	MONNLMBH_00778	PEPDHEFJ_01025	LIJDCJGI_00742	EBCEMCHD_01825	GGJBHMAM_01924	MNKOBDND_00577	AHOGIDBA_01191	PPNONDPE_01516	NHIONFGO_00765	AALIFJBP_01552	EDBAANLO_00684	LMLHMKLB_02473	LLCJLBKA_02263
ribE		Riboflavin synthase	100	100	1	1	4911				347	650	644	AGCHLJOI_01875	ECDHNGKH_00743	DDLAADCP_00683	OHPDFNGI_01769	NKOKALAJ_00525	HGLFJFHH_00143	LMCBJFBB_01216	JKAEJIOG_00840	IPFAOIAO_00678	LDNMJBLF_02031	NGGLPFLC_00674	JFKNNKKO_00818	FPDADCAC_00948	PCCFMEJI_01792	PAPEPPMA_01769	EBHDHCND_01405	LCLJHKIJ_00074	CEAFLGEM_00700	GCHKODAN_00119	JOIKCCIF_00849	OKCGGIMM_00367	MFDIDILC_00156	BAAGAGJI_00900	MONNLMBH_00781	PEPDHEFJ_01028	LIJDCJGI_00745	EBCEMCHD_01822	GGJBHMAM_01921	MNKOBDND_00574	AHOGIDBA_01194	PPNONDPE_01513	NHIONFGO_00771	AALIFJBP_01549	EDBAANLO_00688	LMLHMKLB_02476	LLCJLBKA_02260
COQ3		Ubiquinone biosynthesis O-methyltransferase, mitochondrial	100	100	1	1	4848				578	728	726	AGCHLJOI_01913	ECDHNGKH_00705	DDLAADCP_00645	OHPDFNGI_01731	NKOKALAJ_00569	HGLFJFHH_00104	LMCBJFBB_01178	JKAEJIOG_00879	IPFAOIAO_00718	LDNMJBLF_01993	NGGLPFLC_00713	JFKNNKKO_00857	FPDADCAC_00908	PCCFMEJI_01754	PAPEPPMA_01731	EBHDHCND_01367	LCLJHKIJ_00112	CEAFLGEM_00738	GCHKODAN_00157	JOIKCCIF_00887	OKCGGIMM_00327	MFDIDILC_00118	BAAGAGJI_00862	MONNLMBH_00819	PEPDHEFJ_01068	LIJDCJGI_00783	EBCEMCHD_01784	GGJBHMAM_01883	MNKOBDND_00536	AHOGIDBA_01232	PPNONDPE_01475	NHIONFGO_00809	AALIFJBP_01511	EDBAANLO_00725	LMLHMKLB_02514	LLCJLBKA_02222
rluB_1		Ribosomal large subunit pseudouridine synthase B	100	100	1	1	4831				434	719	716	AGCHLJOI_01929	ECDHNGKH_00689	DDLAADCP_00629	OHPDFNGI_01716	NKOKALAJ_00586	HGLFJFHH_00088	LMCBJFBB_01085	JKAEJIOG_00895	IPFAOIAO_00733	LDNMJBLF_01977	NGGLPFLC_00729	JFKNNKKO_00872	FPDADCAC_00892	PCCFMEJI_01738	PAPEPPMA_01716	EBHDHCND_01351	LCLJHKIJ_00128	CEAFLGEM_00754	GCHKODAN_00172	JOIKCCIF_00903	OKCGGIMM_00311	MFDIDILC_01334	BAAGAGJI_00846	MONNLMBH_00835	PEPDHEFJ_01084	LIJDCJGI_00799	EBCEMCHD_01768	GGJBHMAM_01867	MNKOBDND_00520	AHOGIDBA_01248	PPNONDPE_01459	NHIONFGO_00825	AALIFJBP_01495	EDBAANLO_00741	LMLHMKLB_02530	LLCJLBKA_02207
kup		Low affinity potassium transport system protein kup	100	100	1	1	4378				1700	2000	1997	AGCHLJOI_02012	ECDHNGKH_00606	DDLAADCP_00546	OHPDFNGI_01454	NKOKALAJ_00920	HGLFJFHH_02037	LMCBJFBB_01001	JKAEJIOG_00979	IPFAOIAO_01040	LDNMJBLF_01893	NGGLPFLC_01010	JFKNNKKO_01221	FPDADCAC_00810	PCCFMEJI_01655	PAPEPPMA_01451	EBHDHCND_01268	LCLJHKIJ_00211	CEAFLGEM_00837	GCHKODAN_00467	JOIKCCIF_00986	OKCGGIMM_00041	MFDIDILC_00609	BAAGAGJI_00763	MONNLMBH_00917	PEPDHEFJ_01167	LIJDCJGI_00882	EBCEMCHD_01685	GGJBHMAM_01784	MNKOBDND_00437	AHOGIDBA_01331	PPNONDPE_01375	NHIONFGO_00907	AALIFJBP_01412	EDBAANLO_01011	LMLHMKLB_00101	LLCJLBKA_01884
group_2329		putative ABC transporter ATP-binding protein	100	100	1	1	4412				1496	1733	1730	AGCHLJOI_02034	ECDHNGKH_00584	DDLAADCP_00524	OHPDFNGI_01473	NKOKALAJ_00869	HGLFJFHH_02057	LMCBJFBB_00964	JKAEJIOG_00999	IPFAOIAO_01021	LDNMJBLF_01873	NGGLPFLC_00990	JFKNNKKO_01201	FPDADCAC_00789	PCCFMEJI_01635	PAPEPPMA_01470	EBHDHCND_01248	LCLJHKIJ_00233	CEAFLGEM_00857	GCHKODAN_00408	JOIKCCIF_01008	OKCGGIMM_00062	MFDIDILC_00629	BAAGAGJI_00741	MONNLMBH_00937	PEPDHEFJ_01187	LIJDCJGI_00902	EBCEMCHD_01665	GGJBHMAM_01764	MNKOBDND_00417	AHOGIDBA_01351	PPNONDPE_01352	NHIONFGO_00928	AALIFJBP_01392	EDBAANLO_00992	LMLHMKLB_00121	LLCJLBKA_01906
maa		Maltose O-acetyltransferase	100	100	1	1	4518				443	605	549	AGCHLJOI_02093	ECDHNGKH_00525	DDLAADCP_00465	OHPDFNGI_01518	NKOKALAJ_00807	HGLFJFHH_02172	LMCBJFBB_00906	JKAEJIOG_01058	IPFAOIAO_00923	LDNMJBLF_01814	NGGLPFLC_00914	JFKNNKKO_01088	FPDADCAC_00731	PCCFMEJI_01575	PAPEPPMA_01515	EBHDHCND_01189	LCLJHKIJ_00292	CEAFLGEM_00917	GCHKODAN_00351	JOIKCCIF_01067	OKCGGIMM_00123	MFDIDILC_02070	BAAGAGJI_00682	MONNLMBH_00996	PEPDHEFJ_01247	LIJDCJGI_00961	EBCEMCHD_01606	GGJBHMAM_01705	MNKOBDND_00358	AHOGIDBA_01410	PPNONDPE_01293	NHIONFGO_00986	AALIFJBP_01333	EDBAANLO_00918	LMLHMKLB_00181	LLCJLBKA_01958
group_2347		hypothetical protein	100	100	1	1	4530				803	902	877	AGCHLJOI_02102	ECDHNGKH_00516	DDLAADCP_00456	OHPDFNGI_01527	NKOKALAJ_00796	HGLFJFHH_02182	LMCBJFBB_00897	JKAEJIOG_01067	IPFAOIAO_00914	LDNMJBLF_01805	NGGLPFLC_00905	JFKNNKKO_01079	FPDADCAC_00722	PCCFMEJI_01566	PAPEPPMA_01525	EBHDHCND_01180	LCLJHKIJ_00301	CEAFLGEM_00926	GCHKODAN_00342	JOIKCCIF_01076	OKCGGIMM_00131	MFDIDILC_02079	BAAGAGJI_00673	MONNLMBH_01005	PEPDHEFJ_01257	LIJDCJGI_00970	EBCEMCHD_01597	GGJBHMAM_01696	MNKOBDND_00349	AHOGIDBA_01419	PPNONDPE_01284	NHIONFGO_00995	AALIFJBP_01324	EDBAANLO_00909	LMLHMKLB_00191	LLCJLBKA_01967
group_2348		hypothetical protein	100	100	1	1	4537				281	281	281	AGCHLJOI_02109	ECDHNGKH_00509	DDLAADCP_00449	OHPDFNGI_01534	NKOKALAJ_00788	HGLFJFHH_02189	LMCBJFBB_00890	JKAEJIOG_01074	IPFAOIAO_00907	LDNMJBLF_01798	NGGLPFLC_00898	JFKNNKKO_01072	FPDADCAC_00715	PCCFMEJI_01559	PAPEPPMA_01532	EBHDHCND_01173	LCLJHKIJ_00308	CEAFLGEM_00933	GCHKODAN_00335	JOIKCCIF_01083	OKCGGIMM_00138	MFDIDILC_02086	BAAGAGJI_00666	MONNLMBH_01012	PEPDHEFJ_01264	LIJDCJGI_00977	EBCEMCHD_01590	GGJBHMAM_01689	MNKOBDND_00342	AHOGIDBA_01426	PPNONDPE_01277	NHIONFGO_01002	AALIFJBP_01317	EDBAANLO_00902	LMLHMKLB_00198	LLCJLBKA_01974
sasA_1		Adaptive-response sensory-kinase SasA	100	100	1	1	4555				671	1313	1304	AGCHLJOI_02120	ECDHNGKH_00498	DDLAADCP_00438	OHPDFNGI_01545	NKOKALAJ_00772	HGLFJFHH_02201	LMCBJFBB_00879	JKAEJIOG_01086	IPFAOIAO_00896	LDNMJBLF_01787	NGGLPFLC_00887	JFKNNKKO_01060	FPDADCAC_00704	PCCFMEJI_01547	PAPEPPMA_01543	EBHDHCND_01162	LCLJHKIJ_00319	CEAFLGEM_00945	GCHKODAN_00324	JOIKCCIF_01094	OKCGGIMM_00150	MFDIDILC_00466	BAAGAGJI_00655	MONNLMBH_01024	PEPDHEFJ_01275	LIJDCJGI_00988	EBCEMCHD_01579	GGJBHMAM_01678	MNKOBDND_00331	AHOGIDBA_01437	PPNONDPE_01266	NHIONFGO_01013	AALIFJBP_01306	EDBAANLO_00891	LMLHMKLB_00209	LLCJLBKA_01985
nagR		HTH-type transcriptional repressor NagR	100	100	1	1	4604				209	698	691	AGCHLJOI_02136	ECDHNGKH_00482	DDLAADCP_00422	OHPDFNGI_01561	NKOKALAJ_00749	HGLFJFHH_02218	LMCBJFBB_00862	JKAEJIOG_01102	IPFAOIAO_00878	LDNMJBLF_01771	NGGLPFLC_00870	JFKNNKKO_01042	FPDADCAC_00688	PCCFMEJI_01531	PAPEPPMA_01559	EBHDHCND_01145	LCLJHKIJ_00335	CEAFLGEM_00961	GCHKODAN_00306	JOIKCCIF_01110	OKCGGIMM_00168	MFDIDILC_00449	BAAGAGJI_00639	MONNLMBH_01040	PEPDHEFJ_01291	LIJDCJGI_01022	EBCEMCHD_01546	GGJBHMAM_01644	MNKOBDND_00297	AHOGIDBA_01471	PPNONDPE_01250	NHIONFGO_01029	AALIFJBP_01273	EDBAANLO_00874	LMLHMKLB_00225	LLCJLBKA_02002
dapH		2,3,4,5-tetrahydropyridine-2,6-dicarboxylate N-acetyltransferase	100	100	1	1	4689				569	638	628	AGCHLJOI_02170	ECDHNGKH_00448	DDLAADCP_00388	OHPDFNGI_01615	NKOKALAJ_00706	HGLFJFHH_02273	LMCBJFBB_00828	JKAEJIOG_01136	IPFAOIAO_00837	LDNMJBLF_01670	NGGLPFLC_00837	JFKNNKKO_00986	FPDADCAC_00654	PCCFMEJI_01496	PAPEPPMA_01613	EBHDHCND_01110	LCLJHKIJ_00369	CEAFLGEM_00996	GCHKODAN_00275	JOIKCCIF_01144	OKCGGIMM_00201	MFDIDILC_00101	BAAGAGJI_00604	MONNLMBH_01074	PEPDHEFJ_01326	LIJDCJGI_01056	EBCEMCHD_01512	GGJBHMAM_01610	MNKOBDND_00263	AHOGIDBA_01505	PPNONDPE_01216	NHIONFGO_01063	AALIFJBP_01239	EDBAANLO_00843	LMLHMKLB_00259	LLCJLBKA_02103
sthA		Soluble pyridine nucleotide transhydrogenase	100	100	1	1	4727				1265	1760	1749	AGCHLJOI_02199	ECDHNGKH_00419	DDLAADCP_00359	OHPDFNGI_01640	NKOKALAJ_00673	HGLFJFHH_00005	LMCBJFBB_00799	JKAEJIOG_01165	IPFAOIAO_00812	LDNMJBLF_01641	NGGLPFLC_00811	JFKNNKKO_00956	FPDADCAC_00625	PCCFMEJI_01467	PAPEPPMA_01638	EBHDHCND_01080	LCLJHKIJ_00398	CEAFLGEM_01025	GCHKODAN_00249	JOIKCCIF_01173	OKCGGIMM_00229	MFDIDILC_01223	BAAGAGJI_00575	MONNLMBH_01103	PEPDHEFJ_01355	LIJDCJGI_01085	EBCEMCHD_01483	GGJBHMAM_01581	MNKOBDND_00234	AHOGIDBA_01534	PPNONDPE_01187	NHIONFGO_01092	AALIFJBP_01210	EDBAANLO_00818	LMLHMKLB_00288	LLCJLBKA_02128
ykoD_1		Putative HMP/thiamine import ATP-binding protein YkoD	100	100	1	1	4787				812	1286	1129	AGCHLJOI_02247	ECDHNGKH_00371	DDLAADCP_00312	OHPDFNGI_01684	NKOKALAJ_00626	HGLFJFHH_00053	LMCBJFBB_00753	JKAEJIOG_01210	IPFAOIAO_00768	LDNMJBLF_01596	NGGLPFLC_00764	JFKNNKKO_00906	FPDADCAC_00580	PCCFMEJI_01421	PAPEPPMA_01682	EBHDHCND_01034	LCLJHKIJ_00445	CEAFLGEM_01071	GCHKODAN_00204	JOIKCCIF_01219	OKCGGIMM_00276	MFDIDILC_01192	BAAGAGJI_00528	MONNLMBH_01148	PEPDHEFJ_01401	LIJDCJGI_01131	EBCEMCHD_01437	GGJBHMAM_01535	MNKOBDND_00189	AHOGIDBA_01579	PPNONDPE_01142	NHIONFGO_01137	AALIFJBP_01146	EDBAANLO_00774	LMLHMKLB_00352	LLCJLBKA_02175
plsY		Glycerol-3-phosphate acyltransferase	100	100	1	1	4270				623	638	634	AGCHLJOI_02270	ECDHNGKH_00348	DDLAADCP_00288	OHPDFNGI_01379	NKOKALAJ_00432	HGLFJFHH_01964	LMCBJFBB_00729	JKAEJIOG_01233	IPFAOIAO_01106	LDNMJBLF_01573	NGGLPFLC_01134	JFKNNKKO_01293	FPDADCAC_00557	PCCFMEJI_01398	PAPEPPMA_01376	EBHDHCND_01011	LCLJHKIJ_00468	CEAFLGEM_01094	GCHKODAN_00595	JOIKCCIF_01242	OKCGGIMM_02248	MFDIDILC_01168	BAAGAGJI_00505	MONNLMBH_01171	PEPDHEFJ_01424	LIJDCJGI_01154	EBCEMCHD_01414	GGJBHMAM_01512	MNKOBDND_00166	AHOGIDBA_01602	PPNONDPE_01119	NHIONFGO_01160	AALIFJBP_01123	EDBAANLO_01077	LMLHMKLB_00375	LLCJLBKA_00057
group_2387		hypothetical protein	100	100	1	1	4021				302	440	438	AGCHLJOI_02377	ECDHNGKH_00179	DDLAADCP_00182	OHPDFNGI_01259	NKOKALAJ_00042	HGLFJFHH_01841	LMCBJFBB_00619	JKAEJIOG_01342	IPFAOIAO_01239	LDNMJBLF_01465	NGGLPFLC_01237	JFKNNKKO_01415	FPDADCAC_00432	PCCFMEJI_01291	PAPEPPMA_00093	EBHDHCND_00901	LCLJHKIJ_00574	CEAFLGEM_01200	GCHKODAN_00815	JOIKCCIF_01348	OKCGGIMM_02081	MFDIDILC_00443	BAAGAGJI_00399	MONNLMBH_01268	PEPDHEFJ_01547	LIJDCJGI_01261	EBCEMCHD_01307	GGJBHMAM_01405	MNKOBDND_00059	AHOGIDBA_01709	PPNONDPE_01009	NHIONFGO_01270	AALIFJBP_01015	EDBAANLO_01251	LMLHMKLB_00483	LLCJLBKA_00178
ettA		Energy-dependent translational throttle protein EttA	100	100	1	1	4003				1058	1868	1859	AGCHLJOI_02385	ECDHNGKH_00171	DDLAADCP_00174	OHPDFNGI_01251	NKOKALAJ_00053	HGLFJFHH_01832	LMCBJFBB_00611	JKAEJIOG_01350	IPFAOIAO_01248	LDNMJBLF_01457	NGGLPFLC_01246	JFKNNKKO_01424	FPDADCAC_00424	PCCFMEJI_01283	PAPEPPMA_00101	EBHDHCND_00893	LCLJHKIJ_00582	CEAFLGEM_01208	GCHKODAN_00823	JOIKCCIF_01356	OKCGGIMM_02073	MFDIDILC_00435	BAAGAGJI_00391	MONNLMBH_01276	PEPDHEFJ_01555	LIJDCJGI_01269	EBCEMCHD_01299	GGJBHMAM_01397	MNKOBDND_00051	AHOGIDBA_01717	PPNONDPE_01001	NHIONFGO_01278	AALIFJBP_01007	EDBAANLO_01259	LMLHMKLB_00491	LLCJLBKA_00186
femB_1		Aminoacyltransferase FemB	100	100	1	1	3992				908	1235	1197	AGCHLJOI_02394	ECDHNGKH_00162	DDLAADCP_00165	OHPDFNGI_01242	NKOKALAJ_00065	HGLFJFHH_01823	LMCBJFBB_00602	JKAEJIOG_01359	IPFAOIAO_01257	LDNMJBLF_01448	NGGLPFLC_01256	JFKNNKKO_01433	FPDADCAC_00415	PCCFMEJI_01274	PAPEPPMA_00110	EBHDHCND_00884	LCLJHKIJ_00591	CEAFLGEM_01217	GCHKODAN_00832	JOIKCCIF_01365	OKCGGIMM_02064	MFDIDILC_00426	BAAGAGJI_00382	MONNLMBH_01285	PEPDHEFJ_01564	LIJDCJGI_01278	EBCEMCHD_01290	GGJBHMAM_01388	MNKOBDND_00042	AHOGIDBA_01726	PPNONDPE_00992	NHIONFGO_01287	AALIFJBP_00998	EDBAANLO_01268	LMLHMKLB_00500	LLCJLBKA_00195
rimM		Ribosome maturation factor RimM	100	100	1	1	3986				464	518	516	AGCHLJOI_02400	ECDHNGKH_00156	DDLAADCP_00159	OHPDFNGI_01236	NKOKALAJ_00071	HGLFJFHH_01817	LMCBJFBB_00596	JKAEJIOG_01365	IPFAOIAO_01263	LDNMJBLF_01442	NGGLPFLC_01262	JFKNNKKO_01439	FPDADCAC_00409	PCCFMEJI_01268	PAPEPPMA_00116	EBHDHCND_00878	LCLJHKIJ_00597	CEAFLGEM_01223	GCHKODAN_00839	JOIKCCIF_01371	OKCGGIMM_02058	MFDIDILC_00420	BAAGAGJI_00376	MONNLMBH_01291	PEPDHEFJ_01570	LIJDCJGI_01284	EBCEMCHD_01284	GGJBHMAM_01382	MNKOBDND_00036	AHOGIDBA_01732	PPNONDPE_00986	NHIONFGO_01293	AALIFJBP_00992	EDBAANLO_01275	LMLHMKLB_00506	LLCJLBKA_00201
amtB		Ammonia channel	100	100	1	1	3832				1019	1025	1019	AGCHLJOI_00132	ECDHNGKH_02296	DDLAADCP_02262	OHPDFNGI_01157	NKOKALAJ_00171	HGLFJFHH_01720	LMCBJFBB_00429	JKAEJIOG_01514	IPFAOIAO_01343	LDNMJBLF_01220	NGGLPFLC_01344	JFKNNKKO_01539	FPDADCAC_00242	PCCFMEJI_01120	PAPEPPMA_00195	EBHDHCND_00726	LCLJHKIJ_00751	CEAFLGEM_01371	GCHKODAN_00918	JOIKCCIF_01525	OKCGGIMM_01976	MFDIDILC_00748	BAAGAGJI_00245	MONNLMBH_01441	PEPDHEFJ_01664	LIJDCJGI_01434	EBCEMCHD_01136	GGJBHMAM_01232	MNKOBDND_02225	AHOGIDBA_01882	PPNONDPE_00834	NHIONFGO_01441	AALIFJBP_00844	EDBAANLO_01355	LMLHMKLB_00659	LLCJLBKA_00285
group_2434		hypothetical protein	100	100	1	1	6735			Hypothetical protein with no hits to refseq/uniprot/clusters/cdd/tigrfams/pfam overlapping another protein with hits	359	452	389	AGCHLJOI_01485	ECDHNGKH_01129	DDLAADCP_01070	OHPDFNGI_02038	NKOKALAJ_00971	HGLFJFHH_00465	LMCBJFBB_01549	JKAEJIOG_00478	IPFAOIAO_00471	LDNMJBLF_02345	NGGLPFLC_00433	JFKNNKKO_00496	FPDADCAC_02038	PCCFMEJI_02152	PAPEPPMA_02038	EBHDHCND_01793	LCLJHKIJ_02099	CEAFLGEM_00403	GCHKODAN_02186	JOIKCCIF_00479	OKCGGIMM_01815	MFDIDILC_02471	BAAGAGJI_01288	MONNLMBH_00479	PEPDHEFJ_00584	LIJDCJGI_00391	EBCEMCHD_02172	GGJBHMAM_02274	MNKOBDND_00929	AHOGIDBA_00840	PPNONDPE_01849	NHIONFGO_00484	AALIFJBP_01901	EDBAANLO_00425	LMLHMKLB_02093	LLCJLBKA_01577
group_2552		hypothetical protein	100	100	1	1	7267				1058	1577	1510	AGCHLJOI_01379	ECDHNGKH_01233	DDLAADCP_01176	OHPDFNGI_00022	NKOKALAJ_01069	HGLFJFHH_00560	LMCBJFBB_01656	JKAEJIOG_00375	IPFAOIAO_00371	LDNMJBLF_00024	NGGLPFLC_00332	JFKNNKKO_00400	FPDADCAC_02185	PCCFMEJI_02255	PAPEPPMA_02142	EBHDHCND_01897	LCLJHKIJ_01995	CEAFLGEM_00300	GCHKODAN_02084	JOIKCCIF_00375	OKCGGIMM_01721	MFDIDILC_01213	BAAGAGJI_01394	MONNLMBH_00376	PEPDHEFJ_00481	LIJDCJGI_00288	EBCEMCHD_02275	GGJBHMAM_00037	MNKOBDND_01032	AHOGIDBA_00737	PPNONDPE_01960	NHIONFGO_00381	AALIFJBP_02005	EDBAANLO_00326	LMLHMKLB_01989	LLCJLBKA_01464
rlmI		Ribosomal RNA large subunit methyltransferase I	100	100	1	1	3907				866	1157	1132	AGCHLJOI_00018	ECDHNGKH_00114	DDLAADCP_00117	OHPDFNGI_01209	NKOKALAJ_00117	HGLFJFHH_01778	LMCBJFBB_00538	JKAEJIOG_01404	IPFAOIAO_01290	LDNMJBLF_01330	NGGLPFLC_01290	JFKNNKKO_01480	FPDADCAC_00370	PCCFMEJI_01229	PAPEPPMA_00143	EBHDHCND_00838	LCLJHKIJ_00637	CEAFLGEM_01262	GCHKODAN_00866	JOIKCCIF_01411	OKCGGIMM_02031	MFDIDILC_00860	BAAGAGJI_00334	MONNLMBH_01331	PEPDHEFJ_01609	LIJDCJGI_01325	EBCEMCHD_01245	GGJBHMAM_01341	MNKOBDND_02334	AHOGIDBA_01773	PPNONDPE_00945	NHIONFGO_01332	AALIFJBP_00953	EDBAANLO_01302	LMLHMKLB_00545	LLCJLBKA_00228
group_2589		hypothetical protein	100	100	1	1	3867				629	947	943	AGCHLJOI_00055	ECDHNGKH_00077	DDLAADCP_00080	OHPDFNGI_01175	NKOKALAJ_00153	HGLFJFHH_01741	LMCBJFBB_00501	JKAEJIOG_01441	IPFAOIAO_01325	LDNMJBLF_01293	NGGLPFLC_01325	JFKNNKKO_01518	FPDADCAC_00333	PCCFMEJI_01192	PAPEPPMA_00177	EBHDHCND_00800	LCLJHKIJ_00674	CEAFLGEM_01299	GCHKODAN_00900	JOIKCCIF_01448	OKCGGIMM_01996	MFDIDILC_00822	BAAGAGJI_00297	MONNLMBH_01368	PEPDHEFJ_01646	LIJDCJGI_01362	EBCEMCHD_01208	GGJBHMAM_01304	MNKOBDND_02297	AHOGIDBA_01810	PPNONDPE_00908	NHIONFGO_01369	AALIFJBP_00916	EDBAANLO_01337	LMLHMKLB_00582	LLCJLBKA_00266
group_2681		hypothetical protein	100	100	1	1	3836				464	503	502	AGCHLJOI_00130	ECDHNGKH_02294	DDLAADCP_02260	OHPDFNGI_01159	NKOKALAJ_00169	HGLFJFHH_01722	LMCBJFBB_00431	JKAEJIOG_01512	IPFAOIAO_01341	LDNMJBLF_01222	NGGLPFLC_01342	JFKNNKKO_01537	FPDADCAC_00244	PCCFMEJI_01122	PAPEPPMA_00193	EBHDHCND_00728	LCLJHKIJ_00749	CEAFLGEM_01369	GCHKODAN_00916	JOIKCCIF_01523	OKCGGIMM_01978	MFDIDILC_00750	BAAGAGJI_00247	MONNLMBH_01439	PEPDHEFJ_01662	LIJDCJGI_01432	EBCEMCHD_01138	GGJBHMAM_01234	MNKOBDND_02227	AHOGIDBA_01880	PPNONDPE_00836	NHIONFGO_01439	AALIFJBP_00846	EDBAANLO_01353	LMLHMKLB_00657	LLCJLBKA_00282
group_2682		hypothetical protein	100	100	1	1	3828				932	986	985	AGCHLJOI_00134	ECDHNGKH_02298	DDLAADCP_02264	OHPDFNGI_01155	NKOKALAJ_00173	HGLFJFHH_01718	LMCBJFBB_00427	JKAEJIOG_01516	IPFAOIAO_01345	LDNMJBLF_01218	NGGLPFLC_01346	JFKNNKKO_01541	FPDADCAC_00240	PCCFMEJI_01118	PAPEPPMA_00197	EBHDHCND_00724	LCLJHKIJ_00753	CEAFLGEM_01373	GCHKODAN_00920	JOIKCCIF_01528	OKCGGIMM_01974	MFDIDILC_00746	BAAGAGJI_00243	MONNLMBH_01443	PEPDHEFJ_01666	LIJDCJGI_01436	EBCEMCHD_01134	GGJBHMAM_01230	MNKOBDND_02223	AHOGIDBA_01884	PPNONDPE_00832	NHIONFGO_01443	AALIFJBP_00842	EDBAANLO_01357	LMLHMKLB_00661	LLCJLBKA_00287
uvrB		UvrABC system protein B	100	100	1	1	3776				1583	1991	1986	AGCHLJOI_00147	ECDHNGKH_02311	DDLAADCP_02277	OHPDFNGI_01127	NKOKALAJ_00268	HGLFJFHH_01701	LMCBJFBB_00413	JKAEJIOG_01529	IPFAOIAO_01373	LDNMJBLF_01205	NGGLPFLC_01373	JFKNNKKO_01558	FPDADCAC_00227	PCCFMEJI_01105	PAPEPPMA_00226	EBHDHCND_00709	LCLJHKIJ_00766	CEAFLGEM_01386	GCHKODAN_00947	JOIKCCIF_01541	OKCGGIMM_01961	MFDIDILC_00732	BAAGAGJI_00230	MONNLMBH_01456	PEPDHEFJ_01679	LIJDCJGI_01449	EBCEMCHD_01121	GGJBHMAM_01217	MNKOBDND_02210	AHOGIDBA_01897	PPNONDPE_00444	NHIONFGO_01456	AALIFJBP_00829	EDBAANLO_01383	LMLHMKLB_00674	LLCJLBKA_00315
serP2		DL-alanine permease SerP2	100	100	1	1	3752				1103	1388	1385	AGCHLJOI_00165	ECDHNGKH_02329	DDLAADCP_02295	OHPDFNGI_01111	NKOKALAJ_00245	HGLFJFHH_01683	LMCBJFBB_00396	JKAEJIOG_01546	IPFAOIAO_01390	LDNMJBLF_01188	NGGLPFLC_01389	JFKNNKKO_01576	FPDADCAC_00210	PCCFMEJI_01087	PAPEPPMA_00242	EBHDHCND_00692	LCLJHKIJ_00784	CEAFLGEM_01404	GCHKODAN_00963	JOIKCCIF_01560	OKCGGIMM_01942	MFDIDILC_00715	BAAGAGJI_00212	MONNLMBH_01473	PEPDHEFJ_01696	LIJDCJGI_01466	EBCEMCHD_01104	GGJBHMAM_01200	MNKOBDND_02193	AHOGIDBA_01914	PPNONDPE_00427	NHIONFGO_01473	AALIFJBP_00812	EDBAANLO_01399	LMLHMKLB_00692	LLCJLBKA_00331
ptsG		PTS system glucose-specific EIICBA component	100	100	1	1	2794				1931	2183	2162	AGCHLJOI_00655	ECDHNGKH_01957	DDLAADCP_01917	OHPDFNGI_00711	NKOKALAJ_01595	HGLFJFHH_01254	LMCBJFBB_02378	JKAEJIOG_01973	IPFAOIAO_01787	LDNMJBLF_00761	NGGLPFLC_01877	JFKNNKKO_02009	FPDADCAC_01706	PCCFMEJI_00659	PAPEPPMA_00643	EBHDHCND_00273	LCLJHKIJ_01273	CEAFLGEM_01833	GCHKODAN_01392	JOIKCCIF_01989	OKCGGIMM_01034	MFDIDILC_01464	BAAGAGJI_02134	MONNLMBH_01900	PEPDHEFJ_02124	LIJDCJGI_01891	EBCEMCHD_00681	GGJBHMAM_00776	MNKOBDND_01769	AHOGIDBA_02338	PPNONDPE_00625	NHIONFGO_01901	AALIFJBP_00389	EDBAANLO_01791	LMLHMKLB_01253	LLCJLBKA_00803
pstS2		Phosphate-binding protein PstS 2	100	100	1	1	2772				719	881	879	AGCHLJOI_00680	ECDHNGKH_01932	DDLAADCP_01892	OHPDFNGI_00704	NKOKALAJ_01557	HGLFJFHH_01247	LMCBJFBB_02353	JKAEJIOG_02000	IPFAOIAO_01794	LDNMJBLF_00736	NGGLPFLC_01884	JFKNNKKO_02016	FPDADCAC_01681	PCCFMEJI_00634	PAPEPPMA_00650	EBHDHCND_00248	LCLJHKIJ_01298	CEAFLGEM_01858	GCHKODAN_01399	JOIKCCIF_02014	OKCGGIMM_01042	MFDIDILC_01491	BAAGAGJI_02109	MONNLMBH_01925	PEPDHEFJ_02149	LIJDCJGI_01917	EBCEMCHD_00656	GGJBHMAM_00751	MNKOBDND_01744	AHOGIDBA_00398	PPNONDPE_00652	NHIONFGO_01926	AALIFJBP_02343	EDBAANLO_01798	LMLHMKLB_01278	LLCJLBKA_00810
prmA		Ribosomal protein L11 methyltransferase	100	100	1	1	2768				953	953	953	AGCHLJOI_00683	ECDHNGKH_01929	DDLAADCP_01889	OHPDFNGI_00701	NKOKALAJ_01553	HGLFJFHH_01243	LMCBJFBB_02350	JKAEJIOG_02003	IPFAOIAO_01797	LDNMJBLF_00733	NGGLPFLC_01887	JFKNNKKO_02020	FPDADCAC_01678	PCCFMEJI_00631	PAPEPPMA_00653	EBHDHCND_00245	LCLJHKIJ_01301	CEAFLGEM_01861	GCHKODAN_01402	JOIKCCIF_02017	OKCGGIMM_01046	MFDIDILC_01494	BAAGAGJI_02106	MONNLMBH_01928	PEPDHEFJ_02152	LIJDCJGI_01920	EBCEMCHD_00653	GGJBHMAM_00748	MNKOBDND_01741	AHOGIDBA_00395	PPNONDPE_00655	NHIONFGO_01929	AALIFJBP_02346	EDBAANLO_01801	LMLHMKLB_01281	LLCJLBKA_00813
cmpC		Bicarbonate transport ATP-binding protein CmpC	100	100	1	1	8659				314	803	797	AGCHLJOI_00763	ECDHNGKH_01848	DDLAADCP_01808	OHPDFNGI_00614	NKOKALAJ_01467	HGLFJFHH_01130	LMCBJFBB_02270	JKAEJIOG_02083	IPFAOIAO_01852	LDNMJBLF_00653	NGGLPFLC_01943	JFKNNKKO_02135	FPDADCAC_01597	PCCFMEJI_00550	PAPEPPMA_00740	EBHDHCND_00165	LCLJHKIJ_01384	CEAFLGEM_01942	GCHKODAN_01477	JOIKCCIF_02097	OKCGGIMM_01156	MFDIDILC_01572	BAAGAGJI_02026	MONNLMBH_02009	PEPDHEFJ_02232	LIJDCJGI_02000	EBCEMCHD_00573	GGJBHMAM_00668	MNKOBDND_01661	AHOGIDBA_00315	PPNONDPE_02570	NHIONFGO_02009	AALIFJBP_00075	EDBAANLO_01856	LMLHMKLB_01362	LLCJLBKA_00883
yaaA		Peroxide stress resistance protein YaaA	100	100	1	1	8666				731	731	731	AGCHLJOI_00768	ECDHNGKH_01843	DDLAADCP_01803	OHPDFNGI_00609	NKOKALAJ_01461	HGLFJFHH_01125	LMCBJFBB_02265	JKAEJIOG_02088	IPFAOIAO_01857	LDNMJBLF_00648	NGGLPFLC_01948	JFKNNKKO_02140	FPDADCAC_01592	PCCFMEJI_00545	PAPEPPMA_00745	EBHDHCND_00160	LCLJHKIJ_01389	CEAFLGEM_01947	GCHKODAN_01482	JOIKCCIF_02102	OKCGGIMM_01161	MFDIDILC_01577	BAAGAGJI_02021	MONNLMBH_02014	PEPDHEFJ_02237	LIJDCJGI_02005	EBCEMCHD_00567	GGJBHMAM_00663	MNKOBDND_01656	AHOGIDBA_00310	PPNONDPE_02565	NHIONFGO_02014	AALIFJBP_00080	EDBAANLO_01861	LMLHMKLB_01367	LLCJLBKA_00888
group_2827		hypothetical protein	100	100	1	1	8668				491	497	492	AGCHLJOI_00770	ECDHNGKH_01841	DDLAADCP_01801	OHPDFNGI_00607	NKOKALAJ_01459	HGLFJFHH_01123	LMCBJFBB_02263	JKAEJIOG_02090	IPFAOIAO_01859	LDNMJBLF_00646	NGGLPFLC_01950	JFKNNKKO_02142	FPDADCAC_01590	PCCFMEJI_00543	PAPEPPMA_00747	EBHDHCND_00158	LCLJHKIJ_01391	CEAFLGEM_01949	GCHKODAN_01484	JOIKCCIF_02104	OKCGGIMM_01163	MFDIDILC_01579	BAAGAGJI_02019	MONNLMBH_02016	PEPDHEFJ_02239	LIJDCJGI_02007	EBCEMCHD_00565	GGJBHMAM_00661	MNKOBDND_01654	AHOGIDBA_00308	PPNONDPE_02563	NHIONFGO_02016	AALIFJBP_00082	EDBAANLO_01863	LMLHMKLB_01369	LLCJLBKA_00890
group_2828		hypothetical protein	100	100	1	1	8672				143	143	143	AGCHLJOI_00773	ECDHNGKH_01838	DDLAADCP_01798	OHPDFNGI_00605	NKOKALAJ_01457	HGLFJFHH_01121	LMCBJFBB_02260	JKAEJIOG_02093	IPFAOIAO_01861	LDNMJBLF_00643	NGGLPFLC_01952	JFKNNKKO_02144	FPDADCAC_01587	PCCFMEJI_00540	PAPEPPMA_00749	EBHDHCND_00155	LCLJHKIJ_01394	CEAFLGEM_01952	GCHKODAN_01486	JOIKCCIF_02107	OKCGGIMM_01165	MFDIDILC_01582	BAAGAGJI_02016	MONNLMBH_02019	PEPDHEFJ_02242	LIJDCJGI_02010	EBCEMCHD_00562	GGJBHMAM_00658	MNKOBDND_01651	AHOGIDBA_00305	PPNONDPE_02560	NHIONFGO_02019	AALIFJBP_00085	EDBAANLO_01865	LMLHMKLB_01372	LLCJLBKA_00892
mdrP		Na(+), Li(+), K(+)/H(+) antiporter	100	100	1	1	8692				782	1232	1227	AGCHLJOI_00786	ECDHNGKH_01825	DDLAADCP_01785	OHPDFNGI_00593	NKOKALAJ_01444	HGLFJFHH_01109	LMCBJFBB_02247	JKAEJIOG_02106	IPFAOIAO_01873	LDNMJBLF_00630	NGGLPFLC_01964	JFKNNKKO_02156	FPDADCAC_01574	PCCFMEJI_00526	PAPEPPMA_00761	EBHDHCND_00142	LCLJHKIJ_01407	CEAFLGEM_01966	GCHKODAN_01498	JOIKCCIF_02120	OKCGGIMM_01177	MFDIDILC_01595	BAAGAGJI_02003	MONNLMBH_02032	PEPDHEFJ_02255	LIJDCJGI_02023	EBCEMCHD_00549	GGJBHMAM_00645	MNKOBDND_01638	AHOGIDBA_00292	PPNONDPE_02547	NHIONFGO_02032	AALIFJBP_00098	EDBAANLO_01877	LMLHMKLB_01385	LLCJLBKA_00904
hisS		Histidine--tRNA ligase	100	100	1	1	8704				419	1280	1271	AGCHLJOI_00796	ECDHNGKH_01815	DDLAADCP_01775	OHPDFNGI_00583	NKOKALAJ_01431	HGLFJFHH_01099	LMCBJFBB_02237	JKAEJIOG_02116	IPFAOIAO_01884	LDNMJBLF_00620	NGGLPFLC_01975	JFKNNKKO_02166	FPDADCAC_01564	PCCFMEJI_00516	PAPEPPMA_00771	EBHDHCND_00132	LCLJHKIJ_01417	CEAFLGEM_01976	GCHKODAN_01508	JOIKCCIF_02130	OKCGGIMM_01187	MFDIDILC_01605	BAAGAGJI_01993	MONNLMBH_02042	PEPDHEFJ_02265	LIJDCJGI_02033	EBCEMCHD_00539	GGJBHMAM_00635	MNKOBDND_01628	AHOGIDBA_00282	PPNONDPE_02537	NHIONFGO_02042	AALIFJBP_00108	EDBAANLO_01887	LMLHMKLB_01395	LLCJLBKA_00914
group_2837		hypothetical protein	100	100	1	1	8733				296	296	296	AGCHLJOI_00833	ECDHNGKH_01778	DDLAADCP_01738	OHPDFNGI_00555	NKOKALAJ_01412	HGLFJFHH_01070	LMCBJFBB_02200	JKAEJIOG_02154	IPFAOIAO_01903	LDNMJBLF_00581	NGGLPFLC_01993	JFKNNKKO_02194	FPDADCAC_01529	PCCFMEJI_00483	PAPEPPMA_00799	EBHDHCND_00094	LCLJHKIJ_01454	CEAFLGEM_02009	GCHKODAN_01541	JOIKCCIF_02167	OKCGGIMM_01219	MFDIDILC_01642	BAAGAGJI_01956	MONNLMBH_02079	PEPDHEFJ_02302	LIJDCJGI_02070	EBCEMCHD_00502	GGJBHMAM_00598	MNKOBDND_01591	AHOGIDBA_00245	PPNONDPE_02502	NHIONFGO_02080	AALIFJBP_00145	EDBAANLO_01915	LMLHMKLB_01433	LLCJLBKA_00932
sdhA		L-serine dehydratase, alpha chain	100	100	1	1	8823				263	872	864	AGCHLJOI_00843	ECDHNGKH_01768	DDLAADCP_01728	OHPDFNGI_00522	NKOKALAJ_01402	HGLFJFHH_01058	LMCBJFBB_02190	JKAEJIOG_02164	IPFAOIAO_01936	LDNMJBLF_00571	NGGLPFLC_02003	JFKNNKKO_02205	FPDADCAC_02652	PCCFMEJI_00473	PAPEPPMA_00832	EBHDHCND_00084	LCLJHKIJ_01464	CEAFLGEM_02019	GCHKODAN_01551	JOIKCCIF_02177	OKCGGIMM_01229	MFDIDILC_01652	BAAGAGJI_01946	MONNLMBH_02090	PEPDHEFJ_02312	LIJDCJGI_02081	EBCEMCHD_00491	GGJBHMAM_00587	MNKOBDND_01580	AHOGIDBA_00234	PPNONDPE_02492	NHIONFGO_02090	AALIFJBP_00156	EDBAANLO_01925	LMLHMKLB_01443	LLCJLBKA_00966
ecfT_2		Energy-coupling factor transporter transmembrane protein EcfT	100	100	1	1	8826				305	794	789	AGCHLJOI_00846	ECDHNGKH_01765	DDLAADCP_01725	OHPDFNGI_00519	NKOKALAJ_01397	HGLFJFHH_01054	LMCBJFBB_02187	JKAEJIOG_02167	IPFAOIAO_01939	LDNMJBLF_00568	NGGLPFLC_02006	JFKNNKKO_02209	FPDADCAC_02649	PCCFMEJI_00470	PAPEPPMA_00835	EBHDHCND_00081	LCLJHKIJ_01467	CEAFLGEM_02022	GCHKODAN_01554	JOIKCCIF_02180	OKCGGIMM_01232	MFDIDILC_01655	BAAGAGJI_01943	MONNLMBH_02093	PEPDHEFJ_02315	LIJDCJGI_02084	EBCEMCHD_00488	GGJBHMAM_00584	MNKOBDND_01577	AHOGIDBA_00231	PPNONDPE_02489	NHIONFGO_02093	AALIFJBP_00159	EDBAANLO_01928	LMLHMKLB_01446	LLCJLBKA_00969
group_2843		hypothetical protein	100	100	1	1	8837				500	662	660	AGCHLJOI_00855	ECDHNGKH_01756	DDLAADCP_01716	OHPDFNGI_00510	NKOKALAJ_01384	HGLFJFHH_01045	LMCBJFBB_02178	JKAEJIOG_02176	IPFAOIAO_01948	LDNMJBLF_00559	NGGLPFLC_02015	JFKNNKKO_02218	FPDADCAC_02639	PCCFMEJI_00461	PAPEPPMA_00003	EBHDHCND_00072	LCLJHKIJ_01476	CEAFLGEM_02031	GCHKODAN_01563	JOIKCCIF_02189	OKCGGIMM_01242	MFDIDILC_01664	BAAGAGJI_01934	MONNLMBH_02102	PEPDHEFJ_02324	LIJDCJGI_02094	EBCEMCHD_00478	GGJBHMAM_00574	MNKOBDND_01567	AHOGIDBA_00221	PPNONDPE_02480	NHIONFGO_02102	AALIFJBP_00169	EDBAANLO_01937	LMLHMKLB_01455	LLCJLBKA_00978
ntcA		hypothetical protein	100	100	1	1	8840				653	680	679	AGCHLJOI_00858	ECDHNGKH_01753	DDLAADCP_01713	OHPDFNGI_00507	NKOKALAJ_01381	HGLFJFHH_01042	LMCBJFBB_02174	JKAEJIOG_02179	IPFAOIAO_01951	LDNMJBLF_00556	NGGLPFLC_02018	JFKNNKKO_02221	FPDADCAC_02636	PCCFMEJI_00458	PAPEPPMA_00848	EBHDHCND_00069	LCLJHKIJ_01479	CEAFLGEM_02034	GCHKODAN_01566	JOIKCCIF_02192	OKCGGIMM_01245	MFDIDILC_01667	BAAGAGJI_01931	MONNLMBH_02105	PEPDHEFJ_02327	LIJDCJGI_02097	EBCEMCHD_00475	GGJBHMAM_00571	MNKOBDND_01564	AHOGIDBA_00218	PPNONDPE_02477	NHIONFGO_02105	AALIFJBP_00172	EDBAANLO_01940	LMLHMKLB_01458	LLCJLBKA_00981
arcA		Arginine deiminase	100	100	1	1	8842				1139	1232	1230	AGCHLJOI_00860	ECDHNGKH_01751	DDLAADCP_01711	OHPDFNGI_00505	NKOKALAJ_01379	HGLFJFHH_01040	LMCBJFBB_02172	JKAEJIOG_02181	IPFAOIAO_01953	LDNMJBLF_00554	NGGLPFLC_02020	JFKNNKKO_02223	FPDADCAC_02634	PCCFMEJI_00456	PAPEPPMA_00850	EBHDHCND_00067	LCLJHKIJ_01481	CEAFLGEM_02036	GCHKODAN_01568	JOIKCCIF_02194	OKCGGIMM_01247	MFDIDILC_01669	BAAGAGJI_01929	MONNLMBH_02107	PEPDHEFJ_02329	LIJDCJGI_02099	EBCEMCHD_00473	GGJBHMAM_00569	MNKOBDND_01562	AHOGIDBA_00216	PPNONDPE_02475	NHIONFGO_02107	AALIFJBP_00174	EDBAANLO_01942	LMLHMKLB_01460	LLCJLBKA_00983
group_2846		Acetyltransferase	100	100	1	1	8843				224	431	387	AGCHLJOI_00861	ECDHNGKH_01750	DDLAADCP_01710	OHPDFNGI_00504	NKOKALAJ_01378	HGLFJFHH_01039	LMCBJFBB_02171	JKAEJIOG_02182	IPFAOIAO_01954	LDNMJBLF_00553	NGGLPFLC_02021	JFKNNKKO_02224	FPDADCAC_02633	PCCFMEJI_00455	PAPEPPMA_00851	EBHDHCND_00066	LCLJHKIJ_01482	CEAFLGEM_02037	GCHKODAN_01569	JOIKCCIF_02195	OKCGGIMM_01248	MFDIDILC_01670	BAAGAGJI_01928	MONNLMBH_02108	PEPDHEFJ_02330	LIJDCJGI_02100	EBCEMCHD_00472	GGJBHMAM_00568	MNKOBDND_01561	AHOGIDBA_00215	PPNONDPE_02474	NHIONFGO_02108	AALIFJBP_00175	EDBAANLO_01943	LMLHMKLB_01461	LLCJLBKA_00984
arcB		Ornithine carbamoyltransferase, catabolic	100	100	1	1	8845				905	1016	1011	AGCHLJOI_00862	ECDHNGKH_01749	DDLAADCP_01709	OHPDFNGI_00503	NKOKALAJ_01377	HGLFJFHH_01038	LMCBJFBB_02170	JKAEJIOG_02183	IPFAOIAO_01955	LDNMJBLF_00552	NGGLPFLC_02022	JFKNNKKO_02225	FPDADCAC_02632	PCCFMEJI_00454	PAPEPPMA_00852	EBHDHCND_00065	LCLJHKIJ_01483	CEAFLGEM_02038	GCHKODAN_01570	JOIKCCIF_02196	OKCGGIMM_01249	MFDIDILC_01671	BAAGAGJI_01927	MONNLMBH_02109	PEPDHEFJ_02331	LIJDCJGI_02101	EBCEMCHD_00471	GGJBHMAM_00567	MNKOBDND_01560	AHOGIDBA_00214	PPNONDPE_02473	NHIONFGO_02109	AALIFJBP_00176	EDBAANLO_01944	LMLHMKLB_01462	LLCJLBKA_00985
arcC1_2		Carbamate kinase 1	100	100	1	1	8847				956	956	956	AGCHLJOI_00864	ECDHNGKH_01747	DDLAADCP_01707	OHPDFNGI_00501	NKOKALAJ_01374	HGLFJFHH_01036	LMCBJFBB_02168	JKAEJIOG_02185	IPFAOIAO_01957	LDNMJBLF_00550	NGGLPFLC_02024	JFKNNKKO_02227	FPDADCAC_02630	PCCFMEJI_00452	PAPEPPMA_00854	EBHDHCND_00063	LCLJHKIJ_01485	CEAFLGEM_02040	GCHKODAN_01572	JOIKCCIF_02198	OKCGGIMM_01251	MFDIDILC_01673	BAAGAGJI_01925	MONNLMBH_02111	PEPDHEFJ_02333	LIJDCJGI_02103	EBCEMCHD_00469	GGJBHMAM_00565	MNKOBDND_01558	AHOGIDBA_00212	PPNONDPE_02471	NHIONFGO_02111	AALIFJBP_00178	EDBAANLO_01946	LMLHMKLB_01464	LLCJLBKA_00987
ybiT_2		putative ABC transporter ATP-binding protein YbiT	100	100	1	1	8853				1334	1619	1616	AGCHLJOI_00868	ECDHNGKH_01743	DDLAADCP_01703	OHPDFNGI_00497	NKOKALAJ_01367	HGLFJFHH_01032	LMCBJFBB_02163	JKAEJIOG_02189	IPFAOIAO_01961	LDNMJBLF_00546	NGGLPFLC_02028	JFKNNKKO_02231	FPDADCAC_02626	PCCFMEJI_00448	PAPEPPMA_00858	EBHDHCND_00059	LCLJHKIJ_01489	CEAFLGEM_02044	GCHKODAN_01577	JOIKCCIF_02202	OKCGGIMM_01255	MFDIDILC_01677	BAAGAGJI_01921	MONNLMBH_02115	PEPDHEFJ_02337	LIJDCJGI_02107	EBCEMCHD_00465	GGJBHMAM_00561	MNKOBDND_01554	AHOGIDBA_00208	PPNONDPE_02467	NHIONFGO_02115	AALIFJBP_00182	EDBAANLO_01950	LMLHMKLB_01468	LLCJLBKA_00991
group_2858		hypothetical protein	100	100	1	1	8876				920	1286	1282	AGCHLJOI_00889	ECDHNGKH_01721	DDLAADCP_01682	OHPDFNGI_00480	NKOKALAJ_01344	HGLFJFHH_01014	LMCBJFBB_02144	JKAEJIOG_02208	IPFAOIAO_01978	LDNMJBLF_00527	NGGLPFLC_02046	JFKNNKKO_02248	FPDADCAC_02607	PCCFMEJI_00429	PAPEPPMA_00875	EBHDHCND_00040	LCLJHKIJ_01510	CEAFLGEM_02063	GCHKODAN_01594	JOIKCCIF_02223	OKCGGIMM_01276	MFDIDILC_01696	BAAGAGJI_01900	MONNLMBH_02134	PEPDHEFJ_02356	LIJDCJGI_02126	EBCEMCHD_00446	GGJBHMAM_00542	MNKOBDND_01535	AHOGIDBA_00189	PPNONDPE_02447	NHIONFGO_02134	AALIFJBP_00201	EDBAANLO_01967	LMLHMKLB_01505	LLCJLBKA_01008
group_2945		hypothetical protein	100	100	1	1	7415				401	518	516	AGCHLJOI_01276	ECDHNGKH_01335	DDLAADCP_01278	OHPDFNGI_00118	NKOKALAJ_01171	HGLFJFHH_00656	LMCBJFBB_01757	JKAEJIOG_00274	IPFAOIAO_00277	LDNMJBLF_00123	NGGLPFLC_00237	JFKNNKKO_00303	FPDADCAC_02284	PCCFMEJI_00044	PAPEPPMA_01239	EBHDHCND_01999	LCLJHKIJ_01895	CEAFLGEM_00200	GCHKODAN_01989	JOIKCCIF_00275	OKCGGIMM_01622	MFDIDILC_00475	BAAGAGJI_01496	MONNLMBH_00275	PEPDHEFJ_00381	LIJDCJGI_00188	EBCEMCHD_00044	GGJBHMAM_00137	MNKOBDND_01132	AHOGIDBA_00637	PPNONDPE_02063	NHIONFGO_00280	AALIFJBP_02105	EDBAANLO_00232	LMLHMKLB_01889	LLCJLBKA_01368
ydjF		putative HTH-type transcriptional regulator YdjF	100	100	1	1	7382				296	755	744	AGCHLJOI_01302	ECDHNGKH_01309	DDLAADCP_01252	OHPDFNGI_00094	NKOKALAJ_01142	HGLFJFHH_00631	LMCBJFBB_01731	JKAEJIOG_00299	IPFAOIAO_00301	LDNMJBLF_00098	NGGLPFLC_00262	JFKNNKKO_00329	FPDADCAC_02259	PCCFMEJI_00018	PAPEPPMA_01263	EBHDHCND_01973	LCLJHKIJ_01921	CEAFLGEM_00226	GCHKODAN_02013	JOIKCCIF_00301	OKCGGIMM_01646	MFDIDILC_00500	BAAGAGJI_01470	MONNLMBH_00301	PEPDHEFJ_00406	LIJDCJGI_00214	EBCEMCHD_00018	GGJBHMAM_00111	MNKOBDND_01106	AHOGIDBA_00663	PPNONDPE_02037	NHIONFGO_00305	AALIFJBP_02079	EDBAANLO_00256	LMLHMKLB_01914	LLCJLBKA_01392
licC		Lichenan permease IIC component	100	100	1	1	7378				995	1301	1297	AGCHLJOI_01307	ECDHNGKH_01304	DDLAADCP_01247	OHPDFNGI_00090	NKOKALAJ_01138	HGLFJFHH_00627	LMCBJFBB_01726	JKAEJIOG_00304	IPFAOIAO_00305	LDNMJBLF_00093	NGGLPFLC_00266	JFKNNKKO_00333	FPDADCAC_02254	PCCFMEJI_00013	PAPEPPMA_01267	EBHDHCND_01968	LCLJHKIJ_01926	CEAFLGEM_00231	GCHKODAN_02017	JOIKCCIF_00306	OKCGGIMM_01651	MFDIDILC_00505	BAAGAGJI_01465	MONNLMBH_00306	PEPDHEFJ_00411	LIJDCJGI_00219	EBCEMCHD_00013	GGJBHMAM_00106	MNKOBDND_01101	AHOGIDBA_00668	PPNONDPE_02031	NHIONFGO_00310	AALIFJBP_02074	EDBAANLO_00260	LMLHMKLB_01919	LLCJLBKA_01396
accC		Biotin carboxylase	100	100	1	1	7353				1133	1370	1365	AGCHLJOI_01333	ECDHNGKH_01278	DDLAADCP_01221	OHPDFNGI_00064	NKOKALAJ_01110	HGLFJFHH_00600	LMCBJFBB_01700	JKAEJIOG_00330	IPFAOIAO_00331	LDNMJBLF_00067	NGGLPFLC_00292	JFKNNKKO_00360	FPDADCAC_02228	PCCFMEJI_02298	PAPEPPMA_01293	EBHDHCND_01941	LCLJHKIJ_01952	CEAFLGEM_00257	GCHKODAN_02043	JOIKCCIF_00332	OKCGGIMM_01677	MFDIDILC_00531	BAAGAGJI_01439	MONNLMBH_00333	PEPDHEFJ_00437	LIJDCJGI_00245	EBCEMCHD_02318	GGJBHMAM_00080	MNKOBDND_01075	AHOGIDBA_00694	PPNONDPE_02005	NHIONFGO_00336	AALIFJBP_02048	EDBAANLO_00286	LMLHMKLB_01945	LLCJLBKA_01423
group_2956		hypothetical protein	100	100	1	1	7348				521	632	594	AGCHLJOI_01338	ECDHNGKH_01273	DDLAADCP_01216	OHPDFNGI_00061	NKOKALAJ_01107	HGLFJFHH_00597	LMCBJFBB_01695	JKAEJIOG_00335	IPFAOIAO_00334	LDNMJBLF_00062	NGGLPFLC_00295	JFKNNKKO_00363	FPDADCAC_02223	PCCFMEJI_02293	PAPEPPMA_01296	EBHDHCND_01936	LCLJHKIJ_01957	CEAFLGEM_00262	GCHKODAN_02046	JOIKCCIF_00337	OKCGGIMM_01681	MFDIDILC_00536	BAAGAGJI_01434	MONNLMBH_00338	PEPDHEFJ_00442	LIJDCJGI_00250	EBCEMCHD_02313	GGJBHMAM_00075	MNKOBDND_01070	AHOGIDBA_00699	PPNONDPE_02000	NHIONFGO_00342	AALIFJBP_02043	EDBAANLO_00289	LMLHMKLB_01950	LLCJLBKA_01426
tsaE		tRNA threonylcarbamoyladenosine biosynthesis protein TsaE	100	100	1	1	7333				443	509	444	AGCHLJOI_01350	ECDHNGKH_01261	DDLAADCP_01204	OHPDFNGI_00049	NKOKALAJ_01095	HGLFJFHH_00586	LMCBJFBB_01682	JKAEJIOG_00348	IPFAOIAO_00345	LDNMJBLF_00050	NGGLPFLC_00306	JFKNNKKO_00374	FPDADCAC_02211	PCCFMEJI_02281	PAPEPPMA_02169	EBHDHCND_01924	LCLJHKIJ_01969	CEAFLGEM_00274	GCHKODAN_02057	JOIKCCIF_00349	OKCGGIMM_01694	MFDIDILC_00548	BAAGAGJI_01422	MONNLMBH_00350	PEPDHEFJ_00454	LIJDCJGI_00262	EBCEMCHD_02301	GGJBHMAM_00063	MNKOBDND_01058	AHOGIDBA_00711	PPNONDPE_01988	NHIONFGO_00354	AALIFJBP_02031	EDBAANLO_00300	LMLHMKLB_01962	LLCJLBKA_01437
bioY_1		Biotin transporter BioY	100	100	1	1	7261				539	539	539	AGCHLJOI_01386	ECDHNGKH_01226	DDLAADCP_01169	OHPDFNGI_00016	NKOKALAJ_01063	HGLFJFHH_00554	LMCBJFBB_01648	JKAEJIOG_00381	IPFAOIAO_00377	LDNMJBLF_00018	NGGLPFLC_00338	JFKNNKKO_00406	FPDADCAC_02179	PCCFMEJI_02249	PAPEPPMA_02136	EBHDHCND_01890	LCLJHKIJ_02002	CEAFLGEM_00306	GCHKODAN_02090	JOIKCCIF_00382	OKCGGIMM_01727	MFDIDILC_01207	BAAGAGJI_01387	MONNLMBH_00382	PEPDHEFJ_00487	LIJDCJGI_00294	EBCEMCHD_02269	GGJBHMAM_00031	MNKOBDND_01026	AHOGIDBA_00743	PPNONDPE_01954	NHIONFGO_00387	AALIFJBP_01999	EDBAANLO_00332	LMLHMKLB_01995	LLCJLBKA_01470
group_2969		hypothetical protein	100	100	1	1	6804				95	317	271	AGCHLJOI_01426	ECDHNGKH_01188	DDLAADCP_01129	OHPDFNGI_02100	NKOKALAJ_01018	HGLFJFHH_00513	LMCBJFBB_01608	JKAEJIOG_00419	IPFAOIAO_00412	LDNMJBLF_02404	NGGLPFLC_00373	JFKNNKKO_00445	FPDADCAC_02098	PCCFMEJI_02211	PAPEPPMA_02100	EBHDHCND_01852	LCLJHKIJ_02040	CEAFLGEM_00344	GCHKODAN_02127	JOIKCCIF_00420	OKCGGIMM_01767	MFDIDILC_02411	BAAGAGJI_01347	MONNLMBH_00420	PEPDHEFJ_00525	LIJDCJGI_00332	EBCEMCHD_02231	GGJBHMAM_02333	MNKOBDND_00988	AHOGIDBA_00781	PPNONDPE_01910	NHIONFGO_00425	AALIFJBP_01961	EDBAANLO_00366	LMLHMKLB_02033	LLCJLBKA_01508
czcD		Cadmium, cobalt and zinc/H(+)-K(+) antiporter	100	100	1	1	6798				590	863	849	AGCHLJOI_01433	ECDHNGKH_01181	DDLAADCP_01122	OHPDFNGI_02094	NKOKALAJ_01012	HGLFJFHH_00507	LMCBJFBB_01601	JKAEJIOG_00426	IPFAOIAO_00417	LDNMJBLF_02397	NGGLPFLC_00378	JFKNNKKO_00451	FPDADCAC_02091	PCCFMEJI_02204	PAPEPPMA_02094	EBHDHCND_01845	LCLJHKIJ_02047	CEAFLGEM_00351	GCHKODAN_02134	JOIKCCIF_00427	OKCGGIMM_01773	MFDIDILC_02418	BAAGAGJI_01340	MONNLMBH_00427	PEPDHEFJ_00532	LIJDCJGI_00339	EBCEMCHD_02224	GGJBHMAM_02326	MNKOBDND_00981	AHOGIDBA_00788	PPNONDPE_01903	NHIONFGO_00432	AALIFJBP_01954	EDBAANLO_00371	LMLHMKLB_02040	LLCJLBKA_01514
group_2972		hypothetical protein	100	100	1	1	6762				863	902	896	AGCHLJOI_01463	ECDHNGKH_01151	DDLAADCP_01092	OHPDFNGI_02059	NKOKALAJ_00994	HGLFJFHH_00486	LMCBJFBB_01571	JKAEJIOG_00456	IPFAOIAO_00450	LDNMJBLF_02367	NGGLPFLC_00411	JFKNNKKO_00474	FPDADCAC_02060	PCCFMEJI_02174	PAPEPPMA_02059	EBHDHCND_01815	LCLJHKIJ_02077	CEAFLGEM_00381	GCHKODAN_02164	JOIKCCIF_00457	OKCGGIMM_01792	MFDIDILC_02449	BAAGAGJI_01310	MONNLMBH_00457	PEPDHEFJ_00562	LIJDCJGI_00369	EBCEMCHD_02194	GGJBHMAM_02296	MNKOBDND_00951	AHOGIDBA_00818	PPNONDPE_01871	NHIONFGO_00462	AALIFJBP_01923	EDBAANLO_00404	LMLHMKLB_02071	LLCJLBKA_01556
coaD		Phosphopantetheine adenylyltransferase	100	100	1	1	6755				485	485	485	AGCHLJOI_01469	ECDHNGKH_01145	DDLAADCP_01086	OHPDFNGI_02053	NKOKALAJ_00989	HGLFJFHH_00480	LMCBJFBB_01565	JKAEJIOG_00462	IPFAOIAO_00456	LDNMJBLF_02361	NGGLPFLC_00417	JFKNNKKO_00481	FPDADCAC_02054	PCCFMEJI_02168	PAPEPPMA_02053	EBHDHCND_01809	LCLJHKIJ_02083	CEAFLGEM_00387	GCHKODAN_02170	JOIKCCIF_00463	OKCGGIMM_01798	MFDIDILC_02455	BAAGAGJI_01304	MONNLMBH_00463	PEPDHEFJ_00568	LIJDCJGI_00375	EBCEMCHD_02188	GGJBHMAM_02290	MNKOBDND_00945	AHOGIDBA_00824	PPNONDPE_01865	NHIONFGO_00468	AALIFJBP_01917	EDBAANLO_00410	LMLHMKLB_02077	LLCJLBKA_01562
group_2977		hypothetical protein	100	100	1	1	6707				245	245	245	AGCHLJOI_01492	ECDHNGKH_01122	DDLAADCP_01063	OHPDFNGI_02033	NKOKALAJ_00962	HGLFJFHH_00460	LMCBJFBB_01542	JKAEJIOG_00483	IPFAOIAO_00476	LDNMJBLF_02340	NGGLPFLC_00438	JFKNNKKO_00501	FPDADCAC_01329	PCCFMEJI_02147	PAPEPPMA_02033	EBHDHCND_01788	LCLJHKIJ_02104	CEAFLGEM_00408	GCHKODAN_02191	JOIKCCIF_00484	OKCGGIMM_01822	MFDIDILC_02477	BAAGAGJI_01281	MONNLMBH_00486	PEPDHEFJ_00590	LIJDCJGI_00398	EBCEMCHD_02167	GGJBHMAM_02267	MNKOBDND_00922	AHOGIDBA_00847	PPNONDPE_01842	NHIONFGO_00489	AALIFJBP_01896	EDBAANLO_00430	LMLHMKLB_02098	LLCJLBKA_01582
sepF		Cell division protein SepF	100	100	1	1	6699				209	605	601	AGCHLJOI_01499	ECDHNGKH_01115	DDLAADCP_01056	OHPDFNGI_02026	NKOKALAJ_00954	HGLFJFHH_00453	LMCBJFBB_01535	JKAEJIOG_00490	IPFAOIAO_00483	LDNMJBLF_02333	NGGLPFLC_00445	JFKNNKKO_00508	FPDADCAC_01322	PCCFMEJI_02139	PAPEPPMA_02026	EBHDHCND_01781	LCLJHKIJ_02111	CEAFLGEM_00415	GCHKODAN_02198	JOIKCCIF_00491	OKCGGIMM_01829	MFDIDILC_02484	BAAGAGJI_01274	MONNLMBH_00493	PEPDHEFJ_00597	LIJDCJGI_00405	EBCEMCHD_02160	GGJBHMAM_02260	MNKOBDND_00915	AHOGIDBA_00854	PPNONDPE_01835	NHIONFGO_00496	AALIFJBP_01889	EDBAANLO_00437	LMLHMKLB_02105	LLCJLBKA_01589
artM_2		Arginine transport ATP-binding protein ArtM	100	100	1	1	6687				212	734	728	AGCHLJOI_01510	ECDHNGKH_01104	DDLAADCP_01045	OHPDFNGI_02016	NKOKALAJ_00177	HGLFJFHH_00442	LMCBJFBB_01525	JKAEJIOG_00500	IPFAOIAO_00493	LDNMJBLF_02323	NGGLPFLC_00456	JFKNNKKO_00518	FPDADCAC_01311	PCCFMEJI_02128	PAPEPPMA_02016	EBHDHCND_01770	LCLJHKIJ_02122	CEAFLGEM_00426	GCHKODAN_02208	JOIKCCIF_00503	OKCGGIMM_01841	MFDIDILC_02105	BAAGAGJI_01263	MONNLMBH_00503	PEPDHEFJ_00609	LIJDCJGI_00415	EBCEMCHD_02150	GGJBHMAM_02250	MNKOBDND_00905	AHOGIDBA_00864	PPNONDPE_01824	NHIONFGO_00507	AALIFJBP_01879	EDBAANLO_00447	LMLHMKLB_02115	LLCJLBKA_01599
xseA		Exodeoxyribonuclease 7 large subunit	100	100	1	1	6679				752	1340	1334	AGCHLJOI_01514	ECDHNGKH_01100	DDLAADCP_01041	OHPDFNGI_02012	NKOKALAJ_00186	HGLFJFHH_00438	LMCBJFBB_01521	JKAEJIOG_00504	IPFAOIAO_00497	LDNMJBLF_02319	NGGLPFLC_00460	JFKNNKKO_00523	FPDADCAC_01307	PCCFMEJI_02124	PAPEPPMA_02012	EBHDHCND_01766	LCLJHKIJ_02126	CEAFLGEM_00430	GCHKODAN_02212	JOIKCCIF_00507	OKCGGIMM_01845	MFDIDILC_02109	BAAGAGJI_01259	MONNLMBH_00507	PEPDHEFJ_00613	LIJDCJGI_00419	EBCEMCHD_02146	GGJBHMAM_02246	MNKOBDND_00901	AHOGIDBA_00868	PPNONDPE_01820	NHIONFGO_00511	AALIFJBP_01875	EDBAANLO_00451	LMLHMKLB_02119	LLCJLBKA_01603
tlyA		Hemolysin A	100	100	1	1	6675				437	827	823	AGCHLJOI_01517	ECDHNGKH_01097	DDLAADCP_01038	OHPDFNGI_02009	NKOKALAJ_00192	HGLFJFHH_00435	LMCBJFBB_01518	JKAEJIOG_00507	IPFAOIAO_00500	LDNMJBLF_02316	NGGLPFLC_00463	JFKNNKKO_00526	FPDADCAC_01304	PCCFMEJI_02121	PAPEPPMA_02009	EBHDHCND_01763	LCLJHKIJ_02129	CEAFLGEM_00433	GCHKODAN_02215	JOIKCCIF_00510	OKCGGIMM_01848	MFDIDILC_02112	BAAGAGJI_01256	MONNLMBH_00510	PEPDHEFJ_00616	LIJDCJGI_00422	EBCEMCHD_02143	GGJBHMAM_02243	MNKOBDND_00898	AHOGIDBA_00871	PPNONDPE_01817	NHIONFGO_00514	AALIFJBP_01872	EDBAANLO_00455	LMLHMKLB_02123	LLCJLBKA_01607
femB_2		Aminoacyltransferase FemB	100	100	1	1	6660				992	1211	1208	AGCHLJOI_01527	ECDHNGKH_01087	DDLAADCP_01028	OHPDFNGI_01999	NKOKALAJ_00204	HGLFJFHH_00425	LMCBJFBB_01453	JKAEJIOG_00580	IPFAOIAO_00510	LDNMJBLF_02306	NGGLPFLC_00473	JFKNNKKO_00536	FPDADCAC_01232	PCCFMEJI_02048	PAPEPPMA_01999	EBHDHCND_01693	LCLJHKIJ_02139	CEAFLGEM_00443	GCHKODAN_02225	JOIKCCIF_00521	OKCGGIMM_01861	MFDIDILC_02122	BAAGAGJI_01246	MONNLMBH_00520	PEPDHEFJ_00690	LIJDCJGI_00492	EBCEMCHD_02073	GGJBHMAM_02173	MNKOBDND_00827	AHOGIDBA_00941	PPNONDPE_01807	NHIONFGO_00524	AALIFJBP_01802	EDBAANLO_00520	LMLHMKLB_02194	LLCJLBKA_01617
group_2995		hypothetical protein	100	100	1	1	6642				605	710	708	AGCHLJOI_01539	ECDHNGKH_01075	DDLAADCP_01016	OHPDFNGI_01984	NKOKALAJ_00220	HGLFJFHH_00409	LMCBJFBB_01441	JKAEJIOG_00592	IPFAOIAO_00522	LDNMJBLF_02294	NGGLPFLC_00486	JFKNNKKO_00551	FPDADCAC_01220	PCCFMEJI_02036	PAPEPPMA_01984	EBHDHCND_01680	LCLJHKIJ_02151	CEAFLGEM_00455	GCHKODAN_02238	JOIKCCIF_00533	OKCGGIMM_01876	MFDIDILC_00881	BAAGAGJI_01234	MONNLMBH_00533	PEPDHEFJ_00702	LIJDCJGI_00504	EBCEMCHD_02061	GGJBHMAM_02161	MNKOBDND_00815	AHOGIDBA_00953	PPNONDPE_01795	NHIONFGO_00536	AALIFJBP_01790	EDBAANLO_00532	LMLHMKLB_02206	LLCJLBKA_01629
ezrA		Septation ring formation regulator EzrA	100	100	1	1	5332				977	1724	1714	AGCHLJOI_01640	ECDHNGKH_00974	DDLAADCP_00915	OHPDFNGI_01948	NKOKALAJ_04035	HGLFJFHH_00373	LMCBJFBB_01402	JKAEJIOG_00628	IPFAOIAO_00547	LDNMJBLF_02258	NGGLPFLC_00566	JFKNNKKO_00587	FPDADCAC_01182	PCCFMEJI_01998	PAPEPPMA_01948	EBHDHCND_01642	LCLJHKIJ_02252	CEAFLGEM_00493	GCHKODAN_02288	JOIKCCIF_00635	OKCGGIMM_00528	MFDIDILC_01259	BAAGAGJI_01133	MONNLMBH_00569	PEPDHEFJ_00804	LIJDCJGI_00540	EBCEMCHD_02025	GGJBHMAM_02124	MNKOBDND_00779	AHOGIDBA_00990	PPNONDPE_00763	NHIONFGO_00574	AALIFJBP_01753	EDBAANLO_00558	LMLHMKLB_02243	LLCJLBKA_01666
group_3034		hypothetical protein	100	100	1	1	4298				215	581	577	AGCHLJOI_01964	ECDHNGKH_00654	DDLAADCP_00594	OHPDFNGI_01404	NKOKALAJ_00452	HGLFJFHH_01985	LMCBJFBB_01049	JKAEJIOG_00929	IPFAOIAO_01086	LDNMJBLF_01942	NGGLPFLC_01115	JFKNNKKO_01272	FPDADCAC_00858	PCCFMEJI_01703	PAPEPPMA_01401	EBHDHCND_01316	LCLJHKIJ_00163	CEAFLGEM_00789	GCHKODAN_00568	JOIKCCIF_00938	OKCGGIMM_02269	MFDIDILC_00560	BAAGAGJI_00811	MONNLMBH_00869	PEPDHEFJ_01119	LIJDCJGI_00833	EBCEMCHD_01734	GGJBHMAM_01833	MNKOBDND_00486	AHOGIDBA_01282	PPNONDPE_01422	NHIONFGO_00859	AALIFJBP_01461	EDBAANLO_01058	LMLHMKLB_00053	LLCJLBKA_00034
metN_1		Methionine import ATP-binding protein MetN	100	100	1	1	4863				281	734	728	AGCHLJOI_01901	ECDHNGKH_00717	DDLAADCP_00657	OHPDFNGI_01743	NKOKALAJ_00557	HGLFJFHH_00116	LMCBJFBB_01190	JKAEJIOG_00867	IPFAOIAO_00706	LDNMJBLF_02005	NGGLPFLC_00701	JFKNNKKO_00845	FPDADCAC_00920	PCCFMEJI_01766	PAPEPPMA_01743	EBHDHCND_01379	LCLJHKIJ_00100	CEAFLGEM_00726	GCHKODAN_00145	JOIKCCIF_00875	OKCGGIMM_00340	MFDIDILC_00130	BAAGAGJI_00874	MONNLMBH_00807	PEPDHEFJ_01054	LIJDCJGI_00771	EBCEMCHD_01796	GGJBHMAM_01895	MNKOBDND_00548	AHOGIDBA_01220	PPNONDPE_01487	NHIONFGO_00797	AALIFJBP_01523	EDBAANLO_00713	LMLHMKLB_02502	LLCJLBKA_02234
metI		D-methionine transport system permease protein MetI	100	100	1	1	4861				617	662	660	AGCHLJOI_01902	ECDHNGKH_00716	DDLAADCP_00656	OHPDFNGI_01742	NKOKALAJ_00558	HGLFJFHH_00115	LMCBJFBB_01189	JKAEJIOG_00868	IPFAOIAO_00707	LDNMJBLF_02004	NGGLPFLC_00702	JFKNNKKO_00846	FPDADCAC_00919	PCCFMEJI_01765	PAPEPPMA_01742	EBHDHCND_01378	LCLJHKIJ_00101	CEAFLGEM_00727	GCHKODAN_00146	JOIKCCIF_00876	OKCGGIMM_00339	MFDIDILC_00129	BAAGAGJI_00873	MONNLMBH_00808	PEPDHEFJ_01055	LIJDCJGI_00772	EBCEMCHD_01795	GGJBHMAM_01894	MNKOBDND_00547	AHOGIDBA_01221	PPNONDPE_01486	NHIONFGO_00798	AALIFJBP_01522	EDBAANLO_00714	LMLHMKLB_02503	LLCJLBKA_02233
group_3087		hypothetical protein	100	100	1	1	4303				554	650	640	AGCHLJOI_01969	ECDHNGKH_00649	DDLAADCP_00589	OHPDFNGI_01409	NKOKALAJ_00457	HGLFJFHH_01990	LMCBJFBB_01044	JKAEJIOG_00934	IPFAOIAO_01081	LDNMJBLF_01937	NGGLPFLC_01110	JFKNNKKO_01267	FPDADCAC_00853	PCCFMEJI_01698	PAPEPPMA_01406	EBHDHCND_01311	LCLJHKIJ_00168	CEAFLGEM_00794	GCHKODAN_00563	JOIKCCIF_00943	OKCGGIMM_02275	MFDIDILC_00565	BAAGAGJI_00806	MONNLMBH_00874	PEPDHEFJ_01124	LIJDCJGI_00838	EBCEMCHD_01729	GGJBHMAM_01828	MNKOBDND_00481	AHOGIDBA_01287	PPNONDPE_01417	NHIONFGO_00864	AALIFJBP_01456	EDBAANLO_01053	LMLHMKLB_00058	LLCJLBKA_00029
group_3098		hypothetical protein	100	100	1	1	4379				647	692	691	AGCHLJOI_02013	ECDHNGKH_00605	DDLAADCP_00545	OHPDFNGI_01455	NKOKALAJ_00921	HGLFJFHH_02038	LMCBJFBB_01000	JKAEJIOG_00980	IPFAOIAO_01039	LDNMJBLF_01892	NGGLPFLC_01009	JFKNNKKO_01220	FPDADCAC_00809	PCCFMEJI_01654	PAPEPPMA_01452	EBHDHCND_01267	LCLJHKIJ_00212	CEAFLGEM_00838	GCHKODAN_00466	JOIKCCIF_00987	OKCGGIMM_00042	MFDIDILC_00610	BAAGAGJI_00762	MONNLMBH_00918	PEPDHEFJ_01168	LIJDCJGI_00883	EBCEMCHD_01684	GGJBHMAM_01783	MNKOBDND_00436	AHOGIDBA_01332	PPNONDPE_01374	NHIONFGO_00908	AALIFJBP_01411	EDBAANLO_01010	LMLHMKLB_00102	LLCJLBKA_01885
group_3103		putative ABC transporter ATP-binding protein	100	100	1	1	4410				1631	1721	1719	AGCHLJOI_02033	ECDHNGKH_00585	DDLAADCP_00525	OHPDFNGI_01472	NKOKALAJ_00870	HGLFJFHH_02056	LMCBJFBB_00965	JKAEJIOG_00998	IPFAOIAO_01022	LDNMJBLF_01874	NGGLPFLC_00991	JFKNNKKO_01202	FPDADCAC_00790	PCCFMEJI_01636	PAPEPPMA_01469	EBHDHCND_01249	LCLJHKIJ_00232	CEAFLGEM_00856	GCHKODAN_00409	JOIKCCIF_01007	OKCGGIMM_00061	MFDIDILC_00628	BAAGAGJI_00742	MONNLMBH_00936	PEPDHEFJ_01186	LIJDCJGI_00901	EBCEMCHD_01666	GGJBHMAM_01765	MNKOBDND_00418	AHOGIDBA_01350	PPNONDPE_01353	NHIONFGO_00927	AALIFJBP_01393	EDBAANLO_00993	LMLHMKLB_00120	LLCJLBKA_01905
group_3105		hypothetical protein	100	100	1	1	4413				197	239	204	AGCHLJOI_02035	ECDHNGKH_00583	DDLAADCP_00523	OHPDFNGI_01474	NKOKALAJ_00868	HGLFJFHH_02058	LMCBJFBB_00963	JKAEJIOG_01000	IPFAOIAO_01020	LDNMJBLF_01872	NGGLPFLC_00989	JFKNNKKO_01200	FPDADCAC_00788	PCCFMEJI_01634	PAPEPPMA_01471	EBHDHCND_01247	LCLJHKIJ_00234	CEAFLGEM_00858	GCHKODAN_00407	JOIKCCIF_01009	OKCGGIMM_00063	MFDIDILC_00631	BAAGAGJI_00740	MONNLMBH_00938	PEPDHEFJ_01188	LIJDCJGI_00903	EBCEMCHD_01664	GGJBHMAM_01763	MNKOBDND_00416	AHOGIDBA_01352	PPNONDPE_01351	NHIONFGO_00929	AALIFJBP_01391	EDBAANLO_00991	LMLHMKLB_00122	LLCJLBKA_01907
coaBC_1		Coenzyme A biosynthesis bifunctional protein CoaBC	100	100	1	1	4416				542	1235	548	AGCHLJOI_02039	ECDHNGKH_00579	DDLAADCP_00519	OHPDFNGI_01477	NKOKALAJ_00864	HGLFJFHH_02061	LMCBJFBB_00959	JKAEJIOG_01004	IPFAOIAO_01017	LDNMJBLF_01868	NGGLPFLC_00986	JFKNNKKO_01197	FPDADCAC_00784	PCCFMEJI_01630	PAPEPPMA_01474	EBHDHCND_01243	LCLJHKIJ_00238	CEAFLGEM_00862	GCHKODAN_00404	JOIKCCIF_01013	OKCGGIMM_00067	MFDIDILC_00635	BAAGAGJI_00736	MONNLMBH_00942	PEPDHEFJ_01192	LIJDCJGI_00907	EBCEMCHD_01660	GGJBHMAM_01759	MNKOBDND_00412	AHOGIDBA_01356	PPNONDPE_01347	NHIONFGO_00933	AALIFJBP_01387	EDBAANLO_00988	LMLHMKLB_00126	LLCJLBKA_01910
group_3119		hypothetical protein	100	100	1	1	4495				164	1484	1467	AGCHLJOI_02089	ECDHNGKH_00529	DDLAADCP_00469	OHPDFNGI_01514	NKOKALAJ_00810	HGLFJFHH_02106	LMCBJFBB_00910	JKAEJIOG_01054	IPFAOIAO_00927	LDNMJBLF_01818	NGGLPFLC_00918	JFKNNKKO_01154	FPDADCAC_00735	PCCFMEJI_01579	PAPEPPMA_01511	EBHDHCND_01193	LCLJHKIJ_00288	CEAFLGEM_00913	GCHKODAN_00355	JOIKCCIF_01063	OKCGGIMM_00119	MFDIDILC_02065	BAAGAGJI_00686	MONNLMBH_00992	PEPDHEFJ_01243	LIJDCJGI_00957	EBCEMCHD_01610	GGJBHMAM_01709	MNKOBDND_00362	AHOGIDBA_01406	PPNONDPE_01297	NHIONFGO_00982	AALIFJBP_01337	EDBAANLO_00922	LMLHMKLB_00177	LLCJLBKA_01954
ribF		Bifunctional riboflavin kinase/FMN adenylyltransferase	100	100	1	1	4535				320	932	925	AGCHLJOI_02107	ECDHNGKH_00511	DDLAADCP_00451	OHPDFNGI_01532	NKOKALAJ_00791	HGLFJFHH_02187	LMCBJFBB_00892	JKAEJIOG_01072	IPFAOIAO_00909	LDNMJBLF_01800	NGGLPFLC_00900	JFKNNKKO_01074	FPDADCAC_00717	PCCFMEJI_01561	PAPEPPMA_01530	EBHDHCND_01175	LCLJHKIJ_00306	CEAFLGEM_00931	GCHKODAN_00337	JOIKCCIF_01081	OKCGGIMM_00136	MFDIDILC_02084	BAAGAGJI_00668	MONNLMBH_01010	PEPDHEFJ_01262	LIJDCJGI_00975	EBCEMCHD_01592	GGJBHMAM_01691	MNKOBDND_00344	AHOGIDBA_01424	PPNONDPE_01279	NHIONFGO_01000	AALIFJBP_01319	EDBAANLO_00904	LMLHMKLB_00196	LLCJLBKA_01972
metQ_2		putative D-methionine-binding lipoprotein MetQ	100	100	1	1	4598				224	848	840	AGCHLJOI_02133	ECDHNGKH_00485	DDLAADCP_00425	OHPDFNGI_01558	NKOKALAJ_00754	HGLFJFHH_02215	LMCBJFBB_00865	JKAEJIOG_01099	IPFAOIAO_00881	LDNMJBLF_01774	NGGLPFLC_00873	JFKNNKKO_01045	FPDADCAC_00691	PCCFMEJI_01534	PAPEPPMA_01556	EBHDHCND_01148	LCLJHKIJ_00332	CEAFLGEM_00958	GCHKODAN_00309	JOIKCCIF_01107	OKCGGIMM_00165	MFDIDILC_00452	BAAGAGJI_00642	MONNLMBH_01037	PEPDHEFJ_01288	LIJDCJGI_01019	EBCEMCHD_01549	GGJBHMAM_01647	MNKOBDND_00300	AHOGIDBA_01468	PPNONDPE_01253	NHIONFGO_01026	AALIFJBP_01276	EDBAANLO_00877	LMLHMKLB_00222	LLCJLBKA_01999
group_3126		hypothetical protein	100	100	1	1	4602				650	743	742	AGCHLJOI_02134	ECDHNGKH_00484	DDLAADCP_00424	OHPDFNGI_01559	NKOKALAJ_00753	HGLFJFHH_02216	LMCBJFBB_00864	JKAEJIOG_01100	IPFAOIAO_00880	LDNMJBLF_01773	NGGLPFLC_00872	JFKNNKKO_01044	FPDADCAC_00690	PCCFMEJI_01533	PAPEPPMA_01557	EBHDHCND_01147	LCLJHKIJ_00333	CEAFLGEM_00959	GCHKODAN_00308	JOIKCCIF_01108	OKCGGIMM_00166	MFDIDILC_00451	BAAGAGJI_00641	MONNLMBH_01038	PEPDHEFJ_01289	LIJDCJGI_01020	EBCEMCHD_01548	GGJBHMAM_01646	MNKOBDND_00299	AHOGIDBA_01469	PPNONDPE_01252	NHIONFGO_01027	AALIFJBP_01275	EDBAANLO_00876	LMLHMKLB_00223	LLCJLBKA_02000
group_3136		hypothetical protein	100	100	1	1	4738				386	902	895	AGCHLJOI_02208	ECDHNGKH_00410	DDLAADCP_00350	OHPDFNGI_01649	NKOKALAJ_00662	HGLFJFHH_00014	LMCBJFBB_00790	JKAEJIOG_01174	IPFAOIAO_00803	LDNMJBLF_01632	NGGLPFLC_00802	JFKNNKKO_00947	FPDADCAC_00616	PCCFMEJI_01458	PAPEPPMA_01647	EBHDHCND_01071	LCLJHKIJ_00407	CEAFLGEM_01034	GCHKODAN_00240	JOIKCCIF_01182	OKCGGIMM_00239	MFDIDILC_00394	BAAGAGJI_00566	MONNLMBH_01112	PEPDHEFJ_01364	LIJDCJGI_01093	EBCEMCHD_01474	GGJBHMAM_01572	MNKOBDND_00226	AHOGIDBA_01542	PPNONDPE_01178	NHIONFGO_01101	AALIFJBP_01201	EDBAANLO_00809	LMLHMKLB_00297	LLCJLBKA_02137
atpG		ATP synthase gamma chain	100	100	1	1	4749				449	881	872	AGCHLJOI_02218	ECDHNGKH_00400	DDLAADCP_00340	OHPDFNGI_01659	NKOKALAJ_00652	HGLFJFHH_00025	LMCBJFBB_00780	JKAEJIOG_01184	IPFAOIAO_00793	LDNMJBLF_01622	NGGLPFLC_00791	JFKNNKKO_00937	FPDADCAC_00606	PCCFMEJI_01447	PAPEPPMA_01657	EBHDHCND_01061	LCLJHKIJ_00417	CEAFLGEM_01045	GCHKODAN_00230	JOIKCCIF_01192	OKCGGIMM_00250	MFDIDILC_00404	BAAGAGJI_00556	MONNLMBH_01122	PEPDHEFJ_01374	LIJDCJGI_01103	EBCEMCHD_01464	GGJBHMAM_01562	MNKOBDND_00216	AHOGIDBA_01552	PPNONDPE_01168	NHIONFGO_01111	AALIFJBP_01191	EDBAANLO_00799	LMLHMKLB_00307	LLCJLBKA_02147
group_3143		hypothetical protein	100	100	1	1	4775				452	572	565	AGCHLJOI_02239	ECDHNGKH_00379	DDLAADCP_00320	OHPDFNGI_01677	NKOKALAJ_00633	HGLFJFHH_00045	LMCBJFBB_00761	JKAEJIOG_01202	IPFAOIAO_00775	LDNMJBLF_01604	NGGLPFLC_00771	JFKNNKKO_00915	FPDADCAC_00588	PCCFMEJI_01429	PAPEPPMA_01675	EBHDHCND_01042	LCLJHKIJ_00437	CEAFLGEM_01063	GCHKODAN_00211	JOIKCCIF_01211	OKCGGIMM_00269	MFDIDILC_01200	BAAGAGJI_00536	MONNLMBH_01140	PEPDHEFJ_01393	LIJDCJGI_01123	EBCEMCHD_01445	GGJBHMAM_01543	MNKOBDND_00197	AHOGIDBA_01571	PPNONDPE_01150	NHIONFGO_01129	AALIFJBP_01154	EDBAANLO_00781	LMLHMKLB_00344	LLCJLBKA_02166
thiM		Hydroxyethylthiazole kinase	100	100	1	1	4779				656	770	768	AGCHLJOI_02242	ECDHNGKH_00376	DDLAADCP_00317	OHPDFNGI_01680	NKOKALAJ_00630	HGLFJFHH_00049	LMCBJFBB_00758	JKAEJIOG_01205	IPFAOIAO_00772	LDNMJBLF_01601	NGGLPFLC_00768	JFKNNKKO_00910	FPDADCAC_00585	PCCFMEJI_01426	PAPEPPMA_01678	EBHDHCND_01039	LCLJHKIJ_00440	CEAFLGEM_01066	GCHKODAN_00208	JOIKCCIF_01214	OKCGGIMM_00272	MFDIDILC_01197	BAAGAGJI_00533	MONNLMBH_01143	PEPDHEFJ_01396	LIJDCJGI_01126	EBCEMCHD_01442	GGJBHMAM_01540	MNKOBDND_00194	AHOGIDBA_01574	PPNONDPE_01147	NHIONFGO_01132	AALIFJBP_01151	EDBAANLO_00778	LMLHMKLB_00347	LLCJLBKA_02169
ilvE		Branched-chain-amino-acid aminotransferase	100	100	1	1	4274				608	1022	1017	AGCHLJOI_02267	ECDHNGKH_00351	DDLAADCP_00291	OHPDFNGI_01382	NKOKALAJ_00435	HGLFJFHH_01967	LMCBJFBB_00732	JKAEJIOG_01230	IPFAOIAO_01102	LDNMJBLF_01576	NGGLPFLC_01131	JFKNNKKO_01290	FPDADCAC_00560	PCCFMEJI_01401	PAPEPPMA_01379	EBHDHCND_01014	LCLJHKIJ_00465	CEAFLGEM_01091	GCHKODAN_00592	JOIKCCIF_01239	OKCGGIMM_02251	MFDIDILC_01171	BAAGAGJI_00508	MONNLMBH_01168	PEPDHEFJ_01421	LIJDCJGI_01151	EBCEMCHD_01417	GGJBHMAM_01515	MNKOBDND_00169	AHOGIDBA_01599	PPNONDPE_01122	NHIONFGO_01157	AALIFJBP_01126	EDBAANLO_01074	LMLHMKLB_00372	LLCJLBKA_00054
parE		DNA topoisomerase 4 subunit B	100	100	1	1	4271				1007	1949	1939	AGCHLJOI_02269	ECDHNGKH_00349	DDLAADCP_00289	OHPDFNGI_01380	NKOKALAJ_00433	HGLFJFHH_01965	LMCBJFBB_00730	JKAEJIOG_01232	IPFAOIAO_01105	LDNMJBLF_01574	NGGLPFLC_01133	JFKNNKKO_01292	FPDADCAC_00558	PCCFMEJI_01399	PAPEPPMA_01377	EBHDHCND_01012	LCLJHKIJ_00467	CEAFLGEM_01093	GCHKODAN_00594	JOIKCCIF_01241	OKCGGIMM_02249	MFDIDILC_01169	BAAGAGJI_00506	MONNLMBH_01170	PEPDHEFJ_01423	LIJDCJGI_01153	EBCEMCHD_01415	GGJBHMAM_01513	MNKOBDND_00167	AHOGIDBA_01601	PPNONDPE_01120	NHIONFGO_01159	AALIFJBP_01124	EDBAANLO_01076	LMLHMKLB_00374	LLCJLBKA_00056
cpsB		Tyrosine-protein phosphatase CpsB	100	100	1	1	4214				569	731	728	AGCHLJOI_02290	ECDHNGKH_00329	DDLAADCP_00269	OHPDFNGI_01360	NKOKALAJ_00414	HGLFJFHH_01947	LMCBJFBB_00706	JKAEJIOG_01255	IPFAOIAO_01123	LDNMJBLF_01552	NGGLPFLC_01151	JFKNNKKO_01310	FPDADCAC_00534	PCCFMEJI_01377	PAPEPPMA_01311	EBHDHCND_00987	LCLJHKIJ_00487	CEAFLGEM_01115	GCHKODAN_00612	JOIKCCIF_01261	OKCGGIMM_02231	MFDIDILC_01162	BAAGAGJI_00486	MONNLMBH_01181	PEPDHEFJ_01445	LIJDCJGI_01175	EBCEMCHD_01393	GGJBHMAM_01491	MNKOBDND_00145	AHOGIDBA_01623	PPNONDPE_01096	NHIONFGO_01182	AALIFJBP_01101	EDBAANLO_01094	LMLHMKLB_00397	LLCJLBKA_00074
group_3161		hypothetical protein	100	100	1	1	4178				617	1190	1184	AGCHLJOI_02311	ECDHNGKH_00308	DDLAADCP_00248	OHPDFNGI_01340	NKOKALAJ_00385	HGLFJFHH_01925	LMCBJFBB_00686	JKAEJIOG_01275	IPFAOIAO_01143	LDNMJBLF_01532	NGGLPFLC_01171	JFKNNKKO_01332	FPDADCAC_00514	PCCFMEJI_01357	PAPEPPMA_01331	EBHDHCND_00967	LCLJHKIJ_00508	CEAFLGEM_01135	GCHKODAN_00632	JOIKCCIF_01282	OKCGGIMM_02211	MFDIDILC_01142	BAAGAGJI_00465	MONNLMBH_01201	PEPDHEFJ_01465	LIJDCJGI_01195	EBCEMCHD_01373	GGJBHMAM_01471	MNKOBDND_00125	AHOGIDBA_01643	PPNONDPE_01076	NHIONFGO_01203	AALIFJBP_01081	EDBAANLO_01114	LMLHMKLB_00417	LLCJLBKA_00096
rfbC		Protein RmlC	100	100	1	1	4173				593	593	593	AGCHLJOI_02317	ECDHNGKH_00302	DDLAADCP_00242	OHPDFNGI_01335	NKOKALAJ_00377	HGLFJFHH_01920	LMCBJFBB_00680	JKAEJIOG_01281	IPFAOIAO_01148	LDNMJBLF_01525	NGGLPFLC_01176	JFKNNKKO_01337	FPDADCAC_00508	PCCFMEJI_01351	PAPEPPMA_01336	EBHDHCND_00961	LCLJHKIJ_00514	CEAFLGEM_01141	GCHKODAN_00637	JOIKCCIF_01288	OKCGGIMM_02206	MFDIDILC_01136	BAAGAGJI_00459	MONNLMBH_01207	PEPDHEFJ_01471	LIJDCJGI_01201	EBCEMCHD_01367	GGJBHMAM_01465	MNKOBDND_00119	AHOGIDBA_01649	PPNONDPE_01070	NHIONFGO_01209	AALIFJBP_01075	EDBAANLO_01119	LMLHMKLB_00423	LLCJLBKA_00101
group_3164		hypothetical protein	100	100	1	1	4161				512	647	645	AGCHLJOI_02328	ECDHNGKH_00291	DDLAADCP_00231	OHPDFNGI_01324	NKOKALAJ_00365	HGLFJFHH_01908	LMCBJFBB_00669	JKAEJIOG_01292	IPFAOIAO_01159	LDNMJBLF_01514	NGGLPFLC_01187	JFKNNKKO_01348	FPDADCAC_00497	PCCFMEJI_01340	PAPEPPMA_01347	EBHDHCND_00950	LCLJHKIJ_00525	CEAFLGEM_01152	GCHKODAN_00648	JOIKCCIF_01299	OKCGGIMM_02195	MFDIDILC_01132	BAAGAGJI_00448	MONNLMBH_01218	PEPDHEFJ_01482	LIJDCJGI_01212	EBCEMCHD_01356	GGJBHMAM_01454	MNKOBDND_00108	AHOGIDBA_01660	PPNONDPE_01059	NHIONFGO_01220	AALIFJBP_01064	EDBAANLO_01130	LMLHMKLB_00434	LLCJLBKA_00112
miaA		tRNA dimethylallyltransferase	100	100	1	1	4159				845	890	889	AGCHLJOI_02330	ECDHNGKH_00289	DDLAADCP_00229	OHPDFNGI_01322	NKOKALAJ_00362	HGLFJFHH_01906	LMCBJFBB_00667	JKAEJIOG_01294	IPFAOIAO_01161	LDNMJBLF_01512	NGGLPFLC_01189	JFKNNKKO_01350	FPDADCAC_00495	PCCFMEJI_01338	PAPEPPMA_01349	EBHDHCND_00948	LCLJHKIJ_00527	CEAFLGEM_01154	GCHKODAN_00650	JOIKCCIF_01301	OKCGGIMM_02193	MFDIDILC_01130	BAAGAGJI_00446	MONNLMBH_01220	PEPDHEFJ_01484	LIJDCJGI_01214	EBCEMCHD_01354	GGJBHMAM_01452	MNKOBDND_00106	AHOGIDBA_01662	PPNONDPE_01057	NHIONFGO_01222	AALIFJBP_01062	EDBAANLO_01132	LMLHMKLB_00436	LLCJLBKA_00114
rplJ		50S ribosomal protein L10	100	100	1	1	4055				272	500	497	AGCHLJOI_02349	ECDHNGKH_00270	DDLAADCP_00210	OHPDFNGI_01289	NKOKALAJ_00007	HGLFJFHH_01873	LMCBJFBB_00648	JKAEJIOG_01313	IPFAOIAO_01211	LDNMJBLF_01493	NGGLPFLC_01209	JFKNNKKO_01384	FPDADCAC_00477	PCCFMEJI_01319	PAPEPPMA_00064	EBHDHCND_00929	LCLJHKIJ_00546	CEAFLGEM_01172	GCHKODAN_00788	JOIKCCIF_01320	OKCGGIMM_02109	MFDIDILC_01112	BAAGAGJI_00427	MONNLMBH_01240	PEPDHEFJ_01502	LIJDCJGI_01233	EBCEMCHD_01335	GGJBHMAM_01433	MNKOBDND_00087	AHOGIDBA_01681	PPNONDPE_01038	NHIONFGO_01241	AALIFJBP_01043	EDBAANLO_01222	LMLHMKLB_00455	LLCJLBKA_00150
yknY		putative ABC transporter ATP-binding protein YknY	100	100	1	1	3979				470	710	707	AGCHLJOI_02408	ECDHNGKH_00148	DDLAADCP_00151	OHPDFNGI_01229	NKOKALAJ_00079	HGLFJFHH_01810	LMCBJFBB_00571	JKAEJIOG_01373	IPFAOIAO_01270	LDNMJBLF_01417	NGGLPFLC_01270	JFKNNKKO_01447	FPDADCAC_00401	PCCFMEJI_01260	PAPEPPMA_00123	EBHDHCND_00870	LCLJHKIJ_00605	CEAFLGEM_01231	GCHKODAN_00846	JOIKCCIF_01379	OKCGGIMM_02051	MFDIDILC_01230	BAAGAGJI_00368	MONNLMBH_01299	PEPDHEFJ_01578	LIJDCJGI_01292	EBCEMCHD_01276	GGJBHMAM_01374	MNKOBDND_00028	AHOGIDBA_01740	PPNONDPE_00978	NHIONFGO_01301	AALIFJBP_00984	EDBAANLO_01282	LMLHMKLB_00514	LLCJLBKA_00208
rluD		Ribosomal large subunit pseudouridine synthase D	100	100	1	1	3966				554	890	886	AGCHLJOI_02413	ECDHNGKH_00143	DDLAADCP_00146	OHPDFNGI_01224	NKOKALAJ_00088	HGLFJFHH_01805	LMCBJFBB_00566	JKAEJIOG_01378	IPFAOIAO_01275	LDNMJBLF_01359	NGGLPFLC_01275	JFKNNKKO_01452	FPDADCAC_00396	PCCFMEJI_01255	PAPEPPMA_00128	EBHDHCND_00865	LCLJHKIJ_00610	CEAFLGEM_01236	GCHKODAN_00851	JOIKCCIF_01384	OKCGGIMM_02046	MFDIDILC_01235	BAAGAGJI_00363	MONNLMBH_01304	PEPDHEFJ_01583	LIJDCJGI_01297	EBCEMCHD_01271	GGJBHMAM_01369	MNKOBDND_00023	AHOGIDBA_01745	PPNONDPE_00973	NHIONFGO_01306	AALIFJBP_00979	EDBAANLO_01287	LMLHMKLB_00519	LLCJLBKA_00213
group_3251	gph_1	Phosphoglycolate phosphatase	100	100	1	1	7365				503	650	619	AGCHLJOI_01322	ECDHNGKH_01289	DDLAADCP_01232	OHPDFNGI_00075	NKOKALAJ_01121	HGLFJFHH_00611	LMCBJFBB_01711	JKAEJIOG_00319	IPFAOIAO_00320	LDNMJBLF_00078	NGGLPFLC_00281	JFKNNKKO_00349	FPDADCAC_02239	PCCFMEJI_02309	PAPEPPMA_01282	EBHDHCND_01952	LCLJHKIJ_01941	CEAFLGEM_00246	GCHKODAN_02032	JOIKCCIF_00321	OKCGGIMM_01666	MFDIDILC_00520	BAAGAGJI_01450	MONNLMBH_00322	PEPDHEFJ_00426	LIJDCJGI_00234	EBCEMCHD_02329	GGJBHMAM_00091	MNKOBDND_01086	AHOGIDBA_00683	PPNONDPE_02016	NHIONFGO_00325	AALIFJBP_02059	EDBAANLO_00275	LMLHMKLB_01934	LLCJLBKA_01411
group_3252		Putative phosphatase	100	100	1	1	8664				575	803	795	AGCHLJOI_00766	ECDHNGKH_01845	DDLAADCP_01805	OHPDFNGI_00611	NKOKALAJ_01463	HGLFJFHH_01127	LMCBJFBB_02267	JKAEJIOG_02086	IPFAOIAO_01855	LDNMJBLF_00650	NGGLPFLC_01946	JFKNNKKO_02138	FPDADCAC_01594	PCCFMEJI_00547	PAPEPPMA_00743	EBHDHCND_00162	LCLJHKIJ_01387	CEAFLGEM_01945	GCHKODAN_01480	JOIKCCIF_02100	OKCGGIMM_01159	MFDIDILC_01575	BAAGAGJI_02023	MONNLMBH_02012	PEPDHEFJ_02235	LIJDCJGI_02003	EBCEMCHD_00569	GGJBHMAM_00665	MNKOBDND_01658	AHOGIDBA_00312	PPNONDPE_02567	NHIONFGO_02012	AALIFJBP_00078	EDBAANLO_01859	LMLHMKLB_01365	LLCJLBKA_00886
group_3269		hypothetical protein	100	100	1	1	4687				341	785	773	AGCHLJOI_02165	ECDHNGKH_00453	DDLAADCP_00393	OHPDFNGI_01612	NKOKALAJ_00710	HGLFJFHH_02269	LMCBJFBB_00833	JKAEJIOG_01131	IPFAOIAO_00840	LDNMJBLF_01741	NGGLPFLC_00840	JFKNNKKO_00990	FPDADCAC_00659	PCCFMEJI_01501	PAPEPPMA_01610	EBHDHCND_01115	LCLJHKIJ_00364	CEAFLGEM_00991	GCHKODAN_00278	JOIKCCIF_01139	OKCGGIMM_00197	MFDIDILC_02262	BAAGAGJI_00609	MONNLMBH_01069	PEPDHEFJ_01321	LIJDCJGI_01051	EBCEMCHD_01517	GGJBHMAM_01615	MNKOBDND_00268	AHOGIDBA_01500	PPNONDPE_01221	NHIONFGO_01058	AALIFJBP_01244	EDBAANLO_00846	LMLHMKLB_00254	LLCJLBKA_02032
group_3513		hypothetical protein	100	100	1	1	3868				896	1367	1359	AGCHLJOI_00054	ECDHNGKH_00078	DDLAADCP_00081	OHPDFNGI_01176	NKOKALAJ_00152	HGLFJFHH_01742	LMCBJFBB_00502	JKAEJIOG_01440	IPFAOIAO_01324	LDNMJBLF_01294	NGGLPFLC_01324	JFKNNKKO_01517	FPDADCAC_00334	PCCFMEJI_01193	PAPEPPMA_00176	EBHDHCND_00801	LCLJHKIJ_00673	CEAFLGEM_01298	GCHKODAN_00899	JOIKCCIF_01447	OKCGGIMM_01997	MFDIDILC_00823	BAAGAGJI_00298	MONNLMBH_01367	PEPDHEFJ_01645	LIJDCJGI_01361	EBCEMCHD_01209	GGJBHMAM_01305	MNKOBDND_02298	AHOGIDBA_01809	PPNONDPE_00909	NHIONFGO_01368	AALIFJBP_00917	EDBAANLO_01336	LMLHMKLB_00581	LLCJLBKA_00265
aroD		3-dehydroquinate dehydratase	100	100	1	1	3908				656	677	676	AGCHLJOI_00017	ECDHNGKH_00115	DDLAADCP_00118	OHPDFNGI_01210	NKOKALAJ_00116	HGLFJFHH_01779	LMCBJFBB_00539	JKAEJIOG_01403	IPFAOIAO_01289	LDNMJBLF_01331	NGGLPFLC_01289	JFKNNKKO_01479	FPDADCAC_00371	PCCFMEJI_01230	PAPEPPMA_00142	EBHDHCND_00839	LCLJHKIJ_00636	CEAFLGEM_01261	GCHKODAN_00865	JOIKCCIF_01410	OKCGGIMM_02032	MFDIDILC_00861	BAAGAGJI_00335	MONNLMBH_01330	PEPDHEFJ_01608	LIJDCJGI_01324	EBCEMCHD_01246	GGJBHMAM_01342	MNKOBDND_02335	AHOGIDBA_01772	PPNONDPE_00946	NHIONFGO_01331	AALIFJBP_00954	EDBAANLO_01301	LMLHMKLB_00544	LLCJLBKA_00227
ppaC		putative manganese-dependent inorganic pyrophosphatase	100	100	1	1	3888				839	935	934	AGCHLJOI_00036	ECDHNGKH_00096	DDLAADCP_00099	OHPDFNGI_01192	NKOKALAJ_00135	HGLFJFHH_01761	LMCBJFBB_00520	JKAEJIOG_01422	IPFAOIAO_01307	LDNMJBLF_01312	NGGLPFLC_01307	JFKNNKKO_01498	FPDADCAC_00352	PCCFMEJI_01211	PAPEPPMA_00160	EBHDHCND_00820	LCLJHKIJ_00655	CEAFLGEM_01280	GCHKODAN_00883	JOIKCCIF_01429	OKCGGIMM_02014	MFDIDILC_00842	BAAGAGJI_00316	MONNLMBH_01349	PEPDHEFJ_01627	LIJDCJGI_01343	EBCEMCHD_01227	GGJBHMAM_01323	MNKOBDND_02316	AHOGIDBA_01791	PPNONDPE_00927	NHIONFGO_01350	AALIFJBP_00935	EDBAANLO_01319	LMLHMKLB_00563	LLCJLBKA_00245
group_3573		hypothetical protein	100	100	1	1	3886				1238	1334	1333	AGCHLJOI_00038	ECDHNGKH_00094	DDLAADCP_00097	OHPDFNGI_01190	NKOKALAJ_00137	HGLFJFHH_01759	LMCBJFBB_00518	JKAEJIOG_01424	IPFAOIAO_01309	LDNMJBLF_01310	NGGLPFLC_01309	JFKNNKKO_01500	FPDADCAC_00350	PCCFMEJI_01209	PAPEPPMA_00162	EBHDHCND_00818	LCLJHKIJ_00657	CEAFLGEM_01282	GCHKODAN_00885	JOIKCCIF_01431	OKCGGIMM_02012	MFDIDILC_00840	BAAGAGJI_00314	MONNLMBH_01351	PEPDHEFJ_01629	LIJDCJGI_01345	EBCEMCHD_01225	GGJBHMAM_01321	MNKOBDND_02314	AHOGIDBA_01793	PPNONDPE_00925	NHIONFGO_01352	AALIFJBP_00933	EDBAANLO_01321	LMLHMKLB_00565	LLCJLBKA_00247
group_3577		hypothetical protein	100	100	1	1	3858				653	941	938	AGCHLJOI_00063	ECDHNGKH_00069	DDLAADCP_00072	OHPDFNGI_01167	NKOKALAJ_00161	HGLFJFHH_01732	LMCBJFBB_00493	JKAEJIOG_01449	IPFAOIAO_01333	LDNMJBLF_01285	NGGLPFLC_01334	JFKNNKKO_01527	FPDADCAC_00325	PCCFMEJI_01184	PAPEPPMA_00185	EBHDHCND_00792	LCLJHKIJ_00682	CEAFLGEM_01307	GCHKODAN_00908	JOIKCCIF_01456	OKCGGIMM_01988	MFDIDILC_00814	BAAGAGJI_00289	MONNLMBH_01376	PEPDHEFJ_01654	LIJDCJGI_01370	EBCEMCHD_01200	GGJBHMAM_01296	MNKOBDND_02289	AHOGIDBA_01818	PPNONDPE_00900	NHIONFGO_01377	AALIFJBP_00908	EDBAANLO_01345	LMLHMKLB_00590	LLCJLBKA_00274
group_3634		Putative flavoprotein monooxygenase	100	100	1	1	3829				869	1127	1124	AGCHLJOI_00133	ECDHNGKH_02297	DDLAADCP_02263	OHPDFNGI_01156	NKOKALAJ_00172	HGLFJFHH_01719	LMCBJFBB_00428	JKAEJIOG_01515	IPFAOIAO_01344	LDNMJBLF_01219	NGGLPFLC_01345	JFKNNKKO_01540	FPDADCAC_00241	PCCFMEJI_01119	PAPEPPMA_00196	EBHDHCND_00725	LCLJHKIJ_00752	CEAFLGEM_01372	GCHKODAN_00919	JOIKCCIF_01526	OKCGGIMM_01975	MFDIDILC_00747	BAAGAGJI_00244	MONNLMBH_01442	PEPDHEFJ_01665	LIJDCJGI_01435	EBCEMCHD_01135	GGJBHMAM_01231	MNKOBDND_02224	AHOGIDBA_01883	PPNONDPE_00833	NHIONFGO_01442	AALIFJBP_00843	EDBAANLO_01356	LMLHMKLB_00660	LLCJLBKA_00286
group_3635		hypothetical protein	100	100	1	1	3769				248	350	347	AGCHLJOI_00152	ECDHNGKH_02316	DDLAADCP_02282	OHPDFNGI_01123	NKOKALAJ_00262	HGLFJFHH_01697	LMCBJFBB_00408	JKAEJIOG_01534	IPFAOIAO_01378	LDNMJBLF_01200	NGGLPFLC_01377	JFKNNKKO_01562	FPDADCAC_00222	PCCFMEJI_01100	PAPEPPMA_00230	EBHDHCND_00704	LCLJHKIJ_00771	CEAFLGEM_01391	GCHKODAN_00951	JOIKCCIF_01546	OKCGGIMM_01956	MFDIDILC_00727	BAAGAGJI_00225	MONNLMBH_01461	PEPDHEFJ_01684	LIJDCJGI_01454	EBCEMCHD_01116	GGJBHMAM_01212	MNKOBDND_02205	AHOGIDBA_01902	PPNONDPE_00439	NHIONFGO_01461	AALIFJBP_00824	EDBAANLO_01387	LMLHMKLB_00679	LLCJLBKA_00319
group_3636		hypothetical protein	100	100	1	1	3768				158	167	159	AGCHLJOI_00153	ECDHNGKH_02317	DDLAADCP_02283	OHPDFNGI_01122	NKOKALAJ_00261	HGLFJFHH_01696	LMCBJFBB_00407	JKAEJIOG_01535	IPFAOIAO_01379	LDNMJBLF_01199	NGGLPFLC_01378	JFKNNKKO_01563	FPDADCAC_00221	PCCFMEJI_01098	PAPEPPMA_00231	EBHDHCND_00703	LCLJHKIJ_00772	CEAFLGEM_01393	GCHKODAN_00952	JOIKCCIF_01547	OKCGGIMM_01954	MFDIDILC_00726	BAAGAGJI_00224	MONNLMBH_01462	PEPDHEFJ_01685	LIJDCJGI_01455	EBCEMCHD_01115	GGJBHMAM_01211	MNKOBDND_02204	AHOGIDBA_01903	PPNONDPE_00438	NHIONFGO_01462	AALIFJBP_00823	EDBAANLO_01388	LMLHMKLB_00680	LLCJLBKA_00320
yvgN_2		Glyoxal reductase	100	100	1	1	3756				764	842	841	AGCHLJOI_00161	ECDHNGKH_02325	DDLAADCP_02291	OHPDFNGI_01115	NKOKALAJ_00250	HGLFJFHH_01687	LMCBJFBB_00400	JKAEJIOG_01542	IPFAOIAO_01386	LDNMJBLF_01192	NGGLPFLC_01385	JFKNNKKO_01572	FPDADCAC_00214	PCCFMEJI_01091	PAPEPPMA_00238	EBHDHCND_00696	LCLJHKIJ_00780	CEAFLGEM_01400	GCHKODAN_00959	JOIKCCIF_01556	OKCGGIMM_01946	MFDIDILC_00719	BAAGAGJI_00216	MONNLMBH_01469	PEPDHEFJ_01692	LIJDCJGI_01462	EBCEMCHD_01108	GGJBHMAM_01204	MNKOBDND_02197	AHOGIDBA_01910	PPNONDPE_00431	NHIONFGO_01469	AALIFJBP_00816	EDBAANLO_01395	LMLHMKLB_00688	LLCJLBKA_00327
yfkO		Putative NAD(P)H nitroreductase YfkO	100	100	1	1	3755				650	674	673	AGCHLJOI_00162	ECDHNGKH_02326	DDLAADCP_02292	OHPDFNGI_01114	NKOKALAJ_00249	HGLFJFHH_01686	LMCBJFBB_00399	JKAEJIOG_01543	IPFAOIAO_01387	LDNMJBLF_01191	NGGLPFLC_01386	JFKNNKKO_01573	FPDADCAC_00213	PCCFMEJI_01090	PAPEPPMA_00239	EBHDHCND_00695	LCLJHKIJ_00781	CEAFLGEM_01401	GCHKODAN_00960	JOIKCCIF_01557	OKCGGIMM_01945	MFDIDILC_00718	BAAGAGJI_00215	MONNLMBH_01470	PEPDHEFJ_01693	LIJDCJGI_01463	EBCEMCHD_01107	GGJBHMAM_01203	MNKOBDND_02196	AHOGIDBA_01911	PPNONDPE_00430	NHIONFGO_01470	AALIFJBP_00815	EDBAANLO_01396	LMLHMKLB_00689	LLCJLBKA_00328
rnr		Ribonuclease R	100	100	1	1	3750				2258	2405	2403	AGCHLJOI_00167	ECDHNGKH_02331	DDLAADCP_02297	OHPDFNGI_01109	NKOKALAJ_00243	HGLFJFHH_01681	LMCBJFBB_00394	JKAEJIOG_01548	IPFAOIAO_01392	LDNMJBLF_01186	NGGLPFLC_01391	JFKNNKKO_01578	FPDADCAC_00208	PCCFMEJI_01085	PAPEPPMA_00244	EBHDHCND_00690	LCLJHKIJ_00786	CEAFLGEM_01406	GCHKODAN_00965	JOIKCCIF_01562	OKCGGIMM_01940	MFDIDILC_00713	BAAGAGJI_00210	MONNLMBH_01475	PEPDHEFJ_01698	LIJDCJGI_01468	EBCEMCHD_01102	GGJBHMAM_01198	MNKOBDND_02191	AHOGIDBA_01916	PPNONDPE_00425	NHIONFGO_01475	AALIFJBP_00810	EDBAANLO_01401	LMLHMKLB_00694	LLCJLBKA_00333
sbnD		Staphyloferrin B transporter	100	100	1	1	3748				947	1169	1166	AGCHLJOI_00169	ECDHNGKH_02333	DDLAADCP_02299	OHPDFNGI_01107	NKOKALAJ_00241	HGLFJFHH_01679	LMCBJFBB_00392	JKAEJIOG_01550	IPFAOIAO_01394	LDNMJBLF_01184	NGGLPFLC_01393	JFKNNKKO_01580	FPDADCAC_00206	PCCFMEJI_01083	PAPEPPMA_00246	EBHDHCND_00688	LCLJHKIJ_00788	CEAFLGEM_01408	GCHKODAN_00967	JOIKCCIF_01564	OKCGGIMM_01938	MFDIDILC_00711	BAAGAGJI_00208	MONNLMBH_01477	PEPDHEFJ_01700	LIJDCJGI_01470	EBCEMCHD_01100	GGJBHMAM_01196	MNKOBDND_02189	AHOGIDBA_01918	PPNONDPE_00423	NHIONFGO_01477	AALIFJBP_00808	EDBAANLO_01403	LMLHMKLB_00696	LLCJLBKA_00335
yxlF		putative ABC transporter ATP-binding protein YxlF	100	100	1	1	3746				518	701	699	AGCHLJOI_00171	ECDHNGKH_02335	DDLAADCP_02301	OHPDFNGI_01105	NKOKALAJ_00238	HGLFJFHH_01677	LMCBJFBB_00390	JKAEJIOG_01552	IPFAOIAO_01396	LDNMJBLF_01182	NGGLPFLC_01395	JFKNNKKO_01582	FPDADCAC_00204	PCCFMEJI_01081	PAPEPPMA_00248	EBHDHCND_00686	LCLJHKIJ_00790	CEAFLGEM_01410	GCHKODAN_00969	JOIKCCIF_01566	OKCGGIMM_01936	MFDIDILC_00709	BAAGAGJI_00206	MONNLMBH_01479	PEPDHEFJ_01702	LIJDCJGI_01472	EBCEMCHD_01098	GGJBHMAM_01194	MNKOBDND_02187	AHOGIDBA_01920	PPNONDPE_00421	NHIONFGO_01479	AALIFJBP_00806	EDBAANLO_01405	LMLHMKLB_00698	LLCJLBKA_00337
coaE		Dephospho-CoA kinase	100	100	1	1	3745				587	587	587	AGCHLJOI_00173	ECDHNGKH_02337	DDLAADCP_02303	OHPDFNGI_01104	NKOKALAJ_00236	HGLFJFHH_01676	LMCBJFBB_00388	JKAEJIOG_01554	IPFAOIAO_01397	LDNMJBLF_01180	NGGLPFLC_01396	JFKNNKKO_01583	FPDADCAC_00203	PCCFMEJI_01079	PAPEPPMA_00249	EBHDHCND_00684	LCLJHKIJ_00792	CEAFLGEM_01412	GCHKODAN_00970	JOIKCCIF_01568	OKCGGIMM_01935	MFDIDILC_00707	BAAGAGJI_00204	MONNLMBH_01481	PEPDHEFJ_01704	LIJDCJGI_01474	EBCEMCHD_01096	GGJBHMAM_01192	MNKOBDND_02185	AHOGIDBA_01922	PPNONDPE_00419	NHIONFGO_01481	AALIFJBP_00804	EDBAANLO_01406	LMLHMKLB_00700	LLCJLBKA_00359
group_3689		hypothetical protein	100	100	1	1	2814				1037	1037	1037	AGCHLJOI_00640	ECDHNGKH_01972	DDLAADCP_01932	OHPDFNGI_00727	NKOKALAJ_01611	HGLFJFHH_01269	LMCBJFBB_02393	JKAEJIOG_01957	IPFAOIAO_01774	LDNMJBLF_00776	NGGLPFLC_01864	JFKNNKKO_01993	FPDADCAC_01721	PCCFMEJI_00674	PAPEPPMA_00627	EBHDHCND_00288	LCLJHKIJ_01258	CEAFLGEM_01818	GCHKODAN_01379	JOIKCCIF_01974	OKCGGIMM_01021	MFDIDILC_01449	BAAGAGJI_02149	MONNLMBH_01885	PEPDHEFJ_02109	LIJDCJGI_01876	EBCEMCHD_00696	GGJBHMAM_00791	MNKOBDND_01784	AHOGIDBA_02323	PPNONDPE_00610	NHIONFGO_01886	AALIFJBP_00404	EDBAANLO_01778	LMLHMKLB_01238	LLCJLBKA_00787
group_3690		putative phosphotransferase enzyme IIB component	100	100	1	1	2806				491	503	493	AGCHLJOI_00645	ECDHNGKH_01967	DDLAADCP_01927	OHPDFNGI_00722	NKOKALAJ_01605	HGLFJFHH_01264	LMCBJFBB_02388	JKAEJIOG_01963	IPFAOIAO_01779	LDNMJBLF_00771	NGGLPFLC_01869	JFKNNKKO_01999	FPDADCAC_01716	PCCFMEJI_00669	PAPEPPMA_00632	EBHDHCND_00283	LCLJHKIJ_01263	CEAFLGEM_01823	GCHKODAN_01384	JOIKCCIF_01979	OKCGGIMM_01026	MFDIDILC_01454	BAAGAGJI_02144	MONNLMBH_01890	PEPDHEFJ_02114	LIJDCJGI_01881	EBCEMCHD_00691	GGJBHMAM_00786	MNKOBDND_01779	AHOGIDBA_02328	PPNONDPE_00615	NHIONFGO_01891	AALIFJBP_00399	EDBAANLO_01783	LMLHMKLB_01243	LLCJLBKA_00792
group_3691		hypothetical protein	100	100	1	1	2805				425	425	425	AGCHLJOI_00646	ECDHNGKH_01966	DDLAADCP_01926	OHPDFNGI_00721	NKOKALAJ_01604	HGLFJFHH_01263	LMCBJFBB_02387	JKAEJIOG_01964	IPFAOIAO_01780	LDNMJBLF_00770	NGGLPFLC_01870	JFKNNKKO_02000	FPDADCAC_01715	PCCFMEJI_00668	PAPEPPMA_00633	EBHDHCND_00282	LCLJHKIJ_01264	CEAFLGEM_01824	GCHKODAN_01385	JOIKCCIF_01980	OKCGGIMM_01027	MFDIDILC_01455	BAAGAGJI_02143	MONNLMBH_01891	PEPDHEFJ_02115	LIJDCJGI_01882	EBCEMCHD_00690	GGJBHMAM_00785	MNKOBDND_01778	AHOGIDBA_02329	PPNONDPE_00616	NHIONFGO_01892	AALIFJBP_00398	EDBAANLO_01784	LMLHMKLB_01244	LLCJLBKA_00793
btuD_2		Vitamin B12 import ATP-binding protein BtuD	100	100	1	1	2801				764	848	833	AGCHLJOI_00651	ECDHNGKH_01961	DDLAADCP_01921	OHPDFNGI_00717	NKOKALAJ_01599	HGLFJFHH_01260	LMCBJFBB_02382	JKAEJIOG_01969	IPFAOIAO_01783	LDNMJBLF_00765	NGGLPFLC_01873	JFKNNKKO_02003	FPDADCAC_01710	PCCFMEJI_00663	PAPEPPMA_00637	EBHDHCND_00277	LCLJHKIJ_01269	CEAFLGEM_01829	GCHKODAN_01388	JOIKCCIF_01985	OKCGGIMM_01030	MFDIDILC_01460	BAAGAGJI_02138	MONNLMBH_01896	PEPDHEFJ_02120	LIJDCJGI_01887	EBCEMCHD_00685	GGJBHMAM_00780	MNKOBDND_01773	AHOGIDBA_02334	PPNONDPE_00621	NHIONFGO_01897	AALIFJBP_00393	EDBAANLO_01787	LMLHMKLB_01249	LLCJLBKA_00797
pstC		Phosphate transport system permease protein PstC	100	100	1	1	2773				821	845	844	AGCHLJOI_00679	ECDHNGKH_01933	DDLAADCP_01893	OHPDFNGI_00705	NKOKALAJ_01558	HGLFJFHH_01248	LMCBJFBB_02354	JKAEJIOG_01999	IPFAOIAO_01793	LDNMJBLF_00737	NGGLPFLC_01883	JFKNNKKO_02015	FPDADCAC_01682	PCCFMEJI_00635	PAPEPPMA_00649	EBHDHCND_00249	LCLJHKIJ_01297	CEAFLGEM_01857	GCHKODAN_01398	JOIKCCIF_02013	OKCGGIMM_01041	MFDIDILC_01490	BAAGAGJI_02110	MONNLMBH_01924	PEPDHEFJ_02148	LIJDCJGI_01916	EBCEMCHD_00657	GGJBHMAM_00752	MNKOBDND_01745	AHOGIDBA_00399	PPNONDPE_00651	NHIONFGO_01925	AALIFJBP_02342	EDBAANLO_01797	LMLHMKLB_01277	LLCJLBKA_00809
groL		60 kDa chaperonin	100	100	1	1	8657				1622	1661	1622	AGCHLJOI_00761	ECDHNGKH_01850	DDLAADCP_01810	OHPDFNGI_00616	NKOKALAJ_01469	HGLFJFHH_01132	LMCBJFBB_02272	JKAEJIOG_02081	IPFAOIAO_01850	LDNMJBLF_00655	NGGLPFLC_01941	JFKNNKKO_02133	FPDADCAC_01599	PCCFMEJI_00552	PAPEPPMA_00738	EBHDHCND_00167	LCLJHKIJ_01382	CEAFLGEM_01940	GCHKODAN_01475	JOIKCCIF_02095	OKCGGIMM_01154	MFDIDILC_01570	BAAGAGJI_02028	MONNLMBH_02007	PEPDHEFJ_02230	LIJDCJGI_01998	EBCEMCHD_00575	GGJBHMAM_00670	MNKOBDND_01663	AHOGIDBA_00317	PPNONDPE_02572	NHIONFGO_02007	AALIFJBP_00073	EDBAANLO_01854	LMLHMKLB_01360	LLCJLBKA_00881
groS		10 kDa chaperonin	100	100	1	1	8658				284	284	284	AGCHLJOI_00762	ECDHNGKH_01849	DDLAADCP_01809	OHPDFNGI_00615	NKOKALAJ_01468	HGLFJFHH_01131	LMCBJFBB_02271	JKAEJIOG_02082	IPFAOIAO_01851	LDNMJBLF_00654	NGGLPFLC_01942	JFKNNKKO_02134	FPDADCAC_01598	PCCFMEJI_00551	PAPEPPMA_00739	EBHDHCND_00166	LCLJHKIJ_01383	CEAFLGEM_01941	GCHKODAN_01476	JOIKCCIF_02096	OKCGGIMM_01155	MFDIDILC_01571	BAAGAGJI_02027	MONNLMBH_02008	PEPDHEFJ_02231	LIJDCJGI_01999	EBCEMCHD_00574	GGJBHMAM_00669	MNKOBDND_01662	AHOGIDBA_00316	PPNONDPE_02571	NHIONFGO_02008	AALIFJBP_00074	EDBAANLO_01855	LMLHMKLB_01361	LLCJLBKA_00882
nrdG		hypothetical protein	100	100	1	1	8667				467	617	615	AGCHLJOI_00769	ECDHNGKH_01842	DDLAADCP_01802	OHPDFNGI_00608	NKOKALAJ_01460	HGLFJFHH_01124	LMCBJFBB_02264	JKAEJIOG_02089	IPFAOIAO_01858	LDNMJBLF_00647	NGGLPFLC_01949	JFKNNKKO_02141	FPDADCAC_01591	PCCFMEJI_00544	PAPEPPMA_00746	EBHDHCND_00159	LCLJHKIJ_01390	CEAFLGEM_01948	GCHKODAN_01483	JOIKCCIF_02103	OKCGGIMM_01162	MFDIDILC_01578	BAAGAGJI_02020	MONNLMBH_02015	PEPDHEFJ_02238	LIJDCJGI_02006	EBCEMCHD_00566	GGJBHMAM_00662	MNKOBDND_01655	AHOGIDBA_00309	PPNONDPE_02564	NHIONFGO_02015	AALIFJBP_00081	EDBAANLO_01862	LMLHMKLB_01368	LLCJLBKA_00889
group_3737		hypothetical protein	100	100	1	1	8683				305	317	316	AGCHLJOI_00778	ECDHNGKH_01833	DDLAADCP_01793	OHPDFNGI_00601	NKOKALAJ_01452	HGLFJFHH_01117	LMCBJFBB_02255	JKAEJIOG_02098	IPFAOIAO_01865	LDNMJBLF_00638	NGGLPFLC_01956	JFKNNKKO_02148	FPDADCAC_01582	PCCFMEJI_00534	PAPEPPMA_00753	EBHDHCND_00150	LCLJHKIJ_01399	CEAFLGEM_01958	GCHKODAN_01490	JOIKCCIF_02112	OKCGGIMM_01169	MFDIDILC_01587	BAAGAGJI_02011	MONNLMBH_02024	PEPDHEFJ_02247	LIJDCJGI_02015	EBCEMCHD_00557	GGJBHMAM_00653	MNKOBDND_01646	AHOGIDBA_00300	PPNONDPE_02555	NHIONFGO_02024	AALIFJBP_00090	EDBAANLO_01869	LMLHMKLB_01377	LLCJLBKA_00896
spxA_2		Regulatory protein Spx	100	100	1	1	8686				179	398	395	AGCHLJOI_00781	ECDHNGKH_01830	DDLAADCP_01790	OHPDFNGI_00598	NKOKALAJ_01449	HGLFJFHH_01114	LMCBJFBB_02252	JKAEJIOG_02101	IPFAOIAO_01868	LDNMJBLF_00635	NGGLPFLC_01959	JFKNNKKO_02151	FPDADCAC_01579	PCCFMEJI_00531	PAPEPPMA_00756	EBHDHCND_00147	LCLJHKIJ_01402	CEAFLGEM_01961	GCHKODAN_01493	JOIKCCIF_02115	OKCGGIMM_01172	MFDIDILC_01590	BAAGAGJI_02008	MONNLMBH_02027	PEPDHEFJ_02250	LIJDCJGI_02018	EBCEMCHD_00554	GGJBHMAM_00650	MNKOBDND_01643	AHOGIDBA_00297	PPNONDPE_02552	NHIONFGO_02027	AALIFJBP_00093	EDBAANLO_01872	LMLHMKLB_01380	LLCJLBKA_00899
group_3739		hypothetical protein	100	100	1	1	8700				308	374	308	AGCHLJOI_00792	ECDHNGKH_01819	DDLAADCP_01779	OHPDFNGI_00587	NKOKALAJ_01437	HGLFJFHH_01103	LMCBJFBB_02241	JKAEJIOG_02112	IPFAOIAO_01879	LDNMJBLF_00624	NGGLPFLC_01971	JFKNNKKO_02162	FPDADCAC_01568	PCCFMEJI_00520	PAPEPPMA_00767	EBHDHCND_00136	LCLJHKIJ_01413	CEAFLGEM_01972	GCHKODAN_01504	JOIKCCIF_02126	OKCGGIMM_01183	MFDIDILC_01601	BAAGAGJI_01997	MONNLMBH_02038	PEPDHEFJ_02261	LIJDCJGI_02029	EBCEMCHD_00543	GGJBHMAM_00639	MNKOBDND_01632	AHOGIDBA_00286	PPNONDPE_02541	NHIONFGO_02038	AALIFJBP_00104	EDBAANLO_01883	LMLHMKLB_01391	LLCJLBKA_00910
group_3740		hypothetical protein	100	100	1	1	8701				812	872	871	AGCHLJOI_00793	ECDHNGKH_01818	DDLAADCP_01778	OHPDFNGI_00586	NKOKALAJ_01436	HGLFJFHH_01102	LMCBJFBB_02240	JKAEJIOG_02113	IPFAOIAO_01880	LDNMJBLF_00623	NGGLPFLC_01972	JFKNNKKO_02163	FPDADCAC_01567	PCCFMEJI_00519	PAPEPPMA_00768	EBHDHCND_00135	LCLJHKIJ_01414	CEAFLGEM_01973	GCHKODAN_01505	JOIKCCIF_02127	OKCGGIMM_01184	MFDIDILC_01602	BAAGAGJI_01996	MONNLMBH_02039	PEPDHEFJ_02262	LIJDCJGI_02030	EBCEMCHD_00542	GGJBHMAM_00638	MNKOBDND_01631	AHOGIDBA_00285	PPNONDPE_02540	NHIONFGO_02039	AALIFJBP_00105	EDBAANLO_01884	LMLHMKLB_01392	LLCJLBKA_00911
sdhB		L-serine dehydratase, beta chain	100	100	1	1	8822				452	668	665	AGCHLJOI_00842	ECDHNGKH_01769	DDLAADCP_01729	OHPDFNGI_00523	NKOKALAJ_01403	HGLFJFHH_01059	LMCBJFBB_02191	JKAEJIOG_02163	IPFAOIAO_01935	LDNMJBLF_00572	NGGLPFLC_02002	JFKNNKKO_02204	FPDADCAC_02653	PCCFMEJI_00474	PAPEPPMA_00831	EBHDHCND_00085	LCLJHKIJ_01463	CEAFLGEM_02018	GCHKODAN_01550	JOIKCCIF_02176	OKCGGIMM_01228	MFDIDILC_01651	BAAGAGJI_01947	MONNLMBH_02089	PEPDHEFJ_02311	LIJDCJGI_02080	EBCEMCHD_00492	GGJBHMAM_00588	MNKOBDND_01581	AHOGIDBA_00235	PPNONDPE_02493	NHIONFGO_02089	AALIFJBP_00155	EDBAANLO_01924	LMLHMKLB_01442	LLCJLBKA_00965
ecfA2		Energy-coupling factor transporter ATP-binding protein EcfA2	100	100	1	1	8827				392	842	837	AGCHLJOI_00847	ECDHNGKH_01764	DDLAADCP_01724	OHPDFNGI_00518	NKOKALAJ_01395	HGLFJFHH_01053	LMCBJFBB_02186	JKAEJIOG_02168	IPFAOIAO_01940	LDNMJBLF_00567	NGGLPFLC_02007	JFKNNKKO_02210	FPDADCAC_02648	PCCFMEJI_00469	PAPEPPMA_00836	EBHDHCND_00080	LCLJHKIJ_01468	CEAFLGEM_02023	GCHKODAN_01555	JOIKCCIF_02181	OKCGGIMM_01233	MFDIDILC_01656	BAAGAGJI_01942	MONNLMBH_02094	PEPDHEFJ_02316	LIJDCJGI_02085	EBCEMCHD_00487	GGJBHMAM_00583	MNKOBDND_01576	AHOGIDBA_00230	PPNONDPE_02488	NHIONFGO_02094	AALIFJBP_00160	EDBAANLO_01929	LMLHMKLB_01447	LLCJLBKA_00970
ecfA1		Energy-coupling factor transporter ATP-binding protein EcfA1	100	100	1	1	8828				371	839	834	AGCHLJOI_00848	ECDHNGKH_01763	DDLAADCP_01723	OHPDFNGI_00517	NKOKALAJ_01394	HGLFJFHH_01052	LMCBJFBB_02185	JKAEJIOG_02169	IPFAOIAO_01941	LDNMJBLF_00566	NGGLPFLC_02008	JFKNNKKO_02211	FPDADCAC_02647	PCCFMEJI_00468	PAPEPPMA_00837	EBHDHCND_00079	LCLJHKIJ_01469	CEAFLGEM_02024	GCHKODAN_01556	JOIKCCIF_02182	OKCGGIMM_01234	MFDIDILC_01657	BAAGAGJI_01941	MONNLMBH_02095	PEPDHEFJ_02317	LIJDCJGI_02086	EBCEMCHD_00486	GGJBHMAM_00582	MNKOBDND_01575	AHOGIDBA_00229	PPNONDPE_02487	NHIONFGO_02095	AALIFJBP_00161	EDBAANLO_01930	LMLHMKLB_01448	LLCJLBKA_00971
group_3749		hypothetical protein	100	100	1	1	8834				353	353	353	AGCHLJOI_00852	ECDHNGKH_01759	DDLAADCP_01719	OHPDFNGI_00513	NKOKALAJ_01388	HGLFJFHH_01048	LMCBJFBB_02181	JKAEJIOG_02173	IPFAOIAO_01945	LDNMJBLF_00562	NGGLPFLC_02012	JFKNNKKO_02215	FPDADCAC_02643	PCCFMEJI_00464	PAPEPPMA_00841	EBHDHCND_00075	LCLJHKIJ_01473	CEAFLGEM_02028	GCHKODAN_01560	JOIKCCIF_02186	OKCGGIMM_01238	MFDIDILC_01661	BAAGAGJI_01937	MONNLMBH_02099	PEPDHEFJ_02321	LIJDCJGI_02090	EBCEMCHD_00482	GGJBHMAM_00578	MNKOBDND_01571	AHOGIDBA_00225	PPNONDPE_02483	NHIONFGO_02099	AALIFJBP_00165	EDBAANLO_01934	LMLHMKLB_01452	LLCJLBKA_00975
spo0J		Stage 0 sporulation protein J	100	100	1	1	8857				515	773	770	AGCHLJOI_00875	ECDHNGKH_01736	DDLAADCP_01696	OHPDFNGI_00490	NKOKALAJ_01360	HGLFJFHH_01025	LMCBJFBB_02156	JKAEJIOG_02196	IPFAOIAO_01968	LDNMJBLF_00539	NGGLPFLC_02035	JFKNNKKO_02238	FPDADCAC_02619	PCCFMEJI_00441	PAPEPPMA_00865	EBHDHCND_00052	LCLJHKIJ_01496	CEAFLGEM_02051	GCHKODAN_01584	JOIKCCIF_02209	OKCGGIMM_01263	MFDIDILC_01684	BAAGAGJI_01914	MONNLMBH_02122	PEPDHEFJ_02344	LIJDCJGI_02114	EBCEMCHD_00458	GGJBHMAM_00554	MNKOBDND_01547	AHOGIDBA_00201	PPNONDPE_02460	NHIONFGO_02122	AALIFJBP_00189	EDBAANLO_01957	LMLHMKLB_01492	LLCJLBKA_00998
group_3751		hypothetical protein	100	100	1	1	8865				197	197	197	AGCHLJOI_00881	ECDHNGKH_01729	DDLAADCP_01690	OHPDFNGI_00486	NKOKALAJ_01355	HGLFJFHH_01020	LMCBJFBB_02152	JKAEJIOG_02200	IPFAOIAO_01972	LDNMJBLF_00535	NGGLPFLC_02040	JFKNNKKO_02242	FPDADCAC_02615	PCCFMEJI_00437	PAPEPPMA_00869	EBHDHCND_00048	LCLJHKIJ_01502	CEAFLGEM_02055	GCHKODAN_01588	JOIKCCIF_02215	OKCGGIMM_01268	MFDIDILC_01688	BAAGAGJI_01908	MONNLMBH_02126	PEPDHEFJ_02348	LIJDCJGI_02118	EBCEMCHD_00454	GGJBHMAM_00550	MNKOBDND_01543	AHOGIDBA_00197	PPNONDPE_02455	NHIONFGO_02126	AALIFJBP_00193	EDBAANLO_01961	LMLHMKLB_01497	LLCJLBKA_01002
azoR1		FMN-dependent NADH-azoreductase 1	100	100	1	1	7542				239	641	508	AGCHLJOI_01245	ECDHNGKH_01366	DDLAADCP_01309	OHPDFNGI_00149	NKOKALAJ_01206	HGLFJFHH_00688	LMCBJFBB_01789	JKAEJIOG_00243	IPFAOIAO_00246	LDNMJBLF_00154	NGGLPFLC_00205	JFKNNKKO_00270	FPDADCAC_02316	PCCFMEJI_00075	PAPEPPMA_01208	EBHDHCND_02030	LCLJHKIJ_01864	CEAFLGEM_00169	GCHKODAN_01958	JOIKCCIF_00244	OKCGGIMM_01589	MFDIDILC_02043	BAAGAGJI_01527	MONNLMBH_00244	PEPDHEFJ_00350	LIJDCJGI_00157	EBCEMCHD_00075	GGJBHMAM_00168	MNKOBDND_01163	AHOGIDBA_00606	PPNONDPE_02094	NHIONFGO_00248	AALIFJBP_02136	EDBAANLO_00201	LMLHMKLB_01858	LLCJLBKA_01337
lnrL_2		Linearmycin resistance ATP-binding protein LnrL	100	100	1	1	7527				389	734	730	AGCHLJOI_01256	ECDHNGKH_01355	DDLAADCP_01298	OHPDFNGI_00138	NKOKALAJ_01192	HGLFJFHH_00677	LMCBJFBB_01778	JKAEJIOG_00254	IPFAOIAO_00257	LDNMJBLF_00143	NGGLPFLC_00216	JFKNNKKO_00281	FPDADCAC_02305	PCCFMEJI_00064	PAPEPPMA_01219	EBHDHCND_02019	LCLJHKIJ_01875	CEAFLGEM_00180	GCHKODAN_01969	JOIKCCIF_00255	OKCGGIMM_01600	MFDIDILC_02054	BAAGAGJI_01516	MONNLMBH_00255	PEPDHEFJ_00361	LIJDCJGI_00168	EBCEMCHD_00064	GGJBHMAM_00157	MNKOBDND_01152	AHOGIDBA_00617	PPNONDPE_02083	NHIONFGO_00259	AALIFJBP_02125	EDBAANLO_00212	LMLHMKLB_01869	LLCJLBKA_01348
tcyN		L-cystine import ATP-binding protein TcyN	100	100	1	1	7423				605	743	741	AGCHLJOI_01268	ECDHNGKH_01343	DDLAADCP_01286	OHPDFNGI_00126	NKOKALAJ_01179	HGLFJFHH_00664	LMCBJFBB_01766	JKAEJIOG_00266	IPFAOIAO_00269	LDNMJBLF_00131	NGGLPFLC_00229	JFKNNKKO_00295	FPDADCAC_02292	PCCFMEJI_00052	PAPEPPMA_01231	EBHDHCND_02007	LCLJHKIJ_01887	CEAFLGEM_00192	GCHKODAN_01981	JOIKCCIF_00267	OKCGGIMM_01613	MFDIDILC_00255	BAAGAGJI_01504	MONNLMBH_00267	PEPDHEFJ_00373	LIJDCJGI_00180	EBCEMCHD_00052	GGJBHMAM_00145	MNKOBDND_01140	AHOGIDBA_00629	PPNONDPE_02071	NHIONFGO_00271	AALIFJBP_02113	EDBAANLO_00224	LMLHMKLB_01881	LLCJLBKA_01360
group_3796		hypothetical protein	100	100	1	1	7422				224	224	224	AGCHLJOI_01269	ECDHNGKH_01342	DDLAADCP_01285	OHPDFNGI_00125	NKOKALAJ_01178	HGLFJFHH_00663	LMCBJFBB_01765	JKAEJIOG_00267	IPFAOIAO_00270	LDNMJBLF_00130	NGGLPFLC_00230	JFKNNKKO_00296	FPDADCAC_02291	PCCFMEJI_00051	PAPEPPMA_01232	EBHDHCND_02006	LCLJHKIJ_01888	CEAFLGEM_00193	GCHKODAN_01982	JOIKCCIF_00268	OKCGGIMM_01614	MFDIDILC_00254	BAAGAGJI_01503	MONNLMBH_00268	PEPDHEFJ_00374	LIJDCJGI_00181	EBCEMCHD_00051	GGJBHMAM_00144	MNKOBDND_01139	AHOGIDBA_00630	PPNONDPE_02070	NHIONFGO_00272	AALIFJBP_02112	EDBAANLO_00225	LMLHMKLB_01882	LLCJLBKA_01361
pepC		Aminopeptidase C	100	100	1	1	7418				1229	1334	1332	AGCHLJOI_01273	ECDHNGKH_01338	DDLAADCP_01281	OHPDFNGI_00121	NKOKALAJ_01174	HGLFJFHH_00659	LMCBJFBB_01760	JKAEJIOG_00271	IPFAOIAO_00274	LDNMJBLF_00126	NGGLPFLC_00234	JFKNNKKO_00300	FPDADCAC_02287	PCCFMEJI_00047	PAPEPPMA_01236	EBHDHCND_02002	LCLJHKIJ_01892	CEAFLGEM_00197	GCHKODAN_01986	JOIKCCIF_00272	OKCGGIMM_01619	MFDIDILC_00472	BAAGAGJI_01499	MONNLMBH_00272	PEPDHEFJ_00378	LIJDCJGI_00185	EBCEMCHD_00047	GGJBHMAM_00140	MNKOBDND_01135	AHOGIDBA_00634	PPNONDPE_02066	NHIONFGO_00277	AALIFJBP_02108	EDBAANLO_00229	LMLHMKLB_01886	LLCJLBKA_01365
recU		Holliday junction resolvase RecU	100	100	1	1	7416				599	614	599	AGCHLJOI_01275	ECDHNGKH_01336	DDLAADCP_01279	OHPDFNGI_00119	NKOKALAJ_01172	HGLFJFHH_00657	LMCBJFBB_01758	JKAEJIOG_00273	IPFAOIAO_00276	LDNMJBLF_00124	NGGLPFLC_00236	JFKNNKKO_00302	FPDADCAC_02285	PCCFMEJI_00045	PAPEPPMA_01238	EBHDHCND_02000	LCLJHKIJ_01894	CEAFLGEM_00199	GCHKODAN_01988	JOIKCCIF_00274	OKCGGIMM_01621	MFDIDILC_00474	BAAGAGJI_01497	MONNLMBH_00274	PEPDHEFJ_00380	LIJDCJGI_00187	EBCEMCHD_00045	GGJBHMAM_00138	MNKOBDND_01133	AHOGIDBA_00636	PPNONDPE_02064	NHIONFGO_00279	AALIFJBP_02106	EDBAANLO_00231	LMLHMKLB_01888	LLCJLBKA_01367
luxS		S-ribosylhomocysteine lyase	100	100	1	1	7411				392	482	481	AGCHLJOI_01280	ECDHNGKH_01331	DDLAADCP_01274	OHPDFNGI_00114	NKOKALAJ_01167	HGLFJFHH_00652	LMCBJFBB_01753	JKAEJIOG_00278	IPFAOIAO_00281	LDNMJBLF_00119	NGGLPFLC_00241	JFKNNKKO_00307	FPDADCAC_02280	PCCFMEJI_00040	PAPEPPMA_01243	EBHDHCND_01995	LCLJHKIJ_01899	CEAFLGEM_00204	GCHKODAN_01993	JOIKCCIF_00279	OKCGGIMM_01626	MFDIDILC_00479	BAAGAGJI_01492	MONNLMBH_00279	PEPDHEFJ_00385	LIJDCJGI_00192	EBCEMCHD_00040	GGJBHMAM_00133	MNKOBDND_01128	AHOGIDBA_00641	PPNONDPE_02059	NHIONFGO_00284	AALIFJBP_02101	EDBAANLO_00236	LMLHMKLB_01893	LLCJLBKA_01372
btuD_1		Vitamin B12 import ATP-binding protein BtuD	100	100	1	1	7409				482	896	871	AGCHLJOI_01282	ECDHNGKH_01329	DDLAADCP_01272	OHPDFNGI_00112	NKOKALAJ_01165	HGLFJFHH_00650	LMCBJFBB_01751	JKAEJIOG_00280	IPFAOIAO_00283	LDNMJBLF_00117	NGGLPFLC_00243	JFKNNKKO_00309	FPDADCAC_02278	PCCFMEJI_00038	PAPEPPMA_01245	EBHDHCND_01993	LCLJHKIJ_01901	CEAFLGEM_00206	GCHKODAN_01995	JOIKCCIF_00281	OKCGGIMM_01628	MFDIDILC_00481	BAAGAGJI_01490	MONNLMBH_00281	PEPDHEFJ_00387	LIJDCJGI_00194	EBCEMCHD_00038	GGJBHMAM_00131	MNKOBDND_01126	AHOGIDBA_00643	PPNONDPE_02057	NHIONFGO_00286	AALIFJBP_02099	EDBAANLO_00238	LMLHMKLB_01895	LLCJLBKA_01374
group_3802		Putative protein phosphatase 2C-type	100	100	1	1	7396				149	737	731	AGCHLJOI_01293	ECDHNGKH_01318	DDLAADCP_01261	OHPDFNGI_00102	NKOKALAJ_01153	HGLFJFHH_00639	LMCBJFBB_01740	JKAEJIOG_00290	IPFAOIAO_00293	LDNMJBLF_00107	NGGLPFLC_00253	JFKNNKKO_00320	FPDADCAC_02268	PCCFMEJI_00027	PAPEPPMA_01255	EBHDHCND_01983	LCLJHKIJ_01912	CEAFLGEM_00217	GCHKODAN_02005	JOIKCCIF_00292	OKCGGIMM_01638	MFDIDILC_00491	BAAGAGJI_01479	MONNLMBH_00292	PEPDHEFJ_00397	LIJDCJGI_00205	EBCEMCHD_00027	GGJBHMAM_00120	MNKOBDND_01115	AHOGIDBA_00654	PPNONDPE_02046	NHIONFGO_00296	AALIFJBP_02088	EDBAANLO_00248	LMLHMKLB_01905	LLCJLBKA_01384
sorC_1		Sorbitol operon regulator	100	100	1	1	7381				932	983	982	AGCHLJOI_01303	ECDHNGKH_01308	DDLAADCP_01251	OHPDFNGI_00093	NKOKALAJ_01141	HGLFJFHH_00630	LMCBJFBB_01730	JKAEJIOG_00300	IPFAOIAO_00302	LDNMJBLF_00097	NGGLPFLC_00263	JFKNNKKO_00330	FPDADCAC_02258	PCCFMEJI_00017	PAPEPPMA_01264	EBHDHCND_01972	LCLJHKIJ_01922	CEAFLGEM_00227	GCHKODAN_02014	JOIKCCIF_00302	OKCGGIMM_01647	MFDIDILC_00501	BAAGAGJI_01469	MONNLMBH_00302	PEPDHEFJ_00407	LIJDCJGI_00215	EBCEMCHD_00017	GGJBHMAM_00110	MNKOBDND_01105	AHOGIDBA_00664	PPNONDPE_02036	NHIONFGO_00306	AALIFJBP_02078	EDBAANLO_00257	LMLHMKLB_01915	LLCJLBKA_01393
chbA		PTS system N,N'-diacetylchitobiose-specific EIIA component	100	100	1	1	7380				242	323	295	AGCHLJOI_01304	ECDHNGKH_01307	DDLAADCP_01250	OHPDFNGI_00092	NKOKALAJ_01140	HGLFJFHH_00629	LMCBJFBB_01729	JKAEJIOG_00301	IPFAOIAO_00303	LDNMJBLF_00096	NGGLPFLC_00264	JFKNNKKO_00331	FPDADCAC_02257	PCCFMEJI_00016	PAPEPPMA_01265	EBHDHCND_01971	LCLJHKIJ_01923	CEAFLGEM_00228	GCHKODAN_02015	JOIKCCIF_00303	OKCGGIMM_01648	MFDIDILC_00502	BAAGAGJI_01468	MONNLMBH_00303	PEPDHEFJ_00408	LIJDCJGI_00216	EBCEMCHD_00016	GGJBHMAM_00109	MNKOBDND_01104	AHOGIDBA_00665	PPNONDPE_02035	NHIONFGO_00307	AALIFJBP_02077	EDBAANLO_00258	LMLHMKLB_01916	LLCJLBKA_01394
cysK		Cysteine synthase	100	100	1	1	7373				926	926	926	AGCHLJOI_01311	ECDHNGKH_01300	DDLAADCP_01243	OHPDFNGI_00086	NKOKALAJ_01133	HGLFJFHH_00623	LMCBJFBB_01722	JKAEJIOG_00308	IPFAOIAO_00309	LDNMJBLF_00089	NGGLPFLC_00270	JFKNNKKO_00337	FPDADCAC_02250	PCCFMEJI_00009	PAPEPPMA_01271	EBHDHCND_01963	LCLJHKIJ_01930	CEAFLGEM_00235	GCHKODAN_02021	JOIKCCIF_00310	OKCGGIMM_01655	MFDIDILC_00509	BAAGAGJI_01461	MONNLMBH_00310	PEPDHEFJ_00415	LIJDCJGI_00223	EBCEMCHD_00009	GGJBHMAM_00102	MNKOBDND_01097	AHOGIDBA_00672	PPNONDPE_02027	NHIONFGO_00314	AALIFJBP_02070	EDBAANLO_00264	LMLHMKLB_01923	LLCJLBKA_01400
yigZ		IMPACT family member YigZ	100	100	1	1	7372				644	644	644	AGCHLJOI_01312	ECDHNGKH_01299	DDLAADCP_01242	OHPDFNGI_00085	NKOKALAJ_01132	HGLFJFHH_00622	LMCBJFBB_01721	JKAEJIOG_00309	IPFAOIAO_00310	LDNMJBLF_00088	NGGLPFLC_00271	JFKNNKKO_00338	FPDADCAC_02249	PCCFMEJI_00008	PAPEPPMA_01272	EBHDHCND_01962	LCLJHKIJ_01931	CEAFLGEM_00236	GCHKODAN_02022	JOIKCCIF_00311	OKCGGIMM_01656	MFDIDILC_00510	BAAGAGJI_01460	MONNLMBH_00311	PEPDHEFJ_00416	LIJDCJGI_00224	EBCEMCHD_00008	GGJBHMAM_00101	MNKOBDND_01096	AHOGIDBA_00673	PPNONDPE_02026	NHIONFGO_00315	AALIFJBP_02069	EDBAANLO_00265	LMLHMKLB_01924	LLCJLBKA_01401
comFA		ComF operon protein 1	100	100	1	1	7371				1013	1289	1286	AGCHLJOI_01313	ECDHNGKH_01298	DDLAADCP_01241	OHPDFNGI_00084	NKOKALAJ_01131	HGLFJFHH_00621	LMCBJFBB_01720	JKAEJIOG_00310	IPFAOIAO_00311	LDNMJBLF_00087	NGGLPFLC_00272	JFKNNKKO_00339	FPDADCAC_02248	PCCFMEJI_00007	PAPEPPMA_01273	EBHDHCND_01961	LCLJHKIJ_01932	CEAFLGEM_00237	GCHKODAN_02023	JOIKCCIF_00312	OKCGGIMM_01657	MFDIDILC_00511	BAAGAGJI_01459	MONNLMBH_00312	PEPDHEFJ_00417	LIJDCJGI_00225	EBCEMCHD_00007	GGJBHMAM_00100	MNKOBDND_01095	AHOGIDBA_00674	PPNONDPE_02025	NHIONFGO_00316	AALIFJBP_02068	EDBAANLO_00266	LMLHMKLB_01925	LLCJLBKA_01402
fabM		Trans-2-decenoyl-[acyl-carrier-protein] isomerase	100	100	1	1	7364				629	791	789	AGCHLJOI_01323	ECDHNGKH_01288	DDLAADCP_01231	OHPDFNGI_00074	NKOKALAJ_01120	HGLFJFHH_00610	LMCBJFBB_01710	JKAEJIOG_00320	IPFAOIAO_00321	LDNMJBLF_00077	NGGLPFLC_00282	JFKNNKKO_00350	FPDADCAC_02238	PCCFMEJI_02308	PAPEPPMA_01283	EBHDHCND_01951	LCLJHKIJ_01942	CEAFLGEM_00247	GCHKODAN_02033	JOIKCCIF_00322	OKCGGIMM_01667	MFDIDILC_00521	BAAGAGJI_01449	MONNLMBH_00323	PEPDHEFJ_00427	LIJDCJGI_00235	EBCEMCHD_02328	GGJBHMAM_00090	MNKOBDND_01085	AHOGIDBA_00684	PPNONDPE_02015	NHIONFGO_00326	AALIFJBP_02058	EDBAANLO_00276	LMLHMKLB_01935	LLCJLBKA_01412
group_3809		hypothetical protein	100	100	1	1	7363				323	434	432	AGCHLJOI_01324	ECDHNGKH_01287	DDLAADCP_01230	OHPDFNGI_00073	NKOKALAJ_01119	HGLFJFHH_00609	LMCBJFBB_01709	JKAEJIOG_00321	IPFAOIAO_00322	LDNMJBLF_00076	NGGLPFLC_00283	JFKNNKKO_00351	FPDADCAC_02237	PCCFMEJI_02307	PAPEPPMA_01284	EBHDHCND_01950	LCLJHKIJ_01943	CEAFLGEM_00248	GCHKODAN_02034	JOIKCCIF_00323	OKCGGIMM_01668	MFDIDILC_00522	BAAGAGJI_01448	MONNLMBH_00324	PEPDHEFJ_00428	LIJDCJGI_00236	EBCEMCHD_02327	GGJBHMAM_00089	MNKOBDND_01084	AHOGIDBA_00685	PPNONDPE_02014	NHIONFGO_00327	AALIFJBP_02057	EDBAANLO_00277	LMLHMKLB_01936	LLCJLBKA_01413
group_3810		hypothetical protein	100	100	1	1	7344				992	1067	1066	AGCHLJOI_01340	ECDHNGKH_01271	DDLAADCP_01214	OHPDFNGI_00059	NKOKALAJ_01105	HGLFJFHH_00595	LMCBJFBB_01693	JKAEJIOG_00337	IPFAOIAO_00336	LDNMJBLF_00060	NGGLPFLC_00297	JFKNNKKO_00365	FPDADCAC_02221	PCCFMEJI_02291	PAPEPPMA_01298	EBHDHCND_01934	LCLJHKIJ_01959	CEAFLGEM_00264	GCHKODAN_02048	JOIKCCIF_00339	OKCGGIMM_01684	MFDIDILC_00538	BAAGAGJI_01432	MONNLMBH_00340	PEPDHEFJ_00444	LIJDCJGI_00252	EBCEMCHD_02311	GGJBHMAM_00073	MNKOBDND_01068	AHOGIDBA_00701	PPNONDPE_01998	NHIONFGO_00344	AALIFJBP_02041	EDBAANLO_00291	LMLHMKLB_01952	LLCJLBKA_01428
group_3812		hypothetical protein	100	100	1	1	7328				296	296	296	AGCHLJOI_01353	ECDHNGKH_01258	DDLAADCP_01201	OHPDFNGI_00046	NKOKALAJ_01092	HGLFJFHH_00583	LMCBJFBB_01679	JKAEJIOG_00351	IPFAOIAO_00348	LDNMJBLF_00047	NGGLPFLC_00309	JFKNNKKO_00377	FPDADCAC_02208	PCCFMEJI_02278	PAPEPPMA_02166	EBHDHCND_01921	LCLJHKIJ_01972	CEAFLGEM_00277	GCHKODAN_02060	JOIKCCIF_00352	OKCGGIMM_01697	MFDIDILC_00551	BAAGAGJI_01419	MONNLMBH_00353	PEPDHEFJ_00457	LIJDCJGI_00265	EBCEMCHD_02298	GGJBHMAM_00060	MNKOBDND_01055	AHOGIDBA_00714	PPNONDPE_01983	NHIONFGO_00357	AALIFJBP_02028	EDBAANLO_00303	LMLHMKLB_01965	LLCJLBKA_01440
ecsA		ABC-type transporter ATP-binding protein EcsA	100	100	1	1	7325				725	743	725	AGCHLJOI_01357	ECDHNGKH_01254	DDLAADCP_01197	OHPDFNGI_00042	NKOKALAJ_01088	HGLFJFHH_00580	LMCBJFBB_01676	JKAEJIOG_00355	IPFAOIAO_00351	LDNMJBLF_00044	NGGLPFLC_00312	JFKNNKKO_00380	FPDADCAC_02205	PCCFMEJI_02275	PAPEPPMA_02162	EBHDHCND_01917	LCLJHKIJ_01975	CEAFLGEM_00280	GCHKODAN_02064	JOIKCCIF_00355	OKCGGIMM_01701	MFDIDILC_00554	BAAGAGJI_01415	MONNLMBH_00356	PEPDHEFJ_00461	LIJDCJGI_00268	EBCEMCHD_02295	GGJBHMAM_00057	MNKOBDND_01052	AHOGIDBA_00717	PPNONDPE_01980	NHIONFGO_00361	AALIFJBP_02025	EDBAANLO_00306	LMLHMKLB_01969	LLCJLBKA_01444
saeS		Histidine protein kinase SaeS	100	100	1	1	7265				842	1037	1035	AGCHLJOI_01381	ECDHNGKH_01231	DDLAADCP_01174	OHPDFNGI_00020	NKOKALAJ_01067	HGLFJFHH_00558	LMCBJFBB_01654	JKAEJIOG_00377	IPFAOIAO_00373	LDNMJBLF_00022	NGGLPFLC_00334	JFKNNKKO_00402	FPDADCAC_02183	PCCFMEJI_02253	PAPEPPMA_02140	EBHDHCND_01895	LCLJHKIJ_01997	CEAFLGEM_00302	GCHKODAN_02086	JOIKCCIF_00377	OKCGGIMM_01723	MFDIDILC_01211	BAAGAGJI_01392	MONNLMBH_00378	PEPDHEFJ_00483	LIJDCJGI_00290	EBCEMCHD_02273	GGJBHMAM_00035	MNKOBDND_01030	AHOGIDBA_00739	PPNONDPE_01958	NHIONFGO_00383	AALIFJBP_02003	EDBAANLO_00328	LMLHMKLB_01991	LLCJLBKA_01466
rnpA		Ribonuclease P protein component	100	100	1	1	7250				287	329	328	AGCHLJOI_01396	ECDHNGKH_01216	DDLAADCP_01159	OHPDFNGI_00007	NKOKALAJ_01052	HGLFJFHH_00545	LMCBJFBB_01638	JKAEJIOG_00391	IPFAOIAO_00387	LDNMJBLF_00008	NGGLPFLC_00347	JFKNNKKO_00415	FPDADCAC_02169	PCCFMEJI_02239	PAPEPPMA_02127	EBHDHCND_01880	LCLJHKIJ_02012	CEAFLGEM_00316	GCHKODAN_02099	JOIKCCIF_00392	OKCGGIMM_01736	MFDIDILC_02383	BAAGAGJI_01377	MONNLMBH_00392	PEPDHEFJ_00497	LIJDCJGI_00304	EBCEMCHD_02259	GGJBHMAM_00021	MNKOBDND_01016	AHOGIDBA_00753	PPNONDPE_01944	NHIONFGO_00397	AALIFJBP_01989	EDBAANLO_00341	LMLHMKLB_02005	LLCJLBKA_01480
misCA		Membrane protein insertase MisCA	100	100	1	1	7249				608	782	612	AGCHLJOI_01397	ECDHNGKH_01215	DDLAADCP_01158	OHPDFNGI_00006	NKOKALAJ_01051	HGLFJFHH_00544	LMCBJFBB_01637	JKAEJIOG_00392	IPFAOIAO_00388	LDNMJBLF_00007	NGGLPFLC_00348	JFKNNKKO_00416	FPDADCAC_02168	PCCFMEJI_02238	PAPEPPMA_02126	EBHDHCND_01879	LCLJHKIJ_02013	CEAFLGEM_00317	GCHKODAN_02100	JOIKCCIF_00393	OKCGGIMM_01737	MFDIDILC_02384	BAAGAGJI_01376	MONNLMBH_00393	PEPDHEFJ_00498	LIJDCJGI_00305	EBCEMCHD_02258	GGJBHMAM_00020	MNKOBDND_01015	AHOGIDBA_00754	PPNONDPE_01943	NHIONFGO_00398	AALIFJBP_01988	EDBAANLO_00342	LMLHMKLB_02006	LLCJLBKA_01481
group_3820		hypothetical protein	100	100	1	1	7248				821	821	821	AGCHLJOI_01398	ECDHNGKH_01214	DDLAADCP_01157	OHPDFNGI_00005	NKOKALAJ_01050	HGLFJFHH_00543	LMCBJFBB_01636	JKAEJIOG_00393	IPFAOIAO_00389	LDNMJBLF_00006	NGGLPFLC_00349	JFKNNKKO_00417	FPDADCAC_02167	PCCFMEJI_02237	PAPEPPMA_02125	EBHDHCND_01878	LCLJHKIJ_02014	CEAFLGEM_00318	GCHKODAN_02101	JOIKCCIF_00394	OKCGGIMM_01738	MFDIDILC_02385	BAAGAGJI_01375	MONNLMBH_00394	PEPDHEFJ_00499	LIJDCJGI_00306	EBCEMCHD_02257	GGJBHMAM_00019	MNKOBDND_01014	AHOGIDBA_00755	PPNONDPE_01942	NHIONFGO_00399	AALIFJBP_01987	EDBAANLO_00343	LMLHMKLB_02007	LLCJLBKA_01482
group_3821		hypothetical protein	100	100	1	1	7247				521	533	532	AGCHLJOI_01410	ECDHNGKH_01202	DDLAADCP_01145	OHPDFNGI_02116	NKOKALAJ_01038	HGLFJFHH_00531	LMCBJFBB_01624	JKAEJIOG_00405	IPFAOIAO_00398	LDNMJBLF_02420	NGGLPFLC_00358	JFKNNKKO_00426	FPDADCAC_02155	PCCFMEJI_02225	PAPEPPMA_02116	EBHDHCND_01866	LCLJHKIJ_02026	CEAFLGEM_00330	GCHKODAN_02113	JOIKCCIF_00406	OKCGGIMM_01749	MFDIDILC_02397	BAAGAGJI_01363	MONNLMBH_00406	PEPDHEFJ_00511	LIJDCJGI_00318	EBCEMCHD_02245	GGJBHMAM_00007	MNKOBDND_01002	AHOGIDBA_00767	PPNONDPE_01930	NHIONFGO_00411	AALIFJBP_01975	EDBAANLO_00352	LMLHMKLB_02019	LLCJLBKA_01491
recX		Regulatory protein RecX	100	100	1	1	7246				776	776	776	AGCHLJOI_01411	ECDHNGKH_01201	DDLAADCP_01144	OHPDFNGI_02115	NKOKALAJ_01037	HGLFJFHH_00530	LMCBJFBB_01623	JKAEJIOG_00406	IPFAOIAO_00399	LDNMJBLF_02419	NGGLPFLC_00359	JFKNNKKO_00427	FPDADCAC_02154	PCCFMEJI_02224	PAPEPPMA_02115	EBHDHCND_01865	LCLJHKIJ_02027	CEAFLGEM_00331	GCHKODAN_02114	JOIKCCIF_00407	OKCGGIMM_01750	MFDIDILC_02398	BAAGAGJI_01362	MONNLMBH_00407	PEPDHEFJ_00512	LIJDCJGI_00319	EBCEMCHD_02244	GGJBHMAM_00006	MNKOBDND_01001	AHOGIDBA_00768	PPNONDPE_01929	NHIONFGO_00412	AALIFJBP_01974	EDBAANLO_00353	LMLHMKLB_02020	LLCJLBKA_01492
rlmCD		23S rRNA (uracil-C(5))-methyltransferase RlmCD	100	100	1	1	7245				1103	1355	1352	AGCHLJOI_01412	ECDHNGKH_01200	DDLAADCP_01143	OHPDFNGI_02114	NKOKALAJ_01036	HGLFJFHH_00529	LMCBJFBB_01622	JKAEJIOG_00407	IPFAOIAO_00400	LDNMJBLF_02418	NGGLPFLC_00361	JFKNNKKO_00428	FPDADCAC_02153	PCCFMEJI_02223	PAPEPPMA_02114	EBHDHCND_01864	LCLJHKIJ_02028	CEAFLGEM_00332	GCHKODAN_02115	JOIKCCIF_00408	OKCGGIMM_01751	MFDIDILC_02399	BAAGAGJI_01361	MONNLMBH_00408	PEPDHEFJ_00513	LIJDCJGI_00320	EBCEMCHD_02243	GGJBHMAM_00005	MNKOBDND_01000	AHOGIDBA_00769	PPNONDPE_01928	NHIONFGO_00413	AALIFJBP_01973	EDBAANLO_00354	LMLHMKLB_02021	LLCJLBKA_01493
nrdI		Protein NrdI	100	100	1	1	6821				413	413	413	AGCHLJOI_01420	ECDHNGKH_01194	DDLAADCP_01135	OHPDFNGI_02107	NKOKALAJ_01030	HGLFJFHH_00521	LMCBJFBB_01614	JKAEJIOG_00413	IPFAOIAO_00406	LDNMJBLF_02412	NGGLPFLC_00367	JFKNNKKO_00436	FPDADCAC_02104	PCCFMEJI_02217	PAPEPPMA_02107	EBHDHCND_01858	LCLJHKIJ_02034	CEAFLGEM_00338	GCHKODAN_02121	JOIKCCIF_00414	OKCGGIMM_01759	MFDIDILC_02405	BAAGAGJI_01353	MONNLMBH_00414	PEPDHEFJ_00519	LIJDCJGI_00326	EBCEMCHD_02237	GGJBHMAM_02339	MNKOBDND_00994	AHOGIDBA_00775	PPNONDPE_01918	NHIONFGO_00419	AALIFJBP_01967	EDBAANLO_00360	LMLHMKLB_02027	LLCJLBKA_01501
group_3826		hypothetical protein	100	100	1	1	6796				524	524	524	AGCHLJOI_01434	ECDHNGKH_01180	DDLAADCP_01121	OHPDFNGI_02093	NKOKALAJ_01011	HGLFJFHH_00506	LMCBJFBB_01600	JKAEJIOG_00427	IPFAOIAO_00418	LDNMJBLF_02396	NGGLPFLC_00379	JFKNNKKO_00452	FPDADCAC_02090	PCCFMEJI_02203	PAPEPPMA_02093	EBHDHCND_01844	LCLJHKIJ_02048	CEAFLGEM_00352	GCHKODAN_02135	JOIKCCIF_00428	OKCGGIMM_01774	MFDIDILC_02419	BAAGAGJI_01339	MONNLMBH_00428	PEPDHEFJ_00533	LIJDCJGI_00340	EBCEMCHD_02223	GGJBHMAM_02325	MNKOBDND_00980	AHOGIDBA_00789	PPNONDPE_01902	NHIONFGO_00433	AALIFJBP_01953	EDBAANLO_00372	LMLHMKLB_02041	LLCJLBKA_01515
group_3832		hypothetical protein	100	100	1	1	6776				254	254	254	AGCHLJOI_01455	ECDHNGKH_01159	DDLAADCP_01100	OHPDFNGI_02067	NKOKALAJ_01001	HGLFJFHH_00495	LMCBJFBB_01579	JKAEJIOG_00448	IPFAOIAO_00441	LDNMJBLF_02375	NGGLPFLC_00402	JFKNNKKO_00465	FPDADCAC_02068	PCCFMEJI_02182	PAPEPPMA_02067	EBHDHCND_01823	LCLJHKIJ_02069	CEAFLGEM_00373	GCHKODAN_02155	JOIKCCIF_00449	OKCGGIMM_01782	MFDIDILC_02441	BAAGAGJI_01318	MONNLMBH_00449	PEPDHEFJ_00554	LIJDCJGI_00361	EBCEMCHD_02202	GGJBHMAM_02304	MNKOBDND_00959	AHOGIDBA_00810	PPNONDPE_01881	NHIONFGO_00454	AALIFJBP_01931	EDBAANLO_00395	LMLHMKLB_02063	LLCJLBKA_01542
group_3833		hypothetical protein	100	100	1	1	6761				1007	1064	1063	AGCHLJOI_01464	ECDHNGKH_01150	DDLAADCP_01091	OHPDFNGI_02058	NKOKALAJ_00993	HGLFJFHH_00485	LMCBJFBB_01570	JKAEJIOG_00457	IPFAOIAO_00451	LDNMJBLF_02366	NGGLPFLC_00412	JFKNNKKO_00475	FPDADCAC_02059	PCCFMEJI_02173	PAPEPPMA_02058	EBHDHCND_01814	LCLJHKIJ_02078	CEAFLGEM_00382	GCHKODAN_02165	JOIKCCIF_00458	OKCGGIMM_01793	MFDIDILC_02450	BAAGAGJI_01309	MONNLMBH_00458	PEPDHEFJ_00563	LIJDCJGI_00370	EBCEMCHD_02193	GGJBHMAM_02295	MNKOBDND_00950	AHOGIDBA_00819	PPNONDPE_01870	NHIONFGO_00463	AALIFJBP_01922	EDBAANLO_00405	LMLHMKLB_02072	LLCJLBKA_01557
rlmN		putative dual-specificity RNA methyltransferase RlmN	100	100	1	1	6749				1022	1124	1122	AGCHLJOI_01473	ECDHNGKH_01141	DDLAADCP_01082	OHPDFNGI_02049	NKOKALAJ_00984	HGLFJFHH_00476	LMCBJFBB_01561	JKAEJIOG_00466	IPFAOIAO_00460	LDNMJBLF_02357	NGGLPFLC_00421	JFKNNKKO_00485	FPDADCAC_02050	PCCFMEJI_02164	PAPEPPMA_02049	EBHDHCND_01805	LCLJHKIJ_02087	CEAFLGEM_00391	GCHKODAN_02174	JOIKCCIF_00467	OKCGGIMM_01802	MFDIDILC_02459	BAAGAGJI_01300	MONNLMBH_00467	PEPDHEFJ_00572	LIJDCJGI_00379	EBCEMCHD_02184	GGJBHMAM_02286	MNKOBDND_00941	AHOGIDBA_00828	PPNONDPE_01861	NHIONFGO_00472	AALIFJBP_01913	EDBAANLO_00414	LMLHMKLB_02081	LLCJLBKA_01566
group_3835		hypothetical protein	100	100	1	1	6748				485	515	514	AGCHLJOI_01474	ECDHNGKH_01140	DDLAADCP_01081	OHPDFNGI_02048	NKOKALAJ_00983	HGLFJFHH_00475	LMCBJFBB_01560	JKAEJIOG_00467	IPFAOIAO_00461	LDNMJBLF_02356	NGGLPFLC_00422	JFKNNKKO_00486	FPDADCAC_02049	PCCFMEJI_02163	PAPEPPMA_02048	EBHDHCND_01804	LCLJHKIJ_02088	CEAFLGEM_00392	GCHKODAN_02175	JOIKCCIF_00468	OKCGGIMM_01803	MFDIDILC_02460	BAAGAGJI_01299	MONNLMBH_00468	PEPDHEFJ_00573	LIJDCJGI_00380	EBCEMCHD_02183	GGJBHMAM_02285	MNKOBDND_00940	AHOGIDBA_00829	PPNONDPE_01860	NHIONFGO_00473	AALIFJBP_01912	EDBAANLO_00415	LMLHMKLB_02082	LLCJLBKA_01567
pabA		Aminodeoxychorismate/anthranilate synthase component 2	100	100	1	1	6745				566	587	568	AGCHLJOI_01477	ECDHNGKH_01137	DDLAADCP_01078	OHPDFNGI_02045	NKOKALAJ_00980	HGLFJFHH_00472	LMCBJFBB_01557	JKAEJIOG_00470	IPFAOIAO_00464	LDNMJBLF_02353	NGGLPFLC_00425	JFKNNKKO_00489	FPDADCAC_02046	PCCFMEJI_02160	PAPEPPMA_02045	EBHDHCND_01801	LCLJHKIJ_02091	CEAFLGEM_00395	GCHKODAN_02178	JOIKCCIF_00471	OKCGGIMM_01806	MFDIDILC_02463	BAAGAGJI_01296	MONNLMBH_00471	PEPDHEFJ_00576	LIJDCJGI_00383	EBCEMCHD_02180	GGJBHMAM_02282	MNKOBDND_00937	AHOGIDBA_00832	PPNONDPE_01857	NHIONFGO_00476	AALIFJBP_01909	EDBAANLO_00418	LMLHMKLB_02085	LLCJLBKA_01570
yqgQ		putative protein YqgQ	100	100	1	1	6734				209	209	209	AGCHLJOI_01486	ECDHNGKH_01128	DDLAADCP_01069	OHPDFNGI_02037	NKOKALAJ_00970	HGLFJFHH_00464	LMCBJFBB_01548	JKAEJIOG_00479	IPFAOIAO_00472	LDNMJBLF_02344	NGGLPFLC_00434	JFKNNKKO_00497	FPDADCAC_01333	PCCFMEJI_02151	PAPEPPMA_02037	EBHDHCND_01792	LCLJHKIJ_02100	CEAFLGEM_00404	GCHKODAN_02187	JOIKCCIF_00480	OKCGGIMM_01816	MFDIDILC_02473	BAAGAGJI_01287	MONNLMBH_00480	PEPDHEFJ_00586	LIJDCJGI_00392	EBCEMCHD_02171	GGJBHMAM_02273	MNKOBDND_00928	AHOGIDBA_00841	PPNONDPE_01848	NHIONFGO_00485	AALIFJBP_01900	EDBAANLO_00426	LMLHMKLB_02094	LLCJLBKA_01578
glcK		Glucokinase	100	100	1	1	6715				542	968	912	AGCHLJOI_01487	ECDHNGKH_01127	DDLAADCP_01068	OHPDFNGI_02036	NKOKALAJ_00969	HGLFJFHH_00463	LMCBJFBB_01547	JKAEJIOG_00480	IPFAOIAO_00473	LDNMJBLF_02343	NGGLPFLC_00435	JFKNNKKO_00498	FPDADCAC_01332	PCCFMEJI_02150	PAPEPPMA_02036	EBHDHCND_01791	LCLJHKIJ_02101	CEAFLGEM_00405	GCHKODAN_02188	JOIKCCIF_00481	OKCGGIMM_01817	MFDIDILC_02474	BAAGAGJI_01286	MONNLMBH_00481	PEPDHEFJ_00587	LIJDCJGI_00393	EBCEMCHD_02170	GGJBHMAM_02272	MNKOBDND_00927	AHOGIDBA_00842	PPNONDPE_01847	NHIONFGO_00486	AALIFJBP_01899	EDBAANLO_00427	LMLHMKLB_02095	LLCJLBKA_01579
glpE		Thiosulfate sulfurtransferase GlpE	100	100	1	1	6713				344	380	379	AGCHLJOI_01490	ECDHNGKH_01124	DDLAADCP_01065	OHPDFNGI_02035	NKOKALAJ_00968	HGLFJFHH_00462	LMCBJFBB_01544	JKAEJIOG_00481	IPFAOIAO_00474	LDNMJBLF_02342	NGGLPFLC_00436	JFKNNKKO_00499	FPDADCAC_01331	PCCFMEJI_02149	PAPEPPMA_02035	EBHDHCND_01790	LCLJHKIJ_02102	CEAFLGEM_00406	GCHKODAN_02189	JOIKCCIF_00482	OKCGGIMM_01820	MFDIDILC_02475	BAAGAGJI_01283	MONNLMBH_00484	PEPDHEFJ_00588	LIJDCJGI_00396	EBCEMCHD_02169	GGJBHMAM_02269	MNKOBDND_00924	AHOGIDBA_00845	PPNONDPE_01844	NHIONFGO_00487	AALIFJBP_01898	EDBAANLO_00428	LMLHMKLB_02096	LLCJLBKA_01580
yggS		Pyridoxal phosphate homeostasis protein	100	100	1	1	6701				392	674	671	AGCHLJOI_01498	ECDHNGKH_01116	DDLAADCP_01057	OHPDFNGI_02027	NKOKALAJ_00955	HGLFJFHH_00454	LMCBJFBB_01536	JKAEJIOG_00489	IPFAOIAO_00482	LDNMJBLF_02334	NGGLPFLC_00444	JFKNNKKO_00507	FPDADCAC_01323	PCCFMEJI_02140	PAPEPPMA_02027	EBHDHCND_01782	LCLJHKIJ_02110	CEAFLGEM_00414	GCHKODAN_02197	JOIKCCIF_00490	OKCGGIMM_01828	MFDIDILC_02483	BAAGAGJI_01275	MONNLMBH_00492	PEPDHEFJ_00596	LIJDCJGI_00404	EBCEMCHD_02161	GGJBHMAM_02261	MNKOBDND_00916	AHOGIDBA_00853	PPNONDPE_01836	NHIONFGO_00495	AALIFJBP_01890	EDBAANLO_00436	LMLHMKLB_02104	LLCJLBKA_01588
artQ_2		Arginine transport system permease protein ArtQ	100	100	1	1	6688				587	692	690	AGCHLJOI_01509	ECDHNGKH_01105	DDLAADCP_01046	OHPDFNGI_02017	NKOKALAJ_00940	HGLFJFHH_00443	LMCBJFBB_01526	JKAEJIOG_00499	IPFAOIAO_00492	LDNMJBLF_02324	NGGLPFLC_00455	JFKNNKKO_00517	FPDADCAC_01312	PCCFMEJI_02129	PAPEPPMA_02017	EBHDHCND_01771	LCLJHKIJ_02121	CEAFLGEM_00425	GCHKODAN_02207	JOIKCCIF_00502	OKCGGIMM_01840	MFDIDILC_02104	BAAGAGJI_01264	MONNLMBH_00502	PEPDHEFJ_00608	LIJDCJGI_00414	EBCEMCHD_02151	GGJBHMAM_02251	MNKOBDND_00906	AHOGIDBA_00863	PPNONDPE_01825	NHIONFGO_00506	AALIFJBP_01880	EDBAANLO_00446	LMLHMKLB_02114	LLCJLBKA_01598
xseB		Exodeoxyribonuclease 7 small subunit	100	100	1	1	6677				215	233	215	AGCHLJOI_01515	ECDHNGKH_01099	DDLAADCP_01040	OHPDFNGI_02011	NKOKALAJ_00187	HGLFJFHH_00437	LMCBJFBB_01520	JKAEJIOG_00505	IPFAOIAO_00498	LDNMJBLF_02318	NGGLPFLC_00461	JFKNNKKO_00524	FPDADCAC_01306	PCCFMEJI_02123	PAPEPPMA_02011	EBHDHCND_01765	LCLJHKIJ_02127	CEAFLGEM_00431	GCHKODAN_02213	JOIKCCIF_00508	OKCGGIMM_01846	MFDIDILC_02110	BAAGAGJI_01258	MONNLMBH_00508	PEPDHEFJ_00614	LIJDCJGI_00420	EBCEMCHD_02145	GGJBHMAM_02245	MNKOBDND_00900	AHOGIDBA_00869	PPNONDPE_01819	NHIONFGO_00512	AALIFJBP_01874	EDBAANLO_00452	LMLHMKLB_02120	LLCJLBKA_01604
gph_3		Phosphoglycolate phosphatase	100	100	1	1	5334				500	560	559	AGCHLJOI_01638	ECDHNGKH_00976	DDLAADCP_00917	OHPDFNGI_01950	NKOKALAJ_04038	HGLFJFHH_00375	LMCBJFBB_01404	JKAEJIOG_00626	IPFAOIAO_00545	LDNMJBLF_02260	NGGLPFLC_00564	JFKNNKKO_00585	FPDADCAC_01184	PCCFMEJI_02000	PAPEPPMA_01950	EBHDHCND_01644	LCLJHKIJ_02250	CEAFLGEM_00491	GCHKODAN_02286	JOIKCCIF_00633	OKCGGIMM_00530	MFDIDILC_01257	BAAGAGJI_01135	MONNLMBH_00567	PEPDHEFJ_00802	LIJDCJGI_00538	EBCEMCHD_02027	GGJBHMAM_02126	MNKOBDND_00781	AHOGIDBA_00988	PPNONDPE_00764	NHIONFGO_00572	AALIFJBP_01755	EDBAANLO_00556	LMLHMKLB_02241	LLCJLBKA_01664
idi		Isopentenyl-diphosphate Delta-isomerase	100	100	1	1	5329				227	485	482	AGCHLJOI_01642	ECDHNGKH_00972	DDLAADCP_00913	OHPDFNGI_01946	NKOKALAJ_04033	HGLFJFHH_00371	LMCBJFBB_01400	JKAEJIOG_00630	IPFAOIAO_00549	LDNMJBLF_02256	NGGLPFLC_00568	JFKNNKKO_00589	FPDADCAC_01180	PCCFMEJI_01996	PAPEPPMA_01946	EBHDHCND_01640	LCLJHKIJ_02254	CEAFLGEM_00495	GCHKODAN_00010	JOIKCCIF_00637	OKCGGIMM_00526	MFDIDILC_01261	BAAGAGJI_01131	MONNLMBH_00571	PEPDHEFJ_00806	LIJDCJGI_00542	EBCEMCHD_02023	GGJBHMAM_02122	MNKOBDND_00777	AHOGIDBA_00992	PPNONDPE_00761	NHIONFGO_00576	AALIFJBP_01751	EDBAANLO_00560	LMLHMKLB_02245	LLCJLBKA_01668
aroA		3-phosphoshikimate 1-carboxyvinyltransferase	100	100	1	1	5325				470	1283	1274	AGCHLJOI_01646	ECDHNGKH_00968	DDLAADCP_00909	OHPDFNGI_01942	NKOKALAJ_04029	HGLFJFHH_00367	LMCBJFBB_01396	JKAEJIOG_00634	IPFAOIAO_00573	LDNMJBLF_02252	NGGLPFLC_00572	JFKNNKKO_00593	FPDADCAC_01176	PCCFMEJI_01992	PAPEPPMA_01942	EBHDHCND_01636	LCLJHKIJ_02258	CEAFLGEM_00499	GCHKODAN_00014	JOIKCCIF_00641	OKCGGIMM_00522	MFDIDILC_01265	BAAGAGJI_01127	MONNLMBH_00575	PEPDHEFJ_00810	LIJDCJGI_00546	EBCEMCHD_02019	GGJBHMAM_02118	MNKOBDND_00773	AHOGIDBA_00996	PPNONDPE_00757	NHIONFGO_00580	AALIFJBP_01747	EDBAANLO_00583	LMLHMKLB_02249	LLCJLBKA_01672
lgt		Phosphatidylglycerol--prolipoprotein diacylglyceryl transferase	100	100	1	1	4921				773	773	773	AGCHLJOI_01865	ECDHNGKH_00753	DDLAADCP_00693	OHPDFNGI_01779	NKOKALAJ_00514	HGLFJFHH_00154	LMCBJFBB_01226	JKAEJIOG_00830	IPFAOIAO_00667	LDNMJBLF_02041	NGGLPFLC_00662	JFKNNKKO_00808	FPDADCAC_00958	PCCFMEJI_01802	PAPEPPMA_01779	EBHDHCND_01415	LCLJHKIJ_00064	CEAFLGEM_00690	GCHKODAN_00109	JOIKCCIF_00839	OKCGGIMM_00378	MFDIDILC_00166	BAAGAGJI_00910	MONNLMBH_00771	PEPDHEFJ_01018	LIJDCJGI_00735	EBCEMCHD_01832	GGJBHMAM_01931	MNKOBDND_00584	AHOGIDBA_01184	PPNONDPE_01523	NHIONFGO_00758	AALIFJBP_01559	EDBAANLO_00677	LMLHMKLB_02466	LLCJLBKA_02270
ribH		6,7-dimethyl-8-ribityllumazine synthase	100	100	1	1	4909				341	470	468	AGCHLJOI_01877	ECDHNGKH_00741	DDLAADCP_00681	OHPDFNGI_01767	NKOKALAJ_00527	HGLFJFHH_00141	LMCBJFBB_01214	JKAEJIOG_00842	IPFAOIAO_00681	LDNMJBLF_02029	NGGLPFLC_00676	JFKNNKKO_00820	FPDADCAC_00946	PCCFMEJI_01790	PAPEPPMA_01767	EBHDHCND_01403	LCLJHKIJ_00076	CEAFLGEM_00702	GCHKODAN_00121	JOIKCCIF_00851	OKCGGIMM_00365	MFDIDILC_00154	BAAGAGJI_00898	MONNLMBH_00783	PEPDHEFJ_01030	LIJDCJGI_00747	EBCEMCHD_01820	GGJBHMAM_01919	MNKOBDND_00572	AHOGIDBA_01196	PPNONDPE_01511	NHIONFGO_00773	AALIFJBP_01547	EDBAANLO_00690	LMLHMKLB_02478	LLCJLBKA_02258
lysS		Lysine--tRNA ligase	100	100	1	1	4907				1421	1490	1489	AGCHLJOI_01878	ECDHNGKH_00740	DDLAADCP_00680	OHPDFNGI_01766	NKOKALAJ_00530	HGLFJFHH_00140	LMCBJFBB_01213	JKAEJIOG_00843	IPFAOIAO_00682	LDNMJBLF_02028	NGGLPFLC_00677	JFKNNKKO_00821	FPDADCAC_00945	PCCFMEJI_01789	PAPEPPMA_01766	EBHDHCND_01402	LCLJHKIJ_00077	CEAFLGEM_00703	GCHKODAN_00122	JOIKCCIF_00852	OKCGGIMM_00364	MFDIDILC_00153	BAAGAGJI_00897	MONNLMBH_00784	PEPDHEFJ_01031	LIJDCJGI_00748	EBCEMCHD_01819	GGJBHMAM_01918	MNKOBDND_00571	AHOGIDBA_01197	PPNONDPE_01510	NHIONFGO_00774	AALIFJBP_01546	EDBAANLO_00691	LMLHMKLB_02479	LLCJLBKA_02257
group_3951		hypothetical protein	100	100	1	1	4895				224	473	470	AGCHLJOI_01881	ECDHNGKH_00737	DDLAADCP_00677	OHPDFNGI_01763	NKOKALAJ_00533	HGLFJFHH_00137	LMCBJFBB_01210	JKAEJIOG_00846	IPFAOIAO_00685	LDNMJBLF_02025	NGGLPFLC_00680	JFKNNKKO_00824	FPDADCAC_00942	PCCFMEJI_01786	PAPEPPMA_01763	EBHDHCND_01399	LCLJHKIJ_00080	CEAFLGEM_00706	GCHKODAN_00125	JOIKCCIF_00855	OKCGGIMM_00361	MFDIDILC_00150	BAAGAGJI_00894	MONNLMBH_00787	PEPDHEFJ_01034	LIJDCJGI_00751	EBCEMCHD_01816	GGJBHMAM_01915	MNKOBDND_00568	AHOGIDBA_01200	PPNONDPE_01507	NHIONFGO_00777	AALIFJBP_01543	EDBAANLO_00694	LMLHMKLB_02482	LLCJLBKA_02254
murF		UDP-N-acetylmuramoyl-tripeptide--D-alanyl-D-alanine ligase	100	100	1	1	4872				374	1367	1347	AGCHLJOI_01895	ECDHNGKH_00723	DDLAADCP_00663	OHPDFNGI_01749	NKOKALAJ_00549	HGLFJFHH_00123	LMCBJFBB_01196	JKAEJIOG_00861	IPFAOIAO_00699	LDNMJBLF_02011	NGGLPFLC_00695	JFKNNKKO_00838	FPDADCAC_00927	PCCFMEJI_01772	PAPEPPMA_01749	EBHDHCND_01385	LCLJHKIJ_00094	CEAFLGEM_00720	GCHKODAN_00139	JOIKCCIF_00869	OKCGGIMM_00346	MFDIDILC_00136	BAAGAGJI_00880	MONNLMBH_00801	PEPDHEFJ_01048	LIJDCJGI_00765	EBCEMCHD_01802	GGJBHMAM_01901	MNKOBDND_00554	AHOGIDBA_01214	PPNONDPE_01493	NHIONFGO_00791	AALIFJBP_01529	EDBAANLO_00707	LMLHMKLB_02496	LLCJLBKA_02240
group_3953		hypothetical protein	100	100	1	1	4869				644	686	644	AGCHLJOI_01897	ECDHNGKH_00721	DDLAADCP_00661	OHPDFNGI_01747	NKOKALAJ_00551	HGLFJFHH_00121	LMCBJFBB_01194	JKAEJIOG_00863	IPFAOIAO_00701	LDNMJBLF_02009	NGGLPFLC_00697	JFKNNKKO_00840	FPDADCAC_00925	PCCFMEJI_01770	PAPEPPMA_01747	EBHDHCND_01383	LCLJHKIJ_00096	CEAFLGEM_00722	GCHKODAN_00141	JOIKCCIF_00871	OKCGGIMM_00344	MFDIDILC_00134	BAAGAGJI_00878	MONNLMBH_00803	PEPDHEFJ_01050	LIJDCJGI_00767	EBCEMCHD_01800	GGJBHMAM_01899	MNKOBDND_00552	AHOGIDBA_01216	PPNONDPE_01491	NHIONFGO_00793	AALIFJBP_01527	EDBAANLO_00709	LMLHMKLB_02498	LLCJLBKA_02238
group_3954		hypothetical protein	100	100	1	1	4864				380	380	380	AGCHLJOI_01900	ECDHNGKH_00718	DDLAADCP_00658	OHPDFNGI_01744	NKOKALAJ_00555	HGLFJFHH_00117	LMCBJFBB_01191	JKAEJIOG_00866	IPFAOIAO_00705	LDNMJBLF_02006	NGGLPFLC_00700	JFKNNKKO_00844	FPDADCAC_00921	PCCFMEJI_01767	PAPEPPMA_01744	EBHDHCND_01380	LCLJHKIJ_00099	CEAFLGEM_00725	GCHKODAN_00144	JOIKCCIF_00874	OKCGGIMM_00341	MFDIDILC_00131	BAAGAGJI_00875	MONNLMBH_00806	PEPDHEFJ_01053	LIJDCJGI_00770	EBCEMCHD_01797	GGJBHMAM_01896	MNKOBDND_00549	AHOGIDBA_01219	PPNONDPE_01488	NHIONFGO_00796	AALIFJBP_01524	EDBAANLO_00712	LMLHMKLB_02501	LLCJLBKA_02235
metQ_1		Methionine-binding lipoprotein MetQ	100	100	1	1	4860				830	848	831	AGCHLJOI_01903	ECDHNGKH_00715	DDLAADCP_00655	OHPDFNGI_01741	NKOKALAJ_00559	HGLFJFHH_00114	LMCBJFBB_01188	JKAEJIOG_00869	IPFAOIAO_00708	LDNMJBLF_02003	NGGLPFLC_00703	JFKNNKKO_00847	FPDADCAC_00918	PCCFMEJI_01764	PAPEPPMA_01741	EBHDHCND_01377	LCLJHKIJ_00102	CEAFLGEM_00728	GCHKODAN_00147	JOIKCCIF_00877	OKCGGIMM_00338	MFDIDILC_00128	BAAGAGJI_00872	MONNLMBH_00809	PEPDHEFJ_01056	LIJDCJGI_00773	EBCEMCHD_01794	GGJBHMAM_01893	MNKOBDND_00546	AHOGIDBA_01222	PPNONDPE_01485	NHIONFGO_00799	AALIFJBP_01521	EDBAANLO_00715	LMLHMKLB_02504	LLCJLBKA_02232
plsC		1-acyl-sn-glycerol-3-phosphate acyltransferase	100	100	1	1	4856				326	740	735	AGCHLJOI_01907	ECDHNGKH_00711	DDLAADCP_00651	OHPDFNGI_01737	NKOKALAJ_00563	HGLFJFHH_00110	LMCBJFBB_01184	JKAEJIOG_00873	IPFAOIAO_00712	LDNMJBLF_01999	NGGLPFLC_00707	JFKNNKKO_00851	FPDADCAC_00914	PCCFMEJI_01760	PAPEPPMA_01737	EBHDHCND_01373	LCLJHKIJ_00106	CEAFLGEM_00732	GCHKODAN_00151	JOIKCCIF_00881	OKCGGIMM_00334	MFDIDILC_00124	BAAGAGJI_00868	MONNLMBH_00813	PEPDHEFJ_01060	LIJDCJGI_00777	EBCEMCHD_01790	GGJBHMAM_01889	MNKOBDND_00542	AHOGIDBA_01226	PPNONDPE_01481	NHIONFGO_00803	AALIFJBP_01517	EDBAANLO_00719	LMLHMKLB_02508	LLCJLBKA_02228
comEC		ComE operon protein 3	100	100	1	1	4854				2018	2237	2234	AGCHLJOI_01909	ECDHNGKH_00709	DDLAADCP_00649	OHPDFNGI_01735	NKOKALAJ_00565	HGLFJFHH_00108	LMCBJFBB_01182	JKAEJIOG_00875	IPFAOIAO_00714	LDNMJBLF_01997	NGGLPFLC_00709	JFKNNKKO_00853	FPDADCAC_00912	PCCFMEJI_01758	PAPEPPMA_01735	EBHDHCND_01371	LCLJHKIJ_00108	CEAFLGEM_00734	GCHKODAN_00153	JOIKCCIF_00883	OKCGGIMM_00331	MFDIDILC_00122	BAAGAGJI_00866	MONNLMBH_00815	PEPDHEFJ_01064	LIJDCJGI_00779	EBCEMCHD_01788	GGJBHMAM_01887	MNKOBDND_00540	AHOGIDBA_01228	PPNONDPE_01479	NHIONFGO_00805	AALIFJBP_01515	EDBAANLO_00721	LMLHMKLB_02510	LLCJLBKA_02226
licT		Transcription antiterminator LicT	100	100	1	1	4845				797	851	850	AGCHLJOI_01916	ECDHNGKH_00702	DDLAADCP_00642	OHPDFNGI_01728	NKOKALAJ_00572	HGLFJFHH_00101	LMCBJFBB_01099	JKAEJIOG_00882	IPFAOIAO_00721	LDNMJBLF_01990	NGGLPFLC_00716	JFKNNKKO_00860	FPDADCAC_00905	PCCFMEJI_01751	PAPEPPMA_01728	EBHDHCND_01364	LCLJHKIJ_00115	CEAFLGEM_00741	GCHKODAN_00160	JOIKCCIF_00890	OKCGGIMM_00324	MFDIDILC_01347	BAAGAGJI_00859	MONNLMBH_00822	PEPDHEFJ_01071	LIJDCJGI_00786	EBCEMCHD_01781	GGJBHMAM_01880	MNKOBDND_00533	AHOGIDBA_01235	PPNONDPE_01472	NHIONFGO_00812	AALIFJBP_01508	EDBAANLO_00728	LMLHMKLB_02517	LLCJLBKA_02219
bglF_2		PTS system beta-glucoside-specific EIIBCA component	100	100	1	1	4844				1505	1868	1864	AGCHLJOI_01917	ECDHNGKH_00701	DDLAADCP_00641	OHPDFNGI_01727	NKOKALAJ_00574	HGLFJFHH_00100	LMCBJFBB_01098	JKAEJIOG_00883	IPFAOIAO_00722	LDNMJBLF_01989	NGGLPFLC_00717	JFKNNKKO_00861	FPDADCAC_00904	PCCFMEJI_01750	PAPEPPMA_01727	EBHDHCND_01363	LCLJHKIJ_00116	CEAFLGEM_00742	GCHKODAN_00161	JOIKCCIF_00891	OKCGGIMM_00323	MFDIDILC_01346	BAAGAGJI_00858	MONNLMBH_00823	PEPDHEFJ_01072	LIJDCJGI_00787	EBCEMCHD_01780	GGJBHMAM_01879	MNKOBDND_00532	AHOGIDBA_01236	PPNONDPE_01471	NHIONFGO_00813	AALIFJBP_01507	EDBAANLO_00729	LMLHMKLB_02518	LLCJLBKA_02218
group_3961		hypothetical protein	100	100	1	1	4838				755	1064	962	AGCHLJOI_01923	ECDHNGKH_00695	DDLAADCP_00635	OHPDFNGI_01722	NKOKALAJ_00580	HGLFJFHH_00094	LMCBJFBB_01092	JKAEJIOG_00889	IPFAOIAO_00727	LDNMJBLF_01983	NGGLPFLC_00723	JFKNNKKO_00866	FPDADCAC_00898	PCCFMEJI_01744	PAPEPPMA_01722	EBHDHCND_01357	LCLJHKIJ_00122	CEAFLGEM_00748	GCHKODAN_00166	JOIKCCIF_00897	OKCGGIMM_00318	MFDIDILC_01340	BAAGAGJI_00852	MONNLMBH_00829	PEPDHEFJ_01078	LIJDCJGI_00793	EBCEMCHD_01774	GGJBHMAM_01873	MNKOBDND_00526	AHOGIDBA_01242	PPNONDPE_01465	NHIONFGO_00819	AALIFJBP_01501	EDBAANLO_00735	LMLHMKLB_02524	LLCJLBKA_02213
ohrR		Organic hydroperoxide resistance transcriptional regulator	100	100	1	1	4836				281	440	436	AGCHLJOI_01924	ECDHNGKH_00694	DDLAADCP_00634	OHPDFNGI_01721	NKOKALAJ_00581	HGLFJFHH_00093	LMCBJFBB_01091	JKAEJIOG_00890	IPFAOIAO_00728	LDNMJBLF_01982	NGGLPFLC_00724	JFKNNKKO_00867	FPDADCAC_00897	PCCFMEJI_01743	PAPEPPMA_01721	EBHDHCND_01356	LCLJHKIJ_00123	CEAFLGEM_00749	GCHKODAN_00167	JOIKCCIF_00898	OKCGGIMM_00316	MFDIDILC_01339	BAAGAGJI_00851	MONNLMBH_00830	PEPDHEFJ_01079	LIJDCJGI_00794	EBCEMCHD_01773	GGJBHMAM_01872	MNKOBDND_00525	AHOGIDBA_01243	PPNONDPE_01464	NHIONFGO_00820	AALIFJBP_01500	EDBAANLO_00736	LMLHMKLB_02525	LLCJLBKA_02212
nagB		Glucosamine-6-phosphate deaminase	100	100	1	1	4833				632	710	681	AGCHLJOI_01927	ECDHNGKH_00691	DDLAADCP_00631	OHPDFNGI_01718	NKOKALAJ_00584	HGLFJFHH_00090	LMCBJFBB_01087	JKAEJIOG_00893	IPFAOIAO_00731	LDNMJBLF_01979	NGGLPFLC_00727	JFKNNKKO_00870	FPDADCAC_00894	PCCFMEJI_01740	PAPEPPMA_01718	EBHDHCND_01353	LCLJHKIJ_00126	CEAFLGEM_00752	GCHKODAN_00170	JOIKCCIF_00901	OKCGGIMM_00313	MFDIDILC_01336	BAAGAGJI_00848	MONNLMBH_00833	PEPDHEFJ_01082	LIJDCJGI_00797	EBCEMCHD_01770	GGJBHMAM_01869	MNKOBDND_00522	AHOGIDBA_01246	PPNONDPE_01461	NHIONFGO_00823	AALIFJBP_01497	EDBAANLO_00739	LMLHMKLB_02528	LLCJLBKA_02209
group_3965		hypothetical protein	100	100	1	1	4816				215	218	217	AGCHLJOI_01942	ECDHNGKH_00676	DDLAADCP_00616	OHPDFNGI_01704	NKOKALAJ_00600	HGLFJFHH_00074	LMCBJFBB_01072	JKAEJIOG_00908	IPFAOIAO_00747	LDNMJBLF_01964	NGGLPFLC_00743	JFKNNKKO_00885	FPDADCAC_00879	PCCFMEJI_01725	PAPEPPMA_01704	EBHDHCND_01338	LCLJHKIJ_00141	CEAFLGEM_00767	GCHKODAN_00184	JOIKCCIF_00916	OKCGGIMM_00299	MFDIDILC_01321	BAAGAGJI_00833	MONNLMBH_00848	PEPDHEFJ_01097	LIJDCJGI_00812	EBCEMCHD_01755	GGJBHMAM_01854	MNKOBDND_00507	AHOGIDBA_01261	PPNONDPE_01446	NHIONFGO_00838	AALIFJBP_01482	EDBAANLO_00754	LMLHMKLB_02543	LLCJLBKA_02195
ptsH		Phosphocarrier protein HPr	100	100	1	1	4809				203	263	262	AGCHLJOI_01948	ECDHNGKH_00670	DDLAADCP_00610	OHPDFNGI_01698	NKOKALAJ_00606	HGLFJFHH_00068	LMCBJFBB_01066	JKAEJIOG_00914	IPFAOIAO_00753	LDNMJBLF_01958	NGGLPFLC_00749	JFKNNKKO_00891	FPDADCAC_00873	PCCFMEJI_01718	PAPEPPMA_01697	EBHDHCND_01332	LCLJHKIJ_00147	CEAFLGEM_00774	GCHKODAN_00190	JOIKCCIF_00922	OKCGGIMM_00293	MFDIDILC_01315	BAAGAGJI_00827	MONNLMBH_00854	PEPDHEFJ_01103	LIJDCJGI_00818	EBCEMCHD_01749	GGJBHMAM_01848	MNKOBDND_00501	AHOGIDBA_01267	PPNONDPE_01440	NHIONFGO_00844	AALIFJBP_01476	EDBAANLO_00760	LMLHMKLB_02549	LLCJLBKA_02189
group_3969		hypothetical protein	100	100	1	1	4313				272	686	681	AGCHLJOI_01976	ECDHNGKH_00642	DDLAADCP_00582	OHPDFNGI_01416	NKOKALAJ_00464	HGLFJFHH_01997	LMCBJFBB_01037	JKAEJIOG_00941	IPFAOIAO_01075	LDNMJBLF_01930	NGGLPFLC_01103	JFKNNKKO_01260	FPDADCAC_00846	PCCFMEJI_01691	PAPEPPMA_01413	EBHDHCND_01304	LCLJHKIJ_00175	CEAFLGEM_00801	GCHKODAN_00556	JOIKCCIF_00950	OKCGGIMM_02282	MFDIDILC_00573	BAAGAGJI_00799	MONNLMBH_00881	PEPDHEFJ_01131	LIJDCJGI_00845	EBCEMCHD_01722	GGJBHMAM_01821	MNKOBDND_00474	AHOGIDBA_01294	PPNONDPE_01411	NHIONFGO_00871	AALIFJBP_01449	EDBAANLO_01046	LMLHMKLB_00065	LLCJLBKA_00022
thrB		Homoserine kinase	100	100	1	1	4325				335	866	860	AGCHLJOI_01983	ECDHNGKH_00635	DDLAADCP_00575	OHPDFNGI_01424	NKOKALAJ_00473	HGLFJFHH_02005	LMCBJFBB_01030	JKAEJIOG_00948	IPFAOIAO_01069	LDNMJBLF_01922	NGGLPFLC_01097	JFKNNKKO_01252	FPDADCAC_00839	PCCFMEJI_01684	PAPEPPMA_01421	EBHDHCND_01297	LCLJHKIJ_00182	CEAFLGEM_00808	GCHKODAN_00549	JOIKCCIF_00957	OKCGGIMM_02290	MFDIDILC_00580	BAAGAGJI_00792	MONNLMBH_00888	PEPDHEFJ_01138	LIJDCJGI_00852	EBCEMCHD_01715	GGJBHMAM_01814	MNKOBDND_00467	AHOGIDBA_01301	PPNONDPE_01404	NHIONFGO_00878	AALIFJBP_01442	EDBAANLO_01040	LMLHMKLB_00072	LLCJLBKA_00016
folK		2-amino-4-hydroxy-6-hydroxymethyldihydropteridine pyrophosphokinase	100	100	1	1	4331				281	488	483	AGCHLJOI_01989	ECDHNGKH_00629	DDLAADCP_00569	OHPDFNGI_01430	NKOKALAJ_00479	HGLFJFHH_02012	LMCBJFBB_01024	JKAEJIOG_00954	IPFAOIAO_01063	LDNMJBLF_01916	NGGLPFLC_01091	JFKNNKKO_01246	FPDADCAC_00833	PCCFMEJI_01678	PAPEPPMA_01427	EBHDHCND_01291	LCLJHKIJ_00188	CEAFLGEM_00814	GCHKODAN_00543	JOIKCCIF_00963	OKCGGIMM_02296	MFDIDILC_00586	BAAGAGJI_00786	MONNLMBH_00894	PEPDHEFJ_01144	LIJDCJGI_00858	EBCEMCHD_01709	GGJBHMAM_01808	MNKOBDND_00461	AHOGIDBA_01307	PPNONDPE_01398	NHIONFGO_00884	AALIFJBP_01436	EDBAANLO_01034	LMLHMKLB_00078	LLCJLBKA_00010
rhaS		HTH-type transcriptional activator RhaS	100	100	1	1	4339				914	950	929	AGCHLJOI_01996	ECDHNGKH_00622	DDLAADCP_00562	OHPDFNGI_01437	NKOKALAJ_00487	HGLFJFHH_02020	LMCBJFBB_01017	JKAEJIOG_00961	IPFAOIAO_01056	LDNMJBLF_01909	NGGLPFLC_01083	JFKNNKKO_01239	FPDADCAC_00826	PCCFMEJI_01671	PAPEPPMA_01434	EBHDHCND_01284	LCLJHKIJ_00195	CEAFLGEM_00821	GCHKODAN_00536	JOIKCCIF_00970	OKCGGIMM_02303	MFDIDILC_00593	BAAGAGJI_00779	MONNLMBH_00901	PEPDHEFJ_01151	LIJDCJGI_00865	EBCEMCHD_01702	GGJBHMAM_01801	MNKOBDND_00454	AHOGIDBA_01314	PPNONDPE_01391	NHIONFGO_00891	AALIFJBP_01429	EDBAANLO_01027	LMLHMKLB_00085	LLCJLBKA_00003
topA		DNA topoisomerase 1	100	100	1	1	4526				2042	2120	2119	AGCHLJOI_02099	ECDHNGKH_00519	DDLAADCP_00459	OHPDFNGI_01524	NKOKALAJ_00799	HGLFJFHH_02179	LMCBJFBB_00900	JKAEJIOG_01064	IPFAOIAO_00917	LDNMJBLF_01808	NGGLPFLC_00908	JFKNNKKO_01082	FPDADCAC_00725	PCCFMEJI_01569	PAPEPPMA_01521	EBHDHCND_01183	LCLJHKIJ_00298	CEAFLGEM_00923	GCHKODAN_00345	JOIKCCIF_01073	OKCGGIMM_00128	MFDIDILC_02076	BAAGAGJI_00676	MONNLMBH_01002	PEPDHEFJ_01254	LIJDCJGI_00967	EBCEMCHD_01600	GGJBHMAM_01699	MNKOBDND_00352	AHOGIDBA_01416	PPNONDPE_01287	NHIONFGO_00992	AALIFJBP_01327	EDBAANLO_00912	LMLHMKLB_00187	LLCJLBKA_01964
group_3982		hypothetical protein	100	100	1	1	4533				344	431	430	AGCHLJOI_02105	ECDHNGKH_00513	DDLAADCP_00453	OHPDFNGI_01530	NKOKALAJ_00793	HGLFJFHH_02185	LMCBJFBB_00894	JKAEJIOG_01070	IPFAOIAO_00911	LDNMJBLF_01802	NGGLPFLC_00902	JFKNNKKO_01076	FPDADCAC_00719	PCCFMEJI_01563	PAPEPPMA_01528	EBHDHCND_01177	LCLJHKIJ_00304	CEAFLGEM_00929	GCHKODAN_00339	JOIKCCIF_01079	OKCGGIMM_00134	MFDIDILC_02082	BAAGAGJI_00670	MONNLMBH_01008	PEPDHEFJ_01260	LIJDCJGI_00973	EBCEMCHD_01594	GGJBHMAM_01693	MNKOBDND_00346	AHOGIDBA_01422	PPNONDPE_01281	NHIONFGO_00998	AALIFJBP_01321	EDBAANLO_00906	LMLHMKLB_00194	LLCJLBKA_01970
truB		tRNA pseudouridine synthase B	100	100	1	1	4534				707	884	882	AGCHLJOI_02106	ECDHNGKH_00512	DDLAADCP_00452	OHPDFNGI_01531	NKOKALAJ_00792	HGLFJFHH_02186	LMCBJFBB_00893	JKAEJIOG_01071	IPFAOIAO_00910	LDNMJBLF_01801	NGGLPFLC_00901	JFKNNKKO_01075	FPDADCAC_00718	PCCFMEJI_01562	PAPEPPMA_01529	EBHDHCND_01176	LCLJHKIJ_00305	CEAFLGEM_00930	GCHKODAN_00338	JOIKCCIF_01080	OKCGGIMM_00135	MFDIDILC_02083	BAAGAGJI_00669	MONNLMBH_01009	PEPDHEFJ_01261	LIJDCJGI_00974	EBCEMCHD_01593	GGJBHMAM_01692	MNKOBDND_00345	AHOGIDBA_01423	PPNONDPE_01280	NHIONFGO_00999	AALIFJBP_01320	EDBAANLO_00905	LMLHMKLB_00195	LLCJLBKA_01971
ldh		L-lactate dehydrogenase	100	100	1	1	4660				845	989	987	AGCHLJOI_02144	ECDHNGKH_00474	DDLAADCP_00414	OHPDFNGI_01591	NKOKALAJ_00738	HGLFJFHH_02247	LMCBJFBB_00854	JKAEJIOG_01110	IPFAOIAO_00861	LDNMJBLF_01763	NGGLPFLC_00863	JFKNNKKO_01012	FPDADCAC_00680	PCCFMEJI_01523	PAPEPPMA_01589	EBHDHCND_01136	LCLJHKIJ_00343	CEAFLGEM_00969	GCHKODAN_00299	JOIKCCIF_01118	OKCGGIMM_00175	MFDIDILC_02283	BAAGAGJI_00631	MONNLMBH_01048	PEPDHEFJ_01299	LIJDCJGI_01030	EBCEMCHD_01538	GGJBHMAM_01636	MNKOBDND_00289	AHOGIDBA_01479	PPNONDPE_01242	NHIONFGO_01037	AALIFJBP_01265	EDBAANLO_00867	LMLHMKLB_00233	LLCJLBKA_02011
group_3986		hypothetical protein	100	100	1	1	4663				368	956	950	AGCHLJOI_02146	ECDHNGKH_00472	DDLAADCP_00412	OHPDFNGI_01593	NKOKALAJ_00735	HGLFJFHH_02249	LMCBJFBB_00852	JKAEJIOG_01112	IPFAOIAO_00859	LDNMJBLF_01760	NGGLPFLC_00861	JFKNNKKO_01010	FPDADCAC_00678	PCCFMEJI_01520	PAPEPPMA_01591	EBHDHCND_01134	LCLJHKIJ_00345	CEAFLGEM_00972	GCHKODAN_00297	JOIKCCIF_01120	OKCGGIMM_00177	MFDIDILC_02281	BAAGAGJI_00628	MONNLMBH_01050	PEPDHEFJ_01301	LIJDCJGI_01032	EBCEMCHD_01536	GGJBHMAM_01634	MNKOBDND_00287	AHOGIDBA_01481	PPNONDPE_01240	NHIONFGO_01039	AALIFJBP_01263	EDBAANLO_00865	LMLHMKLB_00235	LLCJLBKA_02013
cdd		Cytidine deaminase	100	100	1	1	4671				389	416	392	AGCHLJOI_02150	ECDHNGKH_00468	DDLAADCP_00408	OHPDFNGI_01597	NKOKALAJ_00727	HGLFJFHH_02253	LMCBJFBB_00848	JKAEJIOG_01116	IPFAOIAO_00855	LDNMJBLF_01756	NGGLPFLC_00857	JFKNNKKO_01006	FPDADCAC_00674	PCCFMEJI_01516	PAPEPPMA_01595	EBHDHCND_01130	LCLJHKIJ_00349	CEAFLGEM_00976	GCHKODAN_00293	JOIKCCIF_01124	OKCGGIMM_00181	MFDIDILC_02277	BAAGAGJI_00624	MONNLMBH_01054	PEPDHEFJ_01305	LIJDCJGI_01036	EBCEMCHD_01532	GGJBHMAM_01630	MNKOBDND_00283	AHOGIDBA_01485	PPNONDPE_01236	NHIONFGO_01043	AALIFJBP_01259	EDBAANLO_00861	LMLHMKLB_00239	LLCJLBKA_02017
rsmC		Ribosomal RNA small subunit methyltransferase C	100	100	1	1	4672				347	590	587	AGCHLJOI_02151	ECDHNGKH_00467	DDLAADCP_00407	OHPDFNGI_01598	NKOKALAJ_00726	HGLFJFHH_02254	LMCBJFBB_00847	JKAEJIOG_01117	IPFAOIAO_00854	LDNMJBLF_01755	NGGLPFLC_00856	JFKNNKKO_01005	FPDADCAC_00673	PCCFMEJI_01515	PAPEPPMA_01596	EBHDHCND_01129	LCLJHKIJ_00350	CEAFLGEM_00977	GCHKODAN_00292	JOIKCCIF_01125	OKCGGIMM_00183	MFDIDILC_02276	BAAGAGJI_00623	MONNLMBH_01055	PEPDHEFJ_01306	LIJDCJGI_01037	EBCEMCHD_01531	GGJBHMAM_01629	MNKOBDND_00282	AHOGIDBA_01486	PPNONDPE_01235	NHIONFGO_01044	AALIFJBP_01258	EDBAANLO_00860	LMLHMKLB_00240	LLCJLBKA_02018
rpsT		30S ribosomal protein S20	100	100	1	1	4674				233	248	233	AGCHLJOI_02153	ECDHNGKH_00465	DDLAADCP_00405	OHPDFNGI_01600	NKOKALAJ_00724	HGLFJFHH_02256	LMCBJFBB_00845	JKAEJIOG_01119	IPFAOIAO_00852	LDNMJBLF_01753	NGGLPFLC_00854	JFKNNKKO_01003	FPDADCAC_00671	PCCFMEJI_01513	PAPEPPMA_01598	EBHDHCND_01127	LCLJHKIJ_00352	CEAFLGEM_00979	GCHKODAN_00290	JOIKCCIF_01127	OKCGGIMM_00185	MFDIDILC_02274	BAAGAGJI_00621	MONNLMBH_01057	PEPDHEFJ_01308	LIJDCJGI_01039	EBCEMCHD_01529	GGJBHMAM_01627	MNKOBDND_00280	AHOGIDBA_01488	PPNONDPE_01233	NHIONFGO_01046	AALIFJBP_01256	EDBAANLO_00858	LMLHMKLB_00242	LLCJLBKA_02020
group_3990		hypothetical protein	100	100	1	1	4678				329	329	329	AGCHLJOI_02157	ECDHNGKH_00461	DDLAADCP_00401	OHPDFNGI_01604	NKOKALAJ_00719	HGLFJFHH_02261	LMCBJFBB_00841	JKAEJIOG_01123	IPFAOIAO_00848	LDNMJBLF_01749	NGGLPFLC_00849	JFKNNKKO_00998	FPDADCAC_00667	PCCFMEJI_01509	PAPEPPMA_01602	EBHDHCND_01123	LCLJHKIJ_00356	CEAFLGEM_00983	GCHKODAN_00286	JOIKCCIF_01131	OKCGGIMM_00189	MFDIDILC_02270	BAAGAGJI_00617	MONNLMBH_01061	PEPDHEFJ_01312	LIJDCJGI_01043	EBCEMCHD_01525	GGJBHMAM_01623	MNKOBDND_00276	AHOGIDBA_01492	PPNONDPE_01229	NHIONFGO_01050	AALIFJBP_01252	EDBAANLO_00854	LMLHMKLB_00246	LLCJLBKA_02024
cdaR_1		CdaA regulatory protein CdaR	100	100	1	1	4718				869	959	958	AGCHLJOI_02193	ECDHNGKH_00425	DDLAADCP_00365	OHPDFNGI_01635	NKOKALAJ_00681	HGLFJFHH_02294	LMCBJFBB_00805	JKAEJIOG_01159	IPFAOIAO_00817	LDNMJBLF_01647	NGGLPFLC_00816	JFKNNKKO_00964	FPDADCAC_00631	PCCFMEJI_01473	PAPEPPMA_01633	EBHDHCND_01087	LCLJHKIJ_00392	CEAFLGEM_01019	GCHKODAN_00254	JOIKCCIF_01167	OKCGGIMM_00223	MFDIDILC_02490	BAAGAGJI_00581	MONNLMBH_01097	PEPDHEFJ_01349	LIJDCJGI_01079	EBCEMCHD_01489	GGJBHMAM_01587	MNKOBDND_00240	AHOGIDBA_01528	PPNONDPE_01193	NHIONFGO_01086	AALIFJBP_01216	EDBAANLO_00823	LMLHMKLB_00282	LLCJLBKA_02123
lplJ		Lipoate-protein ligase LplJ	100	100	1	1	4726				356	989	982	AGCHLJOI_02198	ECDHNGKH_00420	DDLAADCP_00360	OHPDFNGI_01639	NKOKALAJ_00674	HGLFJFHH_00004	LMCBJFBB_00800	JKAEJIOG_01164	IPFAOIAO_00813	LDNMJBLF_01642	NGGLPFLC_00812	JFKNNKKO_00957	FPDADCAC_00626	PCCFMEJI_01468	PAPEPPMA_01637	EBHDHCND_01081	LCLJHKIJ_00397	CEAFLGEM_01024	GCHKODAN_00250	JOIKCCIF_01172	OKCGGIMM_00228	MFDIDILC_01222	BAAGAGJI_00576	MONNLMBH_01102	PEPDHEFJ_01354	LIJDCJGI_01084	EBCEMCHD_01484	GGJBHMAM_01582	MNKOBDND_00235	AHOGIDBA_01533	PPNONDPE_01188	NHIONFGO_01091	AALIFJBP_01211	EDBAANLO_00819	LMLHMKLB_00287	LLCJLBKA_02127
pdhC		Dihydrolipoyllysine-residue acetyltransferase component of pyruvate dehydrogenase complex	100	100	1	1	4728				596	1388	1380	AGCHLJOI_02200	ECDHNGKH_00418	DDLAADCP_00358	OHPDFNGI_01641	NKOKALAJ_00672	HGLFJFHH_00006	LMCBJFBB_00798	JKAEJIOG_01166	IPFAOIAO_00811	LDNMJBLF_01640	NGGLPFLC_00810	JFKNNKKO_00955	FPDADCAC_00624	PCCFMEJI_01466	PAPEPPMA_01639	EBHDHCND_01079	LCLJHKIJ_00399	CEAFLGEM_01026	GCHKODAN_00248	JOIKCCIF_01174	OKCGGIMM_00230	MFDIDILC_01224	BAAGAGJI_00574	MONNLMBH_01104	PEPDHEFJ_01356	LIJDCJGI_01086	EBCEMCHD_01482	GGJBHMAM_01580	MNKOBDND_00233	AHOGIDBA_01535	PPNONDPE_01186	NHIONFGO_01093	AALIFJBP_01209	EDBAANLO_00817	LMLHMKLB_00289	LLCJLBKA_02129
mnmE		tRNA modification GTPase MnmE	100	100	1	1	4734				1376	1409	1385	AGCHLJOI_02204	ECDHNGKH_00414	DDLAADCP_00354	OHPDFNGI_01645	NKOKALAJ_00666	HGLFJFHH_00010	LMCBJFBB_00794	JKAEJIOG_01170	IPFAOIAO_00807	LDNMJBLF_01636	NGGLPFLC_00806	JFKNNKKO_00951	FPDADCAC_00620	PCCFMEJI_01462	PAPEPPMA_01643	EBHDHCND_01075	LCLJHKIJ_00403	CEAFLGEM_01030	GCHKODAN_00244	JOIKCCIF_01178	OKCGGIMM_00234	MFDIDILC_00390	BAAGAGJI_00570	MONNLMBH_01108	PEPDHEFJ_01360	LIJDCJGI_01089	EBCEMCHD_01478	GGJBHMAM_01576	MNKOBDND_00230	AHOGIDBA_01538	PPNONDPE_01182	NHIONFGO_01097	AALIFJBP_01205	EDBAANLO_00813	LMLHMKLB_00293	LLCJLBKA_02133
paiA		Spermidine/spermine N(1)-acetyltransferase	100	100	1	1	4740				299	521	469	AGCHLJOI_02210	ECDHNGKH_00408	DDLAADCP_00348	OHPDFNGI_01651	NKOKALAJ_00660	HGLFJFHH_00016	LMCBJFBB_00788	JKAEJIOG_01176	IPFAOIAO_00801	LDNMJBLF_01630	NGGLPFLC_00800	JFKNNKKO_00945	FPDADCAC_00614	PCCFMEJI_01455	PAPEPPMA_01649	EBHDHCND_01069	LCLJHKIJ_00409	CEAFLGEM_01037	GCHKODAN_00238	JOIKCCIF_01184	OKCGGIMM_00242	MFDIDILC_00396	BAAGAGJI_00564	MONNLMBH_01114	PEPDHEFJ_01366	LIJDCJGI_01095	EBCEMCHD_01472	GGJBHMAM_01570	MNKOBDND_00224	AHOGIDBA_01544	PPNONDPE_01176	NHIONFGO_01103	AALIFJBP_01199	EDBAANLO_00807	LMLHMKLB_00299	LLCJLBKA_02139
ykoE		Putative HMP/thiamine permease protein YkoE	100	100	1	1	4788				554	554	554	AGCHLJOI_02249	ECDHNGKH_00369	DDLAADCP_00310	OHPDFNGI_01685	NKOKALAJ_00625	HGLFJFHH_00054	LMCBJFBB_00751	JKAEJIOG_01212	IPFAOIAO_00767	LDNMJBLF_01594	NGGLPFLC_00763	JFKNNKKO_00905	FPDADCAC_00578	PCCFMEJI_01419	PAPEPPMA_01683	EBHDHCND_01032	LCLJHKIJ_00447	CEAFLGEM_01073	GCHKODAN_00203	JOIKCCIF_01221	OKCGGIMM_00277	MFDIDILC_01190	BAAGAGJI_00526	MONNLMBH_01150	PEPDHEFJ_01403	LIJDCJGI_01133	EBCEMCHD_01435	GGJBHMAM_01533	MNKOBDND_00187	AHOGIDBA_01581	PPNONDPE_01140	NHIONFGO_01139	AALIFJBP_01144	EDBAANLO_00773	LMLHMKLB_00354	LLCJLBKA_02176
group_4002		hypothetical protein	100	100	1	1	4275				107	230	228	AGCHLJOI_02266	ECDHNGKH_00352	DDLAADCP_00292	OHPDFNGI_01383	NKOKALAJ_00436	HGLFJFHH_01968	LMCBJFBB_00733	JKAEJIOG_01229	IPFAOIAO_01101	LDNMJBLF_01577	NGGLPFLC_01130	JFKNNKKO_01289	FPDADCAC_00561	PCCFMEJI_01402	PAPEPPMA_01380	EBHDHCND_01015	LCLJHKIJ_00464	CEAFLGEM_01090	GCHKODAN_00590	JOIKCCIF_01238	OKCGGIMM_02253	MFDIDILC_01172	BAAGAGJI_00509	MONNLMBH_01167	PEPDHEFJ_01420	LIJDCJGI_01150	EBCEMCHD_01418	GGJBHMAM_01516	MNKOBDND_00170	AHOGIDBA_01598	PPNONDPE_01123	NHIONFGO_01156	AALIFJBP_01127	EDBAANLO_01073	LMLHMKLB_00371	LLCJLBKA_00053
group_4007		hypothetical protein	100	100	1	1	4185				566	863	860	AGCHLJOI_02305	ECDHNGKH_00314	DDLAADCP_00254	OHPDFNGI_01346	NKOKALAJ_00393	HGLFJFHH_01931	LMCBJFBB_00692	JKAEJIOG_01269	IPFAOIAO_01137	LDNMJBLF_01538	NGGLPFLC_01165	JFKNNKKO_01326	FPDADCAC_00520	PCCFMEJI_01363	PAPEPPMA_01325	EBHDHCND_00973	LCLJHKIJ_00502	CEAFLGEM_01129	GCHKODAN_00626	JOIKCCIF_01276	OKCGGIMM_02217	MFDIDILC_01148	BAAGAGJI_00471	MONNLMBH_01195	PEPDHEFJ_01459	LIJDCJGI_01189	EBCEMCHD_01379	GGJBHMAM_01477	MNKOBDND_00131	AHOGIDBA_01637	PPNONDPE_01082	NHIONFGO_01197	AALIFJBP_01087	EDBAANLO_01108	LMLHMKLB_00411	LLCJLBKA_00090
group_4008		hypothetical protein	100	100	1	1	4184				767	1004	1001	AGCHLJOI_02306	ECDHNGKH_00313	DDLAADCP_00253	OHPDFNGI_01345	NKOKALAJ_00392	HGLFJFHH_01930	LMCBJFBB_00691	JKAEJIOG_01270	IPFAOIAO_01138	LDNMJBLF_01537	NGGLPFLC_01166	JFKNNKKO_01327	FPDADCAC_00519	PCCFMEJI_01362	PAPEPPMA_01326	EBHDHCND_00972	LCLJHKIJ_00503	CEAFLGEM_01130	GCHKODAN_00627	JOIKCCIF_01277	OKCGGIMM_02216	MFDIDILC_01147	BAAGAGJI_00470	MONNLMBH_01196	PEPDHEFJ_01460	LIJDCJGI_01190	EBCEMCHD_01378	GGJBHMAM_01476	MNKOBDND_00130	AHOGIDBA_01638	PPNONDPE_01081	NHIONFGO_01198	AALIFJBP_01086	EDBAANLO_01109	LMLHMKLB_00412	LLCJLBKA_00091
rqcH		Rqc2 RqcH	100	100	1	1	4183				665	1655	1645	AGCHLJOI_02307	ECDHNGKH_00312	DDLAADCP_00252	OHPDFNGI_01344	NKOKALAJ_00390	HGLFJFHH_01929	LMCBJFBB_00690	JKAEJIOG_01271	IPFAOIAO_01139	LDNMJBLF_01536	NGGLPFLC_01167	JFKNNKKO_01328	FPDADCAC_00518	PCCFMEJI_01361	PAPEPPMA_01327	EBHDHCND_00971	LCLJHKIJ_00504	CEAFLGEM_01131	GCHKODAN_00628	JOIKCCIF_01278	OKCGGIMM_02215	MFDIDILC_01146	BAAGAGJI_00469	MONNLMBH_01197	PEPDHEFJ_01461	LIJDCJGI_01191	EBCEMCHD_01377	GGJBHMAM_01475	MNKOBDND_00129	AHOGIDBA_01639	PPNONDPE_01080	NHIONFGO_01199	AALIFJBP_01085	EDBAANLO_01110	LMLHMKLB_00413	LLCJLBKA_00092
aldC		Alpha-acetolactate decarboxylase	100	100	1	1	4181				593	719	717	AGCHLJOI_02308	ECDHNGKH_00311	DDLAADCP_00251	OHPDFNGI_01343	NKOKALAJ_00389	HGLFJFHH_01928	LMCBJFBB_00689	JKAEJIOG_01272	IPFAOIAO_01140	LDNMJBLF_01535	NGGLPFLC_01168	JFKNNKKO_01329	FPDADCAC_00517	PCCFMEJI_01360	PAPEPPMA_01328	EBHDHCND_00970	LCLJHKIJ_00505	CEAFLGEM_01132	GCHKODAN_00629	JOIKCCIF_01279	OKCGGIMM_02214	MFDIDILC_01145	BAAGAGJI_00468	MONNLMBH_01198	PEPDHEFJ_01462	LIJDCJGI_01192	EBCEMCHD_01376	GGJBHMAM_01474	MNKOBDND_00128	AHOGIDBA_01640	PPNONDPE_01079	NHIONFGO_01200	AALIFJBP_01084	EDBAANLO_01111	LMLHMKLB_00414	LLCJLBKA_00093
bepA		Beta-barrel assembly-enhancing protease	100	100	1	1	4179				1226	1256	1226	AGCHLJOI_02310	ECDHNGKH_00309	DDLAADCP_00249	OHPDFNGI_01341	NKOKALAJ_00386	HGLFJFHH_01926	LMCBJFBB_00687	JKAEJIOG_01274	IPFAOIAO_01142	LDNMJBLF_01533	NGGLPFLC_01170	JFKNNKKO_01331	FPDADCAC_00515	PCCFMEJI_01358	PAPEPPMA_01330	EBHDHCND_00968	LCLJHKIJ_00507	CEAFLGEM_01134	GCHKODAN_00631	JOIKCCIF_01281	OKCGGIMM_02212	MFDIDILC_01143	BAAGAGJI_00466	MONNLMBH_01200	PEPDHEFJ_01464	LIJDCJGI_01194	EBCEMCHD_01374	GGJBHMAM_01472	MNKOBDND_00126	AHOGIDBA_01642	PPNONDPE_01077	NHIONFGO_01202	AALIFJBP_01082	EDBAANLO_01113	LMLHMKLB_00416	LLCJLBKA_00095
group_4012		hypothetical protein	100	100	1	1	4177				461	461	461	AGCHLJOI_02312	ECDHNGKH_00307	DDLAADCP_00247	OHPDFNGI_01339	NKOKALAJ_00383	HGLFJFHH_01924	LMCBJFBB_00685	JKAEJIOG_01276	IPFAOIAO_01144	LDNMJBLF_01531	NGGLPFLC_01172	JFKNNKKO_01333	FPDADCAC_00513	PCCFMEJI_01356	PAPEPPMA_01332	EBHDHCND_00966	LCLJHKIJ_00509	CEAFLGEM_01136	GCHKODAN_00633	JOIKCCIF_01283	OKCGGIMM_02210	MFDIDILC_01141	BAAGAGJI_00464	MONNLMBH_01202	PEPDHEFJ_01466	LIJDCJGI_01196	EBCEMCHD_01372	GGJBHMAM_01470	MNKOBDND_00124	AHOGIDBA_01644	PPNONDPE_01075	NHIONFGO_01204	AALIFJBP_01080	EDBAANLO_01115	LMLHMKLB_00418	LLCJLBKA_00097
rmlA		Glucose-1-phosphate thymidylyltransferase	100	100	1	1	4172				332	869	863	AGCHLJOI_02318	ECDHNGKH_00301	DDLAADCP_00241	OHPDFNGI_01334	NKOKALAJ_00376	HGLFJFHH_01919	LMCBJFBB_00679	JKAEJIOG_01282	IPFAOIAO_01149	LDNMJBLF_01524	NGGLPFLC_01177	JFKNNKKO_01338	FPDADCAC_00507	PCCFMEJI_01350	PAPEPPMA_01337	EBHDHCND_00960	LCLJHKIJ_00515	CEAFLGEM_01142	GCHKODAN_00638	JOIKCCIF_01289	OKCGGIMM_02205	MFDIDILC_01135	BAAGAGJI_00458	MONNLMBH_01208	PEPDHEFJ_01472	LIJDCJGI_01202	EBCEMCHD_01366	GGJBHMAM_01464	MNKOBDND_00118	AHOGIDBA_01650	PPNONDPE_01069	NHIONFGO_01210	AALIFJBP_01074	EDBAANLO_01120	LMLHMKLB_00424	LLCJLBKA_00102
group_4014		putative oxidoreductase	100	100	1	1	4163				758	761	760	AGCHLJOI_02326	ECDHNGKH_00293	DDLAADCP_00233	OHPDFNGI_01326	NKOKALAJ_00367	HGLFJFHH_01911	LMCBJFBB_00671	JKAEJIOG_01290	IPFAOIAO_01157	LDNMJBLF_01516	NGGLPFLC_01185	JFKNNKKO_01346	FPDADCAC_00499	PCCFMEJI_01342	PAPEPPMA_01345	EBHDHCND_00952	LCLJHKIJ_00523	CEAFLGEM_01150	GCHKODAN_00646	JOIKCCIF_01297	OKCGGIMM_02197	MFDIDILC_01134	BAAGAGJI_00450	MONNLMBH_01216	PEPDHEFJ_01480	LIJDCJGI_01210	EBCEMCHD_01358	GGJBHMAM_01456	MNKOBDND_00110	AHOGIDBA_01658	PPNONDPE_01061	NHIONFGO_01218	AALIFJBP_01066	EDBAANLO_01128	LMLHMKLB_00432	LLCJLBKA_00110
group_4015		hypothetical protein	100	100	1	1	4136				149	410	407	AGCHLJOI_02342	ECDHNGKH_00277	DDLAADCP_00217	OHPDFNGI_01310	NKOKALAJ_00346	HGLFJFHH_01889	LMCBJFBB_00655	JKAEJIOG_01306	IPFAOIAO_01174	LDNMJBLF_01500	NGGLPFLC_01202	JFKNNKKO_01367	FPDADCAC_00483	PCCFMEJI_01326	PAPEPPMA_01361	EBHDHCND_00936	LCLJHKIJ_00539	CEAFLGEM_01166	GCHKODAN_00662	JOIKCCIF_01313	OKCGGIMM_02181	MFDIDILC_01118	BAAGAGJI_00434	MONNLMBH_01232	PEPDHEFJ_01496	LIJDCJGI_01226	EBCEMCHD_01342	GGJBHMAM_01440	MNKOBDND_00094	AHOGIDBA_01674	PPNONDPE_01044	NHIONFGO_01234	AALIFJBP_01050	EDBAANLO_01144	LMLHMKLB_00448	LLCJLBKA_00128
mvaS		Hydroxymethylglutaryl-CoA synthase	100	100	1	1	4042				1199	1262	1256	AGCHLJOI_02360	ECDHNGKH_00259	DDLAADCP_00199	OHPDFNGI_01276	NKOKALAJ_00018	HGLFJFHH_01859	LMCBJFBB_00637	JKAEJIOG_01324	IPFAOIAO_01223	LDNMJBLF_01482	NGGLPFLC_01221	JFKNNKKO_01397	FPDADCAC_00449	PCCFMEJI_01308	PAPEPPMA_00077	EBHDHCND_00918	LCLJHKIJ_00557	CEAFLGEM_01183	GCHKODAN_00799	JOIKCCIF_01331	OKCGGIMM_02098	MFDIDILC_01101	BAAGAGJI_00416	MONNLMBH_01251	PEPDHEFJ_01530	LIJDCJGI_01244	EBCEMCHD_01324	GGJBHMAM_01422	MNKOBDND_00076	AHOGIDBA_01692	PPNONDPE_01027	NHIONFGO_01252	AALIFJBP_01032	EDBAANLO_01234	LMLHMKLB_00466	LLCJLBKA_00162
gdh		NADP-specific glutamate dehydrogenase	100	100	1	1	4010				197	1349	1337	AGCHLJOI_02380	ECDHNGKH_00176	DDLAADCP_00179	OHPDFNGI_01256	NKOKALAJ_00047	HGLFJFHH_01838	LMCBJFBB_00616	JKAEJIOG_01345	IPFAOIAO_01243	LDNMJBLF_01462	NGGLPFLC_01241	JFKNNKKO_01418	FPDADCAC_00429	PCCFMEJI_01288	PAPEPPMA_00096	EBHDHCND_00898	LCLJHKIJ_00577	CEAFLGEM_01203	GCHKODAN_00818	JOIKCCIF_01351	OKCGGIMM_02078	MFDIDILC_00440	BAAGAGJI_00396	MONNLMBH_01271	PEPDHEFJ_01550	LIJDCJGI_01264	EBCEMCHD_01304	GGJBHMAM_01402	MNKOBDND_00056	AHOGIDBA_01712	PPNONDPE_01006	NHIONFGO_01273	AALIFJBP_01012	EDBAANLO_01254	LMLHMKLB_00486	LLCJLBKA_00181
group_4021		hypothetical protein	100	100	1	1	4008				344	509	507	AGCHLJOI_02381	ECDHNGKH_00175	DDLAADCP_00178	OHPDFNGI_01255	NKOKALAJ_00048	HGLFJFHH_01837	LMCBJFBB_00615	JKAEJIOG_01346	IPFAOIAO_01244	LDNMJBLF_01461	NGGLPFLC_01242	JFKNNKKO_01419	FPDADCAC_00428	PCCFMEJI_01287	PAPEPPMA_00097	EBHDHCND_00897	LCLJHKIJ_00578	CEAFLGEM_01204	GCHKODAN_00819	JOIKCCIF_01352	OKCGGIMM_02077	MFDIDILC_00439	BAAGAGJI_00395	MONNLMBH_01272	PEPDHEFJ_01551	LIJDCJGI_01265	EBCEMCHD_01303	GGJBHMAM_01401	MNKOBDND_00055	AHOGIDBA_01713	PPNONDPE_01005	NHIONFGO_01274	AALIFJBP_01011	EDBAANLO_01255	LMLHMKLB_00487	LLCJLBKA_00182
group_4022		putative ABC transporter ATP-binding protein	100	100	1	1	4005				962	1739	1731	AGCHLJOI_02383	ECDHNGKH_00173	DDLAADCP_00176	OHPDFNGI_01253	NKOKALAJ_00050	HGLFJFHH_01835	LMCBJFBB_00613	JKAEJIOG_01348	IPFAOIAO_01246	LDNMJBLF_01459	NGGLPFLC_01244	JFKNNKKO_01421	FPDADCAC_00426	PCCFMEJI_01285	PAPEPPMA_00099	EBHDHCND_00895	LCLJHKIJ_00580	CEAFLGEM_01206	GCHKODAN_00821	JOIKCCIF_01354	OKCGGIMM_02075	MFDIDILC_00437	BAAGAGJI_00393	MONNLMBH_01274	PEPDHEFJ_01553	LIJDCJGI_01267	EBCEMCHD_01301	GGJBHMAM_01399	MNKOBDND_00053	AHOGIDBA_01715	PPNONDPE_01003	NHIONFGO_01276	AALIFJBP_01009	EDBAANLO_01257	LMLHMKLB_00489	LLCJLBKA_00184
group_4023		DegV domain-containing protein	100	100	1	1	3999				623	848	845	AGCHLJOI_02387	ECDHNGKH_00169	DDLAADCP_00172	OHPDFNGI_01249	NKOKALAJ_00056	HGLFJFHH_01830	LMCBJFBB_00609	JKAEJIOG_01352	IPFAOIAO_01250	LDNMJBLF_01455	NGGLPFLC_01248	JFKNNKKO_01426	FPDADCAC_00422	PCCFMEJI_01281	PAPEPPMA_00103	EBHDHCND_00891	LCLJHKIJ_00584	CEAFLGEM_01210	GCHKODAN_00825	JOIKCCIF_01358	OKCGGIMM_02071	MFDIDILC_00433	BAAGAGJI_00389	MONNLMBH_01278	PEPDHEFJ_01557	LIJDCJGI_01271	EBCEMCHD_01297	GGJBHMAM_01395	MNKOBDND_00049	AHOGIDBA_01719	PPNONDPE_00999	NHIONFGO_01280	AALIFJBP_01005	EDBAANLO_01261	LMLHMKLB_00493	LLCJLBKA_00188
group_4024		hypothetical protein	100	100	1	1	3998				311	380	379	AGCHLJOI_02388	ECDHNGKH_00168	DDLAADCP_00171	OHPDFNGI_01248	NKOKALAJ_00057	HGLFJFHH_01829	LMCBJFBB_00608	JKAEJIOG_01353	IPFAOIAO_01251	LDNMJBLF_01454	NGGLPFLC_01249	JFKNNKKO_01427	FPDADCAC_00421	PCCFMEJI_01280	PAPEPPMA_00104	EBHDHCND_00890	LCLJHKIJ_00585	CEAFLGEM_01211	GCHKODAN_00826	JOIKCCIF_01359	OKCGGIMM_02070	MFDIDILC_00432	BAAGAGJI_00388	MONNLMBH_01279	PEPDHEFJ_01558	LIJDCJGI_01272	EBCEMCHD_01296	GGJBHMAM_01394	MNKOBDND_00048	AHOGIDBA_01720	PPNONDPE_00998	NHIONFGO_01281	AALIFJBP_01004	EDBAANLO_01262	LMLHMKLB_00494	LLCJLBKA_00189
group_4025		hypothetical protein	100	100	1	1	3997				419	533	527	AGCHLJOI_02389	ECDHNGKH_00167	DDLAADCP_00170	OHPDFNGI_01247	NKOKALAJ_00058	HGLFJFHH_01828	LMCBJFBB_00607	JKAEJIOG_01354	IPFAOIAO_01252	LDNMJBLF_01453	NGGLPFLC_01250	JFKNNKKO_01428	FPDADCAC_00420	PCCFMEJI_01279	PAPEPPMA_00105	EBHDHCND_00889	LCLJHKIJ_00586	CEAFLGEM_01212	GCHKODAN_00827	JOIKCCIF_01360	OKCGGIMM_02069	MFDIDILC_00431	BAAGAGJI_00387	MONNLMBH_01280	PEPDHEFJ_01559	LIJDCJGI_01273	EBCEMCHD_01295	GGJBHMAM_01393	MNKOBDND_00047	AHOGIDBA_01721	PPNONDPE_00997	NHIONFGO_01282	AALIFJBP_01003	EDBAANLO_01263	LMLHMKLB_00495	LLCJLBKA_00190
group_4036		hypothetical protein	100	100	1	1	7578				542	551	542	AGCHLJOI_01243	ECDHNGKH_01368	DDLAADCP_01328	OHPDFNGI_00151	NKOKALAJ_01208	HGLFJFHH_00690	LMCBJFBB_01791	JKAEJIOG_00241	IPFAOIAO_00244	LDNMJBLF_00173	NGGLPFLC_00203	JFKNNKKO_00268	FPDADCAC_02318	PCCFMEJI_00077	PAPEPPMA_01206	EBHDHCND_02032	LCLJHKIJ_01862	CEAFLGEM_00167	GCHKODAN_01956	JOIKCCIF_00242	OKCGGIMM_01586	MFDIDILC_02041	BAAGAGJI_01546	MONNLMBH_00242	PEPDHEFJ_00348	LIJDCJGI_00155	EBCEMCHD_00077	GGJBHMAM_00170	MNKOBDND_01165	AHOGIDBA_00604	PPNONDPE_02096	NHIONFGO_00246	AALIFJBP_02138	EDBAANLO_00199	LMLHMKLB_01856	LLCJLBKA_01335
rmlB		dTDP-glucose 4,6-dehydratase	100	100	1	1	4174				1040	1046	1043	AGCHLJOI_02315	ECDHNGKH_00304	DDLAADCP_00244	OHPDFNGI_01336	NKOKALAJ_00379	HGLFJFHH_01921	LMCBJFBB_00682	JKAEJIOG_01279	IPFAOIAO_01147	LDNMJBLF_01527	NGGLPFLC_01175	JFKNNKKO_01336	FPDADCAC_00510	PCCFMEJI_01353	PAPEPPMA_01335	EBHDHCND_00963	LCLJHKIJ_00512	CEAFLGEM_01139	GCHKODAN_00636	JOIKCCIF_01286	OKCGGIMM_02207	MFDIDILC_01138	BAAGAGJI_00461	MONNLMBH_01205	PEPDHEFJ_01469	LIJDCJGI_01199	EBCEMCHD_01369	GGJBHMAM_01467	MNKOBDND_00121	AHOGIDBA_01647	PPNONDPE_01072	NHIONFGO_01207	AALIFJBP_01077	EDBAANLO_01118	LMLHMKLB_00421	LLCJLBKA_00100
cca		CCA-adding enzyme	100	100	1	1	4001				902	1211	1205	AGCHLJOI_02386	ECDHNGKH_00170	DDLAADCP_00173	OHPDFNGI_01250	NKOKALAJ_00055	HGLFJFHH_01831	LMCBJFBB_00610	JKAEJIOG_01351	IPFAOIAO_01249	LDNMJBLF_01456	NGGLPFLC_01247	JFKNNKKO_01425	FPDADCAC_00423	PCCFMEJI_01282	PAPEPPMA_00102	EBHDHCND_00892	LCLJHKIJ_00583	CEAFLGEM_01209	GCHKODAN_00824	JOIKCCIF_01357	OKCGGIMM_02072	MFDIDILC_00434	BAAGAGJI_00390	MONNLMBH_01277	PEPDHEFJ_01556	LIJDCJGI_01270	EBCEMCHD_01298	GGJBHMAM_01396	MNKOBDND_00050	AHOGIDBA_01718	PPNONDPE_01000	NHIONFGO_01279	AALIFJBP_01006	EDBAANLO_01260	LMLHMKLB_00492	LLCJLBKA_00187
pyrF		Orotidine 5'-phosphate decarboxylase	100	100	1	1	4444				392	707	698	AGCHLJOI_02055	ECDHNGKH_00563	DDLAADCP_00503	OHPDFNGI_01494	NKOKALAJ_00847	HGLFJFHH_02079	LMCBJFBB_00943	JKAEJIOG_01020	IPFAOIAO_01001	LDNMJBLF_01852	NGGLPFLC_00970	JFKNNKKO_01181	FPDADCAC_00769	PCCFMEJI_01614	PAPEPPMA_01491	EBHDHCND_01227	LCLJHKIJ_00254	CEAFLGEM_00878	GCHKODAN_00388	JOIKCCIF_01029	OKCGGIMM_00084	MFDIDILC_00651	BAAGAGJI_00720	MONNLMBH_00958	PEPDHEFJ_01209	LIJDCJGI_00923	EBCEMCHD_01644	GGJBHMAM_01743	MNKOBDND_00396	AHOGIDBA_01372	PPNONDPE_01331	NHIONFGO_00949	AALIFJBP_01371	EDBAANLO_00972	LMLHMKLB_00143	LLCJLBKA_01926
yheI		putative multidrug resistance ABC transporter ATP-binding/permease protein YheI	100	100	1	1	6747				1745	1760	1745	AGCHLJOI_01475	ECDHNGKH_01139	DDLAADCP_01080	OHPDFNGI_02047	NKOKALAJ_00982	HGLFJFHH_00474	LMCBJFBB_01559	JKAEJIOG_00468	IPFAOIAO_00462	LDNMJBLF_02355	NGGLPFLC_00423	JFKNNKKO_00487	FPDADCAC_02048	PCCFMEJI_02162	PAPEPPMA_02047	EBHDHCND_01803	LCLJHKIJ_02089	CEAFLGEM_00393	GCHKODAN_02176	JOIKCCIF_00469	OKCGGIMM_01804	MFDIDILC_02461	BAAGAGJI_01298	MONNLMBH_00469	PEPDHEFJ_00574	LIJDCJGI_00381	EBCEMCHD_02182	GGJBHMAM_02284	MNKOBDND_00939	AHOGIDBA_00830	PPNONDPE_01859	NHIONFGO_00474	AALIFJBP_01911	EDBAANLO_00416	LMLHMKLB_02083	LLCJLBKA_01568
gdpP		Cyclic-di-AMP phosphodiesterase GdpP	100	100	1	1	8756				1937	2000	1981	AGCHLJOI_00838	ECDHNGKH_01773	DDLAADCP_01733	OHPDFNGI_00527	NKOKALAJ_01407	HGLFJFHH_01065	LMCBJFBB_02195	JKAEJIOG_02159	IPFAOIAO_01930	LDNMJBLF_00576	NGGLPFLC_01998	JFKNNKKO_02199	FPDADCAC_01524	PCCFMEJI_00478	PAPEPPMA_00827	EBHDHCND_00089	LCLJHKIJ_01459	CEAFLGEM_02014	GCHKODAN_01546	JOIKCCIF_02172	OKCGGIMM_01224	MFDIDILC_01647	BAAGAGJI_01951	MONNLMBH_02085	PEPDHEFJ_02307	LIJDCJGI_02076	EBCEMCHD_00496	GGJBHMAM_00592	MNKOBDND_01585	AHOGIDBA_00239	PPNONDPE_02497	NHIONFGO_02085	AALIFJBP_00151	EDBAANLO_01920	LMLHMKLB_01438	LLCJLBKA_00961
group_4432		hypothetical protein	100	100	1	1	8730				356	359	356	AGCHLJOI_00830	ECDHNGKH_01781	DDLAADCP_01741	OHPDFNGI_00558	NKOKALAJ_01416	HGLFJFHH_01073	LMCBJFBB_02203	JKAEJIOG_02151	IPFAOIAO_01900	LDNMJBLF_00584	NGGLPFLC_01990	JFKNNKKO_02191	FPDADCAC_01532	PCCFMEJI_00486	PAPEPPMA_00796	EBHDHCND_00097	LCLJHKIJ_01451	CEAFLGEM_02006	GCHKODAN_01538	JOIKCCIF_02164	OKCGGIMM_01216	MFDIDILC_01639	BAAGAGJI_01959	MONNLMBH_02076	PEPDHEFJ_02299	LIJDCJGI_02067	EBCEMCHD_00505	GGJBHMAM_00601	MNKOBDND_01594	AHOGIDBA_00248	PPNONDPE_02505	NHIONFGO_02077	AALIFJBP_00142	EDBAANLO_01912	LMLHMKLB_01430	LLCJLBKA_00929
skfE		SkfA peptide export ATP-binding protein SkfE	100	100	1	1	4686				632	701	697	AGCHLJOI_02164	ECDHNGKH_00454	DDLAADCP_00394	OHPDFNGI_01611	NKOKALAJ_00711	HGLFJFHH_02268	LMCBJFBB_00834	JKAEJIOG_01130	IPFAOIAO_00841	LDNMJBLF_01742	NGGLPFLC_00841	JFKNNKKO_00991	FPDADCAC_00660	PCCFMEJI_01502	PAPEPPMA_01609	EBHDHCND_01116	LCLJHKIJ_00363	CEAFLGEM_00990	GCHKODAN_00279	JOIKCCIF_01138	OKCGGIMM_00196	MFDIDILC_02263	BAAGAGJI_00610	MONNLMBH_01068	PEPDHEFJ_01320	LIJDCJGI_01050	EBCEMCHD_01518	GGJBHMAM_01616	MNKOBDND_00269	AHOGIDBA_01499	PPNONDPE_01222	NHIONFGO_01057	AALIFJBP_01245	EDBAANLO_00847	LMLHMKLB_00253	LLCJLBKA_02031
ponA		Penicillin-binding protein 1A	100	100	1	1	7417				2180	2252	2239	AGCHLJOI_01274	ECDHNGKH_01337	DDLAADCP_01280	OHPDFNGI_00120	NKOKALAJ_01173	HGLFJFHH_00658	LMCBJFBB_01759	JKAEJIOG_00272	IPFAOIAO_00275	LDNMJBLF_00125	NGGLPFLC_00235	JFKNNKKO_00301	FPDADCAC_02286	PCCFMEJI_00046	PAPEPPMA_01237	EBHDHCND_02001	LCLJHKIJ_01893	CEAFLGEM_00198	GCHKODAN_01987	JOIKCCIF_00273	OKCGGIMM_01620	MFDIDILC_00473	BAAGAGJI_01498	MONNLMBH_00273	PEPDHEFJ_00379	LIJDCJGI_00186	EBCEMCHD_00046	GGJBHMAM_00139	MNKOBDND_01134	AHOGIDBA_00635	PPNONDPE_02065	NHIONFGO_00278	AALIFJBP_02107	EDBAANLO_00230	LMLHMKLB_01887	LLCJLBKA_01366
noxE		NADH oxidase	100	100	1	1	7532				1241	1346	1336	AGCHLJOI_01252	ECDHNGKH_01359	DDLAADCP_01302	OHPDFNGI_00142	NKOKALAJ_01196	HGLFJFHH_00681	LMCBJFBB_01782	JKAEJIOG_00250	IPFAOIAO_00253	LDNMJBLF_00147	NGGLPFLC_00212	JFKNNKKO_00277	FPDADCAC_02309	PCCFMEJI_00068	PAPEPPMA_01215	EBHDHCND_02023	LCLJHKIJ_01871	CEAFLGEM_00176	GCHKODAN_01965	JOIKCCIF_00251	OKCGGIMM_01596	MFDIDILC_02050	BAAGAGJI_01520	MONNLMBH_00251	PEPDHEFJ_00357	LIJDCJGI_00164	EBCEMCHD_00068	GGJBHMAM_00161	MNKOBDND_01156	AHOGIDBA_00613	PPNONDPE_02087	NHIONFGO_00255	AALIFJBP_02129	EDBAANLO_00208	LMLHMKLB_01865	LLCJLBKA_01344
mdtD		Putative multidrug resistance protein MdtD	100	100	1	1	4383				119	1340	1272	AGCHLJOI_02014	ECDHNGKH_00604	DDLAADCP_00544	OHPDFNGI_01456	NKOKALAJ_00922	HGLFJFHH_02039	LMCBJFBB_00999	JKAEJIOG_00981	IPFAOIAO_01038	LDNMJBLF_01891	NGGLPFLC_01008	JFKNNKKO_01219	FPDADCAC_00808	PCCFMEJI_01653	PAPEPPMA_01453	EBHDHCND_01266	LCLJHKIJ_00213	CEAFLGEM_00839	GCHKODAN_00465	JOIKCCIF_00988	OKCGGIMM_00043	MFDIDILC_00611	BAAGAGJI_00761	MONNLMBH_00919	PEPDHEFJ_01169	LIJDCJGI_00884	EBCEMCHD_01683	GGJBHMAM_01782	MNKOBDND_00435	AHOGIDBA_01333	PPNONDPE_01373	NHIONFGO_00909	AALIFJBP_01410	EDBAANLO_01009	LMLHMKLB_00103	LLCJLBKA_01886
pyrC		Dihydroorotase	100	100	1	1	4449				1292	1541	1296	AGCHLJOI_02057	ECDHNGKH_00561	DDLAADCP_00501	OHPDFNGI_01496	NKOKALAJ_00844	HGLFJFHH_02081	LMCBJFBB_00941	JKAEJIOG_01022	IPFAOIAO_00999	LDNMJBLF_01850	NGGLPFLC_00968	JFKNNKKO_01179	FPDADCAC_00767	PCCFMEJI_01612	PAPEPPMA_01493	EBHDHCND_01225	LCLJHKIJ_00256	CEAFLGEM_00880	GCHKODAN_00386	JOIKCCIF_01031	OKCGGIMM_00086	MFDIDILC_00653	BAAGAGJI_00718	MONNLMBH_00960	PEPDHEFJ_01211	LIJDCJGI_00925	EBCEMCHD_01642	GGJBHMAM_01741	MNKOBDND_00394	AHOGIDBA_01374	PPNONDPE_01329	NHIONFGO_00951	AALIFJBP_01369	EDBAANLO_00970	LMLHMKLB_00145	LLCJLBKA_01928
group_848		hypothetical protein	100	100	1	1	4716				371	386	371	AGCHLJOI_02191	ECDHNGKH_00427	DDLAADCP_00367	OHPDFNGI_01633	NKOKALAJ_00683	HGLFJFHH_02292	LMCBJFBB_00807	JKAEJIOG_01157	IPFAOIAO_00819	LDNMJBLF_01649	NGGLPFLC_00818	JFKNNKKO_00966	FPDADCAC_00633	PCCFMEJI_01475	PAPEPPMA_01631	EBHDHCND_01089	LCLJHKIJ_00390	CEAFLGEM_01017	GCHKODAN_00256	JOIKCCIF_01165	OKCGGIMM_00221	MFDIDILC_02492	BAAGAGJI_00583	MONNLMBH_01095	PEPDHEFJ_01347	LIJDCJGI_01077	EBCEMCHD_01491	GGJBHMAM_01589	MNKOBDND_00242	AHOGIDBA_01526	PPNONDPE_01195	NHIONFGO_01084	AALIFJBP_01218	EDBAANLO_00825	LMLHMKLB_00280	LLCJLBKA_02121
group_1047		hypothetical protein	99	99	1	1	3865				491	935	921	AGCHLJOI_00056	ECDHNGKH_00076	DDLAADCP_00079	OHPDFNGI_01174	NKOKALAJ_00154	HGLFJFHH_01739	LMCBJFBB_00500	JKAEJIOG_01442	IPFAOIAO_01326	LDNMJBLF_01292	NGGLPFLC_01327	JFKNNKKO_01520	FPDADCAC_00332	PCCFMEJI_01191	PAPEPPMA_00178	EBHDHCND_00799	LCLJHKIJ_00675	CEAFLGEM_01300	GCHKODAN_00901	JOIKCCIF_01449	OKCGGIMM_01995	MFDIDILC_00821	BAAGAGJI_00296	MONNLMBH_01369	PEPDHEFJ_01647	LIJDCJGI_01363	EBCEMCHD_01207	GGJBHMAM_01303	MNKOBDND_02296	AHOGIDBA_01811	PPNONDPE_00907	NHIONFGO_01370	AALIFJBP_00915	EDBAANLO_01338	LMLHMKLB_00583	LLCJLBKA_00267
group_1078		hypothetical protein	99	99	1	1	3191				272	281	272	AGCHLJOI_00504	ECDHNGKH_02106	DDLAADCP_02074	OHPDFNGI_00831		HGLFJFHH_01388	LMCBJFBB_00116	JKAEJIOG_01824	IPFAOIAO_01670	LDNMJBLF_00911	NGGLPFLC_01758	JFKNNKKO_01871	FPDADCAC_01858	PCCFMEJI_00808	PAPEPPMA_00522	EBHDHCND_00416	LCLJHKIJ_01124	CEAFLGEM_01684	GCHKODAN_01270	JOIKCCIF_01839	OKCGGIMM_00861	MFDIDILC_00954	BAAGAGJI_02288	MONNLMBH_01751	PEPDHEFJ_01974	LIJDCJGI_01746	EBCEMCHD_00825	GGJBHMAM_00921	MNKOBDND_01914	AHOGIDBA_02193	PPNONDPE_00078	NHIONFGO_01751	AALIFJBP_00534	EDBAANLO_01675	LMLHMKLB_01012	LLCJLBKA_00653
malG		Maltose/maltodextrin transport system permease protein MalG	99	99	1	1	3812				296	836	826	AGCHLJOI_00142	ECDHNGKH_02306	DDLAADCP_02272	OHPDFNGI_01146	NKOKALAJ_00278	HGLFJFHH_01709	LMCBJFBB_00419	JKAEJIOG_01524	IPFAOIAO_01354	LDNMJBLF_01210	NGGLPFLC_01355	JFKNNKKO_01549	FPDADCAC_00232	PCCFMEJI_01110	PAPEPPMA_00206	EBHDHCND_00715	LCLJHKIJ_00761	CEAFLGEM_01381	GCHKODAN_00928	JOIKCCIF_01536		MFDIDILC_00738	BAAGAGJI_00235	MONNLMBH_01451	PEPDHEFJ_01674	LIJDCJGI_01444	EBCEMCHD_01126	GGJBHMAM_01222	MNKOBDND_02215	AHOGIDBA_01892	PPNONDPE_00824	NHIONFGO_01451	AALIFJBP_00834	EDBAANLO_01365	LMLHMKLB_00669	LLCJLBKA_00295
dgkA		Undecaprenol kinase	99	99	1	1	3729				398	404	398	AGCHLJOI_00183	ECDHNGKH_02347	DDLAADCP_02313	OHPDFNGI_01096		HGLFJFHH_01668	LMCBJFBB_00377	JKAEJIOG_01564	IPFAOIAO_01405	LDNMJBLF_01169	NGGLPFLC_01404	JFKNNKKO_01591	FPDADCAC_00195	PCCFMEJI_01069	PAPEPPMA_00257	EBHDHCND_00673	LCLJHKIJ_00802	CEAFLGEM_01422	GCHKODAN_00978	JOIKCCIF_01578	OKCGGIMM_01926	MFDIDILC_00695	BAAGAGJI_00194	MONNLMBH_01491	PEPDHEFJ_01715	LIJDCJGI_01484	EBCEMCHD_01086	GGJBHMAM_01182	MNKOBDND_02175	AHOGIDBA_01932	PPNONDPE_00410	NHIONFGO_01492	AALIFJBP_00794	EDBAANLO_01414	LMLHMKLB_00710	LLCJLBKA_00368
cmoM		tRNA 5-carboxymethoxyuridine methyltransferase	99	99	1	1	7775				269	716	705	AGCHLJOI_01121	ECDHNGKH_01489	DDLAADCP_01450	OHPDFNGI_00247		HGLFJFHH_00777	LMCBJFBB_01911	JKAEJIOG_00120	IPFAOIAO_00118	LDNMJBLF_00296	NGGLPFLC_00120	JFKNNKKO_00180	FPDADCAC_02451	PCCFMEJI_00197	PAPEPPMA_01109	EBHDHCND_02151	LCLJHKIJ_01740	CEAFLGEM_00047	GCHKODAN_01863	JOIKCCIF_00121	OKCGGIMM_01511	MFDIDILC_01917	BAAGAGJI_01668	MONNLMBH_00120	PEPDHEFJ_00228	LIJDCJGI_00035	EBCEMCHD_00197	GGJBHMAM_00290	MNKOBDND_01285	AHOGIDBA_00483	PPNONDPE_02212	NHIONFGO_00123	AALIFJBP_02258	EDBAANLO_00117	LMLHMKLB_01736	LLCJLBKA_01242
aptB		Apulose-4-phosphate transketolase subunit B	99	99	1	1	7754				332	929	917	AGCHLJOI_01139	ECDHNGKH_01471	DDLAADCP_01432	OHPDFNGI_00228		HGLFJFHH_00758	LMCBJFBB_01893	JKAEJIOG_00138	IPFAOIAO_00137	LDNMJBLF_00277	NGGLPFLC_00138	JFKNNKKO_00200	FPDADCAC_02433	PCCFMEJI_00178	PAPEPPMA_01128	EBHDHCND_02133	LCLJHKIJ_01758	CEAFLGEM_00066	GCHKODAN_01882	JOIKCCIF_00139	OKCGGIMM_01529	MFDIDILC_01937	BAAGAGJI_01650	MONNLMBH_00138	PEPDHEFJ_00246	LIJDCJGI_00053	EBCEMCHD_00179	GGJBHMAM_00272	MNKOBDND_01267	AHOGIDBA_00501	PPNONDPE_02194	NHIONFGO_00143	AALIFJBP_02240	EDBAANLO_00135	LMLHMKLB_01754	LLCJLBKA_01260
elaA		Protein ElaA	99	99	1	1	7243				287	428	395	AGCHLJOI_01414	ECDHNGKH_01198	DDLAADCP_01141	OHPDFNGI_02112	NKOKALAJ_01034	HGLFJFHH_00527	LMCBJFBB_01620	JKAEJIOG_00409	IPFAOIAO_00402	LDNMJBLF_02416	NGGLPFLC_00363	JFKNNKKO_00430	FPDADCAC_02151	PCCFMEJI_02221	PAPEPPMA_02112	EBHDHCND_01862	LCLJHKIJ_02030	CEAFLGEM_00334	GCHKODAN_02117	JOIKCCIF_00410	OKCGGIMM_01753	MFDIDILC_02401	BAAGAGJI_01359	MONNLMBH_00410	PEPDHEFJ_00515	LIJDCJGI_00322	EBCEMCHD_02241	GGJBHMAM_00003	MNKOBDND_00998	AHOGIDBA_00771	PPNONDPE_01926	NHIONFGO_00415	AALIFJBP_01971	EDBAANLO_00356	LMLHMKLB_02023	LLCJLBKA_01495
appC		Cytochrome bd-II ubiquinol oxidase subunit 1	99	99	1	1	3302				1427	1433	1427	AGCHLJOI_00465	ECDHNGKH_02145	DDLAADCP_02113	OHPDFNGI_00871		HGLFJFHH_01427	LMCBJFBB_00155	JKAEJIOG_01785	IPFAOIAO_01627	LDNMJBLF_00950	NGGLPFLC_01626	JFKNNKKO_01831	FPDADCAC_01897	PCCFMEJI_00848	PAPEPPMA_00482	EBHDHCND_00455	LCLJHKIJ_01085	CEAFLGEM_01643	GCHKODAN_01231	JOIKCCIF_01800	OKCGGIMM_00821	MFDIDILC_02349	BAAGAGJI_02327	MONNLMBH_01712	PEPDHEFJ_01935	LIJDCJGI_01706	EBCEMCHD_00865	GGJBHMAM_00961	MNKOBDND_01954	AHOGIDBA_02153	PPNONDPE_00153	NHIONFGO_01712	AALIFJBP_00574	EDBAANLO_01633	LMLHMKLB_00973	LLCJLBKA_00595
group_1390		hypothetical protein	99	99	1	1	5060				875	1445	1402	AGCHLJOI_01763	ECDHNGKH_00855	DDLAADCP_00796	OHPDFNGI_01886		HGLFJFHH_00310	LMCBJFBB_01330	JKAEJIOG_00728	IPFAOIAO_00617	LDNMJBLF_02145	NGGLPFLC_00611	JFKNNKKO_00649	FPDADCAC_01060	PCCFMEJI_01905	PAPEPPMA_01886	EBHDHCND_01519	LCLJHKIJ_02371	CEAFLGEM_00584	GCHKODAN_00059	JOIKCCIF_00737	OKCGGIMM_00485	MFDIDILC_00345	BAAGAGJI_01012	MONNLMBH_00667	PEPDHEFJ_00915	LIJDCJGI_00633	EBCEMCHD_01934	GGJBHMAM_02033	MNKOBDND_00688	AHOGIDBA_01081	PPNONDPE_01632	NHIONFGO_00656	AALIFJBP_01661	EDBAANLO_00628	LMLHMKLB_02362	LLCJLBKA_01775
nusA		Transcription termination/antitermination protein NusA	99	99	1	1	7286				1139	1160	1139	AGCHLJOI_01363	ECDHNGKH_01248	DDLAADCP_01191	OHPDFNGI_00036	NKOKALAJ_01082	HGLFJFHH_00574	LMCBJFBB_01670	JKAEJIOG_00361	IPFAOIAO_00357	LDNMJBLF_00038	NGGLPFLC_00318	JFKNNKKO_00386	FPDADCAC_02199	PCCFMEJI_02269	PAPEPPMA_02156	EBHDHCND_01911	LCLJHKIJ_01981	CEAFLGEM_00286	GCHKODAN_02070	JOIKCCIF_00361	OKCGGIMM_01707		BAAGAGJI_01409	MONNLMBH_00362	PEPDHEFJ_00467	LIJDCJGI_00274	EBCEMCHD_02289	GGJBHMAM_00051	MNKOBDND_01046	AHOGIDBA_00723	PPNONDPE_01974	NHIONFGO_00367	AALIFJBP_02019	EDBAANLO_00312	LMLHMKLB_01975	LLCJLBKA_01450
rpmB		50S ribosomal protein L28	99	99	1	1	7876				188	188	188	AGCHLJOI_01063	ECDHNGKH_01547	DDLAADCP_01508	OHPDFNGI_00311		HGLFJFHH_00837	LMCBJFBB_01968	JKAEJIOG_00063	IPFAOIAO_00062	LDNMJBLF_00353	NGGLPFLC_00063	JFKNNKKO_00121	FPDADCAC_02508	PCCFMEJI_00254	PAPEPPMA_01044	EBHDHCND_02208	LCLJHKIJ_01682	CEAFLGEM_02238	GCHKODAN_01810	JOIKCCIF_00063	OKCGGIMM_01452	MFDIDILC_01860	BAAGAGJI_01726	MONNLMBH_00063	PEPDHEFJ_00171	LIJDCJGI_02318	EBCEMCHD_00255	GGJBHMAM_00348	MNKOBDND_01343	AHOGIDBA_00425	PPNONDPE_02269	NHIONFGO_00066	AALIFJBP_02316	EDBAANLO_00062	LMLHMKLB_01679	LLCJLBKA_01178
phoU_1		Phosphate-specific transport system accessory protein PhoU	99	99	1	1	4546				653	653	653	AGCHLJOI_02117	ECDHNGKH_00501	DDLAADCP_00441	OHPDFNGI_01542	NKOKALAJ_00780	HGLFJFHH_02197	LMCBJFBB_00882	JKAEJIOG_01083	IPFAOIAO_00899	LDNMJBLF_01790	NGGLPFLC_00890	JFKNNKKO_01064	FPDADCAC_00707	PCCFMEJI_01550	PAPEPPMA_01540	EBHDHCND_01165	LCLJHKIJ_00316	CEAFLGEM_00942	GCHKODAN_00327	JOIKCCIF_01091	OKCGGIMM_00147	MFDIDILC_00470	BAAGAGJI_00658	MONNLMBH_01020	PEPDHEFJ_01272	LIJDCJGI_00985	EBCEMCHD_01582	GGJBHMAM_01681	MNKOBDND_00334	AHOGIDBA_01434	PPNONDPE_01269	NHIONFGO_01010	AALIFJBP_01309	EDBAANLO_00894	LMLHMKLB_00206	LLCJLBKA_01982
group_13957		hypothetical protein	99	99	1	1	4556				332	332	332	AGCHLJOI_02121	ECDHNGKH_00497	DDLAADCP_00437	OHPDFNGI_01546		HGLFJFHH_02202	LMCBJFBB_00878	JKAEJIOG_01087	IPFAOIAO_00895	LDNMJBLF_01786	NGGLPFLC_00886	JFKNNKKO_01059	FPDADCAC_00703	PCCFMEJI_01546	PAPEPPMA_01544	EBHDHCND_01161	LCLJHKIJ_00320	CEAFLGEM_00946	GCHKODAN_00323	JOIKCCIF_01095	OKCGGIMM_00151	MFDIDILC_00465	BAAGAGJI_00654	MONNLMBH_01025	PEPDHEFJ_01276	LIJDCJGI_00989	EBCEMCHD_01578	GGJBHMAM_01677	MNKOBDND_00330	AHOGIDBA_01438	PPNONDPE_01265	NHIONFGO_01014	AALIFJBP_01305	EDBAANLO_00890	LMLHMKLB_00210	LLCJLBKA_01986
arlR_1		Response regulator ArlR	99	99	1	1	4553				680	680	680	AGCHLJOI_02119	ECDHNGKH_00499	DDLAADCP_00439	OHPDFNGI_01544	NKOKALAJ_00774	HGLFJFHH_02200	LMCBJFBB_00880	JKAEJIOG_01085	IPFAOIAO_00897	LDNMJBLF_01788	NGGLPFLC_00888	JFKNNKKO_01061	FPDADCAC_00705	PCCFMEJI_01548	PAPEPPMA_01542	EBHDHCND_01163	LCLJHKIJ_00318	CEAFLGEM_00944	GCHKODAN_00325	JOIKCCIF_01093	OKCGGIMM_00149	MFDIDILC_00467	BAAGAGJI_00656	MONNLMBH_01023	PEPDHEFJ_01274		EBCEMCHD_01580	GGJBHMAM_01679	MNKOBDND_00332	AHOGIDBA_01436	PPNONDPE_01267	NHIONFGO_01012	AALIFJBP_01307	EDBAANLO_00892	LMLHMKLB_00208	LLCJLBKA_01984
group_13975		hypothetical protein	99	99	1	1	7821				1418	1418	1418	AGCHLJOI_01079	ECDHNGKH_01531	DDLAADCP_01492	OHPDFNGI_00288		HGLFJFHH_00818	LMCBJFBB_01952	JKAEJIOG_00079	IPFAOIAO_00079	LDNMJBLF_00337	NGGLPFLC_00080	JFKNNKKO_00138	FPDADCAC_02492	PCCFMEJI_00238	PAPEPPMA_01068	EBHDHCND_02192	LCLJHKIJ_01698	CEAFLGEM_02254	GCHKODAN_01826	JOIKCCIF_00079	OKCGGIMM_01468	MFDIDILC_01876	BAAGAGJI_01710	MONNLMBH_00079	PEPDHEFJ_00187	LIJDCJGI_02334	EBCEMCHD_00239	GGJBHMAM_00332	MNKOBDND_01327	AHOGIDBA_00441	PPNONDPE_02253	NHIONFGO_00082	AALIFJBP_02300	EDBAANLO_00078	LMLHMKLB_01695	LLCJLBKA_01201
fba		Fructose-bisphosphate aldolase	99	99	1	1	7878				881	881	881	AGCHLJOI_01061	ECDHNGKH_01549	DDLAADCP_01510	OHPDFNGI_00313		HGLFJFHH_00839	LMCBJFBB_01970	JKAEJIOG_00061	IPFAOIAO_00060	LDNMJBLF_00355	NGGLPFLC_00061	JFKNNKKO_00119	FPDADCAC_02510	PCCFMEJI_00256	PAPEPPMA_01042	EBHDHCND_02210	LCLJHKIJ_01680	CEAFLGEM_02236	GCHKODAN_01808	JOIKCCIF_00061	OKCGGIMM_01450	MFDIDILC_01858	BAAGAGJI_01728	MONNLMBH_00061	PEPDHEFJ_00169	LIJDCJGI_02316	EBCEMCHD_00257	GGJBHMAM_00350	MNKOBDND_01345	AHOGIDBA_00423	PPNONDPE_02271	NHIONFGO_00064	AALIFJBP_02318	EDBAANLO_00060	LMLHMKLB_01677	LLCJLBKA_01176
guaA		GMP synthase [glutamine-hydrolyzing]	99	99	1	1	4624				1562	1562	1562	AGCHLJOI_02137	ECDHNGKH_00481	DDLAADCP_00421	OHPDFNGI_01562	NKOKALAJ_00747	HGLFJFHH_02219	LMCBJFBB_00861	JKAEJIOG_01103	IPFAOIAO_00877	LDNMJBLF_01770	NGGLPFLC_00869	JFKNNKKO_01041	FPDADCAC_00687	PCCFMEJI_01530	PAPEPPMA_01560	EBHDHCND_01144	LCLJHKIJ_00336	CEAFLGEM_00962	GCHKODAN_00305	JOIKCCIF_01111	OKCGGIMM_00169	MFDIDILC_00448	BAAGAGJI_00638	MONNLMBH_01041	PEPDHEFJ_01292	LIJDCJGI_01023	EBCEMCHD_01545	GGJBHMAM_01643	MNKOBDND_00296	AHOGIDBA_01472	PPNONDPE_01249	NHIONFGO_01030	AALIFJBP_01272	EDBAANLO_00873	LMLHMKLB_00226	LLCJLBKA_02003
oppC		Oligopeptide transport system permease protein OppC	99	99	1	1	7813				1031	1031	1031	AGCHLJOI_01084	ECDHNGKH_01526	DDLAADCP_01487	OHPDFNGI_00283		HGLFJFHH_00813	LMCBJFBB_01947	JKAEJIOG_00084	IPFAOIAO_00084	LDNMJBLF_00332	NGGLPFLC_00085	JFKNNKKO_00143	FPDADCAC_02487	PCCFMEJI_00233	PAPEPPMA_01073	EBHDHCND_02187	LCLJHKIJ_01703	CEAFLGEM_02259	GCHKODAN_01831	JOIKCCIF_00084	OKCGGIMM_01473	MFDIDILC_01881	BAAGAGJI_01705	MONNLMBH_00084	PEPDHEFJ_00192	LIJDCJGI_02339	EBCEMCHD_00234	GGJBHMAM_00327	MNKOBDND_01322	AHOGIDBA_00446	PPNONDPE_02248	NHIONFGO_00087	AALIFJBP_02295	EDBAANLO_00083	LMLHMKLB_01700	LLCJLBKA_01206
oppD_1		Oligopeptide transport ATP-binding protein OppD	99	99	1	1	7812				1046	1049	1046	AGCHLJOI_01085	ECDHNGKH_01525	DDLAADCP_01486	OHPDFNGI_00282		HGLFJFHH_00812	LMCBJFBB_01946	JKAEJIOG_00085	IPFAOIAO_00085	LDNMJBLF_00331	NGGLPFLC_00086	JFKNNKKO_00144	FPDADCAC_02486	PCCFMEJI_00232	PAPEPPMA_01074	EBHDHCND_02186	LCLJHKIJ_01704	CEAFLGEM_02260	GCHKODAN_01832	JOIKCCIF_00085	OKCGGIMM_01474	MFDIDILC_01882	BAAGAGJI_01704	MONNLMBH_00085	PEPDHEFJ_00193	LIJDCJGI_02340	EBCEMCHD_00233	GGJBHMAM_00326	MNKOBDND_01321	AHOGIDBA_00447	PPNONDPE_02247	NHIONFGO_00088	AALIFJBP_02294	EDBAANLO_00084	LMLHMKLB_01701	LLCJLBKA_01207
prfA		Peptide chain release factor 1	99	99	1	1	4393				1079	1079	1079	AGCHLJOI_02027	ECDHNGKH_00591	DDLAADCP_00531	OHPDFNGI_01466		HGLFJFHH_02049	LMCBJFBB_00971	JKAEJIOG_00992	IPFAOIAO_01028	LDNMJBLF_01880	NGGLPFLC_00998	JFKNNKKO_01209	FPDADCAC_00796	PCCFMEJI_01642	PAPEPPMA_01463	EBHDHCND_01255	LCLJHKIJ_00226	CEAFLGEM_00850	GCHKODAN_00415	JOIKCCIF_01001	OKCGGIMM_00055	MFDIDILC_00622	BAAGAGJI_00748	MONNLMBH_00930	PEPDHEFJ_01180	LIJDCJGI_00895	EBCEMCHD_01672	GGJBHMAM_01771	MNKOBDND_00424	AHOGIDBA_01344	PPNONDPE_01359	NHIONFGO_00921	AALIFJBP_01399	EDBAANLO_00999	LMLHMKLB_00114	LLCJLBKA_01899
sstT		Serine/threonine transporter SstT	99	99	1	1	3547				1208	1208	1208	AGCHLJOI_00306	ECDHNGKH_02469	DDLAADCP_02435	OHPDFNGI_00972		HGLFJFHH_01538	LMCBJFBB_00256	JKAEJIOG_01688	IPFAOIAO_01527	LDNMJBLF_01048	NGGLPFLC_01526	JFKNNKKO_01720	FPDADCAC_00072	PCCFMEJI_00945	PAPEPPMA_00381	EBHDHCND_00552	LCLJHKIJ_00925	CEAFLGEM_01546	GCHKODAN_01124	JOIKCCIF_01701	OKCGGIMM_00703	MFDIDILC_01003	BAAGAGJI_00072	MONNLMBH_01614	PEPDHEFJ_01838	LIJDCJGI_01606	EBCEMCHD_00963	GGJBHMAM_01060	MNKOBDND_02053	AHOGIDBA_02054	PPNONDPE_00254	NHIONFGO_01615	AALIFJBP_00672	EDBAANLO_01535	LMLHMKLB_00833	LLCJLBKA_00495
ffh		Signal recognition particle protein	99	99	1	1	4557				1565	1565	1565	AGCHLJOI_02122	ECDHNGKH_00496	DDLAADCP_00436	OHPDFNGI_01547		HGLFJFHH_02203	LMCBJFBB_00877	JKAEJIOG_01088	IPFAOIAO_00894	LDNMJBLF_01785	NGGLPFLC_00885	JFKNNKKO_01058	FPDADCAC_00702	PCCFMEJI_01545	PAPEPPMA_01545	EBHDHCND_01160	LCLJHKIJ_00321	CEAFLGEM_00947	GCHKODAN_00322	JOIKCCIF_01096	OKCGGIMM_00152	MFDIDILC_00464	BAAGAGJI_00653	MONNLMBH_01026	PEPDHEFJ_01277	LIJDCJGI_00990	EBCEMCHD_01577	GGJBHMAM_01676	MNKOBDND_00329	AHOGIDBA_01439	PPNONDPE_01264	NHIONFGO_01015	AALIFJBP_01304	EDBAANLO_00889	LMLHMKLB_00211	LLCJLBKA_01987
group_14153	pstB3_2	Phosphate import ATP-binding protein PstB 3	99	99	1	1	4545				758	758	758	AGCHLJOI_02116	ECDHNGKH_00502	DDLAADCP_00442	OHPDFNGI_01541	NKOKALAJ_00781	HGLFJFHH_02196	LMCBJFBB_00883	JKAEJIOG_01082	IPFAOIAO_00900	LDNMJBLF_01791	NGGLPFLC_00891	JFKNNKKO_01065	FPDADCAC_00708	PCCFMEJI_01551	PAPEPPMA_01539	EBHDHCND_01166	LCLJHKIJ_00315	CEAFLGEM_00941	GCHKODAN_00328	JOIKCCIF_01090	OKCGGIMM_00146		BAAGAGJI_00659	MONNLMBH_01019	PEPDHEFJ_01271	LIJDCJGI_00984	EBCEMCHD_01583	GGJBHMAM_01682	MNKOBDND_00335	AHOGIDBA_01433	PPNONDPE_01270	NHIONFGO_01009	AALIFJBP_01310	EDBAANLO_00895	LMLHMKLB_00205	LLCJLBKA_01981
pstB3_2		Phosphate import ATP-binding protein PstB 3	99	99	1	1	4544				803	803	803	AGCHLJOI_02115	ECDHNGKH_00503	DDLAADCP_00443	OHPDFNGI_01540	NKOKALAJ_00782	HGLFJFHH_02195	LMCBJFBB_00884	JKAEJIOG_01081	IPFAOIAO_00901	LDNMJBLF_01792	NGGLPFLC_00892	JFKNNKKO_01066	FPDADCAC_00709	PCCFMEJI_01552	PAPEPPMA_01538	EBHDHCND_01167	LCLJHKIJ_00314	CEAFLGEM_00940	GCHKODAN_00329	JOIKCCIF_01089	OKCGGIMM_00145		BAAGAGJI_00660	MONNLMBH_01018	PEPDHEFJ_01270	LIJDCJGI_00983	EBCEMCHD_01584	GGJBHMAM_01683	MNKOBDND_00336	AHOGIDBA_01432	PPNONDPE_01271	NHIONFGO_01008	AALIFJBP_01311	EDBAANLO_00896	LMLHMKLB_00204	LLCJLBKA_01980
oppF		Oligopeptide transport ATP-binding protein OppF	99	99	1	1	7811				932	932	932	AGCHLJOI_01086	ECDHNGKH_01524	DDLAADCP_01485	OHPDFNGI_00281		HGLFJFHH_00811	LMCBJFBB_01945	JKAEJIOG_00086	IPFAOIAO_00086	LDNMJBLF_00330	NGGLPFLC_00087	JFKNNKKO_00145	FPDADCAC_02485	PCCFMEJI_00231	PAPEPPMA_01075	EBHDHCND_02185	LCLJHKIJ_01705	CEAFLGEM_02261	GCHKODAN_01833	JOIKCCIF_00086	OKCGGIMM_01475	MFDIDILC_01883	BAAGAGJI_01703	MONNLMBH_00086	PEPDHEFJ_00194	LIJDCJGI_02341	EBCEMCHD_00232	GGJBHMAM_00325	MNKOBDND_01320	AHOGIDBA_00448	PPNONDPE_02246	NHIONFGO_00089	AALIFJBP_02293	EDBAANLO_00085	LMLHMKLB_01702	LLCJLBKA_01208
suhB		Fructose-1,6-bisphosphatase/inositol-1-monophosphatase	99	99	1	1	4538				149	785	742	AGCHLJOI_02110	ECDHNGKH_00508	DDLAADCP_00448	OHPDFNGI_01535		HGLFJFHH_02190	LMCBJFBB_00889	JKAEJIOG_01075	IPFAOIAO_00906	LDNMJBLF_01797	NGGLPFLC_00897	JFKNNKKO_01071	FPDADCAC_00714	PCCFMEJI_01558	PAPEPPMA_01533	EBHDHCND_01172	LCLJHKIJ_00309	CEAFLGEM_00934	GCHKODAN_00334	JOIKCCIF_01084	OKCGGIMM_00139	MFDIDILC_02087	BAAGAGJI_00665	MONNLMBH_01013	PEPDHEFJ_01265	LIJDCJGI_00978	EBCEMCHD_01589	GGJBHMAM_01688	MNKOBDND_00341	AHOGIDBA_01427	PPNONDPE_01276	NHIONFGO_01003	AALIFJBP_01316	EDBAANLO_00901	LMLHMKLB_00199	LLCJLBKA_01975
group_14300		hypothetical protein	99	99	1	1	4558				686	686	686	AGCHLJOI_02123	ECDHNGKH_00495	DDLAADCP_00435	OHPDFNGI_01548		HGLFJFHH_02204	LMCBJFBB_00876	JKAEJIOG_01089	IPFAOIAO_00893	LDNMJBLF_01784	NGGLPFLC_00884	JFKNNKKO_01057	FPDADCAC_00701	PCCFMEJI_01544	PAPEPPMA_01546	EBHDHCND_01159	LCLJHKIJ_00322	CEAFLGEM_00948	GCHKODAN_00321	JOIKCCIF_01097	OKCGGIMM_00153	MFDIDILC_00463	BAAGAGJI_00652	MONNLMBH_01027	PEPDHEFJ_01278	LIJDCJGI_00991	EBCEMCHD_01576	GGJBHMAM_01675	MNKOBDND_00328	AHOGIDBA_01440	PPNONDPE_01263	NHIONFGO_01016	AALIFJBP_01303	EDBAANLO_00888	LMLHMKLB_00212	LLCJLBKA_01988
glnQ_1		Glutamine transport ATP-binding protein GlnQ	99	99	1	1	4676				494	629	623	AGCHLJOI_02155	ECDHNGKH_00463	DDLAADCP_00403	OHPDFNGI_01602	NKOKALAJ_00722	HGLFJFHH_02258	LMCBJFBB_00843	JKAEJIOG_01121	IPFAOIAO_00850	LDNMJBLF_01751	NGGLPFLC_00852	JFKNNKKO_01001	FPDADCAC_00669	PCCFMEJI_01511	PAPEPPMA_01600	EBHDHCND_01125	LCLJHKIJ_00354	CEAFLGEM_00981	GCHKODAN_00288	JOIKCCIF_01129		MFDIDILC_02272	BAAGAGJI_00619	MONNLMBH_01059	PEPDHEFJ_01310	LIJDCJGI_01041	EBCEMCHD_01527	GGJBHMAM_01625	MNKOBDND_00278	AHOGIDBA_01490	PPNONDPE_01231	NHIONFGO_01048	AALIFJBP_01254	EDBAANLO_00856	LMLHMKLB_00244	LLCJLBKA_02022
fhs1		Formate--tetrahydrofolate ligase 1	99	99	1	1	4428				1670	1670	1670	AGCHLJOI_02048	ECDHNGKH_00570	DDLAADCP_00510	OHPDFNGI_01486		HGLFJFHH_02071	LMCBJFBB_00950	JKAEJIOG_01013	IPFAOIAO_01008	LDNMJBLF_01859	NGGLPFLC_00977	JFKNNKKO_01188	FPDADCAC_00776	PCCFMEJI_01621	PAPEPPMA_01483	EBHDHCND_01234	LCLJHKIJ_00247	CEAFLGEM_00871	GCHKODAN_00395	JOIKCCIF_01022	OKCGGIMM_00076	MFDIDILC_00644	BAAGAGJI_00727	MONNLMBH_00951	PEPDHEFJ_01201	LIJDCJGI_00916	EBCEMCHD_01651	GGJBHMAM_01750	MNKOBDND_00403	AHOGIDBA_01365	PPNONDPE_01338	NHIONFGO_00942	AALIFJBP_01378	EDBAANLO_00979	LMLHMKLB_00135	LLCJLBKA_01919
lepA		Elongation factor 4	99	99	1	1	4702				1832	1832	1832	AGCHLJOI_02179	ECDHNGKH_00439	DDLAADCP_00379	OHPDFNGI_01622	NKOKALAJ_00696	HGLFJFHH_02280	LMCBJFBB_00819	JKAEJIOG_01145	IPFAOIAO_00830	LDNMJBLF_01661	NGGLPFLC_00830	JFKNNKKO_00979	FPDADCAC_00645	PCCFMEJI_01487	PAPEPPMA_01620	EBHDHCND_01101	LCLJHKIJ_00378	CEAFLGEM_01005	GCHKODAN_00268	JOIKCCIF_01153	OKCGGIMM_00210		BAAGAGJI_00595	MONNLMBH_01083	PEPDHEFJ_01335	LIJDCJGI_01065	EBCEMCHD_01503	GGJBHMAM_01601	MNKOBDND_00254	AHOGIDBA_01514	PPNONDPE_01207	NHIONFGO_01072	AALIFJBP_01230	EDBAANLO_00836	LMLHMKLB_00268	LLCJLBKA_02110
yxdL_2		ABC transporter ATP-binding protein YxdL	99	99	1	1	4590				752	752	752	AGCHLJOI_02130	ECDHNGKH_00488	DDLAADCP_00428	OHPDFNGI_01555		HGLFJFHH_02212	LMCBJFBB_00868	JKAEJIOG_01096	IPFAOIAO_00885	LDNMJBLF_01777	NGGLPFLC_00876	JFKNNKKO_01049	FPDADCAC_00694	PCCFMEJI_01537	PAPEPPMA_01553	EBHDHCND_01152	LCLJHKIJ_00329	CEAFLGEM_00955	GCHKODAN_00313	JOIKCCIF_01104	OKCGGIMM_00162	MFDIDILC_00456	BAAGAGJI_00645	MONNLMBH_01034	PEPDHEFJ_01285	LIJDCJGI_00998	EBCEMCHD_01569	GGJBHMAM_01668	MNKOBDND_00321	AHOGIDBA_01447	PPNONDPE_01256	NHIONFGO_01023	AALIFJBP_01296	EDBAANLO_00880	LMLHMKLB_00219	LLCJLBKA_01995
panT		Pantothenic acid transporter PanT	99	99	1	1	4415				572	572	572	AGCHLJOI_02038	ECDHNGKH_00580	DDLAADCP_00520	OHPDFNGI_01476	NKOKALAJ_00865	HGLFJFHH_02060	LMCBJFBB_00960	JKAEJIOG_01003	IPFAOIAO_01018	LDNMJBLF_01869	NGGLPFLC_00987	JFKNNKKO_01198	FPDADCAC_00785	PCCFMEJI_01631	PAPEPPMA_01473	EBHDHCND_01244	LCLJHKIJ_00237	CEAFLGEM_00861	GCHKODAN_00405	JOIKCCIF_01012	OKCGGIMM_00066	MFDIDILC_00634	BAAGAGJI_00737	MONNLMBH_00941	PEPDHEFJ_01191	LIJDCJGI_00906	EBCEMCHD_01661	GGJBHMAM_01760	MNKOBDND_00413	AHOGIDBA_01355	PPNONDPE_01348	NHIONFGO_00932	AALIFJBP_01388	EDBAANLO_00989	LMLHMKLB_00125	LLCJLBKA_01909
nirC		Nitrite transporter NirC	99	99	1	1	4387				788	788	788	AGCHLJOI_02021	ECDHNGKH_00597	DDLAADCP_00537	OHPDFNGI_01460	NKOKALAJ_00928	HGLFJFHH_02043	LMCBJFBB_00977	JKAEJIOG_00986	IPFAOIAO_01034	LDNMJBLF_01886	NGGLPFLC_01004	JFKNNKKO_01215	FPDADCAC_00802	PCCFMEJI_01648	PAPEPPMA_01457	EBHDHCND_01261	LCLJHKIJ_00220	CEAFLGEM_00844	GCHKODAN_00421	JOIKCCIF_00995	OKCGGIMM_00048	MFDIDILC_00616	BAAGAGJI_00754	MONNLMBH_00924	PEPDHEFJ_01174	LIJDCJGI_00889	EBCEMCHD_01678	GGJBHMAM_01777	MNKOBDND_00430	AHOGIDBA_01338	PPNONDPE_01368	NHIONFGO_00914	AALIFJBP_01405	EDBAANLO_01005	LMLHMKLB_00108	LLCJLBKA_01893
oppA		Oligopeptide-binding protein OppA	99	99	1	1	7816				1655	1658	1655	AGCHLJOI_01082	ECDHNGKH_01528	DDLAADCP_01489	OHPDFNGI_00285		HGLFJFHH_00815	LMCBJFBB_01949	JKAEJIOG_00082	IPFAOIAO_00082	LDNMJBLF_00334	NGGLPFLC_00083	JFKNNKKO_00141	FPDADCAC_02489	PCCFMEJI_00235	PAPEPPMA_01071	EBHDHCND_02189	LCLJHKIJ_01701	CEAFLGEM_02257	GCHKODAN_01829	JOIKCCIF_00082	OKCGGIMM_01471	MFDIDILC_01879	BAAGAGJI_01707	MONNLMBH_00082	PEPDHEFJ_00190	LIJDCJGI_02337	EBCEMCHD_00236	GGJBHMAM_00329	MNKOBDND_01324	AHOGIDBA_00444	PPNONDPE_02250	NHIONFGO_00085	AALIFJBP_02297	EDBAANLO_00081	LMLHMKLB_01698	LLCJLBKA_01204
trmFO		Methylenetetrahydrofolate--tRNA-(uracil-5-)-methyltransferase TrmFO	99	99	1	1	4603				1334	1334	1334	AGCHLJOI_02135	ECDHNGKH_00483	DDLAADCP_00423	OHPDFNGI_01560		HGLFJFHH_02217	LMCBJFBB_00863	JKAEJIOG_01101	IPFAOIAO_00879	LDNMJBLF_01772	NGGLPFLC_00871	JFKNNKKO_01043	FPDADCAC_00689	PCCFMEJI_01532	PAPEPPMA_01558	EBHDHCND_01146	LCLJHKIJ_00334	CEAFLGEM_00960	GCHKODAN_00307	JOIKCCIF_01109	OKCGGIMM_00167	MFDIDILC_00450	BAAGAGJI_00640	MONNLMBH_01039	PEPDHEFJ_01290	LIJDCJGI_01021	EBCEMCHD_01547	GGJBHMAM_01645	MNKOBDND_00298	AHOGIDBA_01470	PPNONDPE_01251	NHIONFGO_01028	AALIFJBP_01274	EDBAANLO_00875	LMLHMKLB_00224	LLCJLBKA_02001
prmC		Release factor glutamine methyltransferase	99	99	1	1	4394				830	830	830	AGCHLJOI_02028	ECDHNGKH_00590	DDLAADCP_00530	OHPDFNGI_01467		HGLFJFHH_02050	LMCBJFBB_00970	JKAEJIOG_00993	IPFAOIAO_01027	LDNMJBLF_01879	NGGLPFLC_00997	JFKNNKKO_01208	FPDADCAC_00795	PCCFMEJI_01641	PAPEPPMA_01464	EBHDHCND_01254	LCLJHKIJ_00227	CEAFLGEM_00851	GCHKODAN_00414	JOIKCCIF_01002	OKCGGIMM_00056	MFDIDILC_00623	BAAGAGJI_00747	MONNLMBH_00931	PEPDHEFJ_01181	LIJDCJGI_00896	EBCEMCHD_01671	GGJBHMAM_01770	MNKOBDND_00423	AHOGIDBA_01345	PPNONDPE_01358	NHIONFGO_00922	AALIFJBP_01398	EDBAANLO_00998	LMLHMKLB_00115	LLCJLBKA_01900
xerS		Tyrosine recombinase XerS	99	99	1	1	4569				1070	1070	1070	AGCHLJOI_02126	ECDHNGKH_00492	DDLAADCP_00432	OHPDFNGI_01551		HGLFJFHH_02207	LMCBJFBB_00872	JKAEJIOG_01092	IPFAOIAO_00890	LDNMJBLF_01781	NGGLPFLC_00880	JFKNNKKO_01054	FPDADCAC_00698	PCCFMEJI_01541	PAPEPPMA_01549	EBHDHCND_01156	LCLJHKIJ_00325	CEAFLGEM_00951	GCHKODAN_00317	JOIKCCIF_01100	OKCGGIMM_00157	MFDIDILC_00460	BAAGAGJI_00649	MONNLMBH_01030	PEPDHEFJ_01281	LIJDCJGI_00994	EBCEMCHD_01573	GGJBHMAM_01672	MNKOBDND_00325	AHOGIDBA_01443	PPNONDPE_01260	NHIONFGO_01019	AALIFJBP_01300	EDBAANLO_00885	LMLHMKLB_00215	LLCJLBKA_01991
clsA		Major cardiolipin synthase ClsA	99	99	1	1	4431				1595	1598	1596	AGCHLJOI_02049	ECDHNGKH_00569	DDLAADCP_00509	OHPDFNGI_01487	NKOKALAJ_00853	HGLFJFHH_02072	LMCBJFBB_00949	JKAEJIOG_01014	IPFAOIAO_01007	LDNMJBLF_01858	NGGLPFLC_00976	JFKNNKKO_01187	FPDADCAC_00775	PCCFMEJI_01620	PAPEPPMA_01484	EBHDHCND_01233	LCLJHKIJ_00248	CEAFLGEM_00872	GCHKODAN_00394	JOIKCCIF_01023	OKCGGIMM_00077		BAAGAGJI_00726	MONNLMBH_00952	PEPDHEFJ_01202	LIJDCJGI_00917	EBCEMCHD_01650	GGJBHMAM_01749	MNKOBDND_00402	AHOGIDBA_01366	PPNONDPE_01337	NHIONFGO_00943	AALIFJBP_01377	EDBAANLO_00978	LMLHMKLB_00136	LLCJLBKA_01920
iscU		Iron-sulfur cluster assembly scaffold protein IscU	99	99	1	1	7822				443	443	443	AGCHLJOI_01078	ECDHNGKH_01532	DDLAADCP_01493	OHPDFNGI_00289		HGLFJFHH_00819	LMCBJFBB_01953	JKAEJIOG_00078	IPFAOIAO_00078	LDNMJBLF_00338	NGGLPFLC_00079	JFKNNKKO_00137	FPDADCAC_02493	PCCFMEJI_00239	PAPEPPMA_01067	EBHDHCND_02193	LCLJHKIJ_01697	CEAFLGEM_02253	GCHKODAN_01825	JOIKCCIF_00078	OKCGGIMM_01467	MFDIDILC_01875	BAAGAGJI_01711	MONNLMBH_00078	PEPDHEFJ_00186	LIJDCJGI_02333	EBCEMCHD_00240	GGJBHMAM_00333	MNKOBDND_01328	AHOGIDBA_00440	PPNONDPE_02254	NHIONFGO_00081	AALIFJBP_02301	EDBAANLO_00077	LMLHMKLB_01694	LLCJLBKA_01200
argH		Argininosuccinate lyase	99	99	1	1	7879				1388	1388	1388	AGCHLJOI_01060	ECDHNGKH_01550	DDLAADCP_01511	OHPDFNGI_00314		HGLFJFHH_00840	LMCBJFBB_01971	JKAEJIOG_00060	IPFAOIAO_00059	LDNMJBLF_00356	NGGLPFLC_00060	JFKNNKKO_00118	FPDADCAC_02511	PCCFMEJI_00257	PAPEPPMA_01041	EBHDHCND_02211	LCLJHKIJ_01679	CEAFLGEM_02235	GCHKODAN_01807	JOIKCCIF_00060	OKCGGIMM_01449	MFDIDILC_01857	BAAGAGJI_01729	MONNLMBH_00060	PEPDHEFJ_00168	LIJDCJGI_02315	EBCEMCHD_00258	GGJBHMAM_00351	MNKOBDND_01346	AHOGIDBA_00422	PPNONDPE_02272	NHIONFGO_00063	AALIFJBP_02319	EDBAANLO_00059	LMLHMKLB_01676	LLCJLBKA_01175
coaBC_2		Coenzyme A biosynthesis bifunctional protein CoaBC	99	99	1	1	4419				698	701	700	AGCHLJOI_02040	ECDHNGKH_00578	DDLAADCP_00518	OHPDFNGI_01478	NKOKALAJ_00863	HGLFJFHH_02062	LMCBJFBB_00958	JKAEJIOG_01005	IPFAOIAO_01016	LDNMJBLF_01867	NGGLPFLC_00985	JFKNNKKO_01196		PCCFMEJI_01629	PAPEPPMA_01475	EBHDHCND_01242	LCLJHKIJ_00239	CEAFLGEM_00863	GCHKODAN_00403	JOIKCCIF_01014	OKCGGIMM_00068	MFDIDILC_00636	BAAGAGJI_00735	MONNLMBH_00943	PEPDHEFJ_01193	LIJDCJGI_00908	EBCEMCHD_01659	GGJBHMAM_01758	MNKOBDND_00411	AHOGIDBA_01357	PPNONDPE_01346	NHIONFGO_00934	AALIFJBP_01386	EDBAANLO_00987	LMLHMKLB_00127	LLCJLBKA_01911
tdk		Thymidine kinase	99	99	1	1	4392				569	569	569	AGCHLJOI_02026	ECDHNGKH_00592	DDLAADCP_00532	OHPDFNGI_01465		HGLFJFHH_02048	LMCBJFBB_00972	JKAEJIOG_00991	IPFAOIAO_01029	LDNMJBLF_01881	NGGLPFLC_00999	JFKNNKKO_01210	FPDADCAC_00797	PCCFMEJI_01643	PAPEPPMA_01462	EBHDHCND_01256	LCLJHKIJ_00225	CEAFLGEM_00849	GCHKODAN_00416	JOIKCCIF_01000	OKCGGIMM_00054	MFDIDILC_00621	BAAGAGJI_00749	MONNLMBH_00929	PEPDHEFJ_01179	LIJDCJGI_00894	EBCEMCHD_01673	GGJBHMAM_01772	MNKOBDND_00425	AHOGIDBA_01343	PPNONDPE_01360	NHIONFGO_00920	AALIFJBP_01400	EDBAANLO_01000	LMLHMKLB_00113	LLCJLBKA_01898
group_14642		L-2-hydroxyisocaproate dehydrogenase	99	99	1	1	7877				917	917	917	AGCHLJOI_01062	ECDHNGKH_01548	DDLAADCP_01509	OHPDFNGI_00312		HGLFJFHH_00838	LMCBJFBB_01969	JKAEJIOG_00062	IPFAOIAO_00061	LDNMJBLF_00354	NGGLPFLC_00062	JFKNNKKO_00120	FPDADCAC_02509	PCCFMEJI_00255	PAPEPPMA_01043	EBHDHCND_02209	LCLJHKIJ_01681	CEAFLGEM_02237	GCHKODAN_01809	JOIKCCIF_00062	OKCGGIMM_01451	MFDIDILC_01859	BAAGAGJI_01727	MONNLMBH_00062	PEPDHEFJ_00170	LIJDCJGI_02317	EBCEMCHD_00256	GGJBHMAM_00349	MNKOBDND_01344	AHOGIDBA_00424	PPNONDPE_02270	NHIONFGO_00065	AALIFJBP_02317	EDBAANLO_00061	LMLHMKLB_01678	LLCJLBKA_01177
group_14656		putative protein	99	99	1	1	7875				365	365	365	AGCHLJOI_01064	ECDHNGKH_01546	DDLAADCP_01507	OHPDFNGI_00310		HGLFJFHH_00836	LMCBJFBB_01967	JKAEJIOG_00064	IPFAOIAO_00063	LDNMJBLF_00352	NGGLPFLC_00064	JFKNNKKO_00122	FPDADCAC_02507	PCCFMEJI_00253	PAPEPPMA_01045	EBHDHCND_02207	LCLJHKIJ_01683	CEAFLGEM_02239	GCHKODAN_01811	JOIKCCIF_00064	OKCGGIMM_01453	MFDIDILC_01861	BAAGAGJI_01725	MONNLMBH_00064	PEPDHEFJ_00172	LIJDCJGI_02319	EBCEMCHD_00254	GGJBHMAM_00347	MNKOBDND_01342	AHOGIDBA_00426	PPNONDPE_02268	NHIONFGO_00067	AALIFJBP_02315	EDBAANLO_00063	LMLHMKLB_01680	LLCJLBKA_01179
group_14689		hypothetical protein	99	99	1	1	4559				773	773	773	AGCHLJOI_02124	ECDHNGKH_00494	DDLAADCP_00434	OHPDFNGI_01549		HGLFJFHH_02205	LMCBJFBB_00875	JKAEJIOG_01090	IPFAOIAO_00892	LDNMJBLF_01783	NGGLPFLC_00883	JFKNNKKO_01056	FPDADCAC_00700	PCCFMEJI_01543	PAPEPPMA_01547	EBHDHCND_01158	LCLJHKIJ_00323	CEAFLGEM_00949	GCHKODAN_00320	JOIKCCIF_01098	OKCGGIMM_00154	MFDIDILC_00462	BAAGAGJI_00651	MONNLMBH_01028	PEPDHEFJ_01279	LIJDCJGI_00992	EBCEMCHD_01575	GGJBHMAM_01674	MNKOBDND_00327	AHOGIDBA_01441	PPNONDPE_01262	NHIONFGO_01017	AALIFJBP_01302	EDBAANLO_00887	LMLHMKLB_00213	LLCJLBKA_01989
sufT		hypothetical protein	99	99	1	1	3855				176	341	339	AGCHLJOI_00066	ECDHNGKH_00066	DDLAADCP_00069	OHPDFNGI_01164	NKOKALAJ_00164	HGLFJFHH_01729	LMCBJFBB_00490	JKAEJIOG_01452	IPFAOIAO_01336	LDNMJBLF_01282	NGGLPFLC_01337	JFKNNKKO_01530	FPDADCAC_00322	PCCFMEJI_01181	PAPEPPMA_00188	EBHDHCND_00789	LCLJHKIJ_00685	CEAFLGEM_01310	GCHKODAN_00911	JOIKCCIF_01459	OKCGGIMM_01985	MFDIDILC_00811	BAAGAGJI_00286	MONNLMBH_01379	PEPDHEFJ_01657	LIJDCJGI_01373	EBCEMCHD_01197	GGJBHMAM_01293	MNKOBDND_02286	AHOGIDBA_01821		NHIONFGO_01380	AALIFJBP_00905	EDBAANLO_01348	LMLHMKLB_00593	LLCJLBKA_00277
trkG		Trk system potassium uptake protein TrkG	99	99	1	1	3609				707	1439	1425	AGCHLJOI_00264	ECDHNGKH_02427	DDLAADCP_02393	OHPDFNGI_01014		HGLFJFHH_01581	LMCBJFBB_00298	JKAEJIOG_01646	IPFAOIAO_01484	LDNMJBLF_01090	NGGLPFLC_01484	JFKNNKKO_01676	FPDADCAC_00115	PCCFMEJI_00987	PAPEPPMA_00339	EBHDHCND_00594	LCLJHKIJ_00883	CEAFLGEM_01504	GCHKODAN_01082	JOIKCCIF_01659	OKCGGIMM_00658	MFDIDILC_01045	BAAGAGJI_00114	MONNLMBH_01572	PEPDHEFJ_01795	LIJDCJGI_01564	EBCEMCHD_01005	GGJBHMAM_01102	MNKOBDND_02095	AHOGIDBA_02012	PPNONDPE_00331	NHIONFGO_01572	AALIFJBP_00714	EDBAANLO_01493	LMLHMKLB_00791	LLCJLBKA_00452
ntpJ		Potassium/sodium uptake protein NtpJ	99	99	1	1	3553				410	1379	1366	AGCHLJOI_00301	ECDHNGKH_02464	DDLAADCP_02430	OHPDFNGI_00977		HGLFJFHH_01543	LMCBJFBB_00261	JKAEJIOG_01683	IPFAOIAO_01521	LDNMJBLF_01053	NGGLPFLC_01521	JFKNNKKO_01714	FPDADCAC_00078	PCCFMEJI_00950	PAPEPPMA_00376	EBHDHCND_00557	LCLJHKIJ_00920	CEAFLGEM_01541	GCHKODAN_01119	JOIKCCIF_01696	OKCGGIMM_00698	MFDIDILC_01008	BAAGAGJI_00077	MONNLMBH_01609	PEPDHEFJ_01833	LIJDCJGI_01601	EBCEMCHD_00968	GGJBHMAM_01065	MNKOBDND_02058	AHOGIDBA_02049	PPNONDPE_00259	NHIONFGO_01610	AALIFJBP_00677	EDBAANLO_01530	LMLHMKLB_00828	LLCJLBKA_00490
cof		HMP-PP phosphatase	99	99	1	1	3498				377	1382	1364	AGCHLJOI_00348	ECDHNGKH_02511	DDLAADCP_02477	OHPDFNGI_00932		HGLFJFHH_01491	LMCBJFBB_00213	JKAEJIOG_01728	IPFAOIAO_01567	LDNMJBLF_01007	NGGLPFLC_01566	JFKNNKKO_01767	FPDADCAC_01955	PCCFMEJI_00905	PAPEPPMA_00421	EBHDHCND_00512	LCLJHKIJ_00967	CEAFLGEM_01586	GCHKODAN_01165	JOIKCCIF_01742	OKCGGIMM_00745	MFDIDILC_02290	BAAGAGJI_00030	MONNLMBH_01654	PEPDHEFJ_01878	LIJDCJGI_01646	EBCEMCHD_00923	GGJBHMAM_01020	MNKOBDND_02013	AHOGIDBA_02094	PPNONDPE_00212	NHIONFGO_01655	AALIFJBP_00632	EDBAANLO_01575	LMLHMKLB_00873	LLCJLBKA_00535
mutY		Adenine DNA glycosylase	99	99	1	1	3334				932	1154	1126	AGCHLJOI_00437	ECDHNGKH_02173	DDLAADCP_02141	OHPDFNGI_00898		HGLFJFHH_01456	LMCBJFBB_00183	JKAEJIOG_01758	IPFAOIAO_01600	LDNMJBLF_00977	NGGLPFLC_01599	JFKNNKKO_01801	FPDADCAC_01924	PCCFMEJI_00875	PAPEPPMA_00455	EBHDHCND_00482	LCLJHKIJ_01056	CEAFLGEM_01616	GCHKODAN_01204	JOIKCCIF_01772	OKCGGIMM_00793	MFDIDILC_02322	BAAGAGJI_02355	MONNLMBH_01684	PEPDHEFJ_01908	LIJDCJGI_01677	EBCEMCHD_00893	GGJBHMAM_00989	MNKOBDND_01982	AHOGIDBA_02125	PPNONDPE_00181	NHIONFGO_01685	AALIFJBP_00602	EDBAANLO_01606	LMLHMKLB_00946	LLCJLBKA_00568
tipA		hypothetical protein	99	99	1	1	3265				260	725	614	AGCHLJOI_00471	ECDHNGKH_02139	DDLAADCP_02107	OHPDFNGI_00864		HGLFJFHH_01421	LMCBJFBB_00149	JKAEJIOG_01791	IPFAOIAO_01636	LDNMJBLF_00944	NGGLPFLC_01725	JFKNNKKO_01837	FPDADCAC_01891	PCCFMEJI_00842	PAPEPPMA_00489	EBHDHCND_00449	LCLJHKIJ_01091	CEAFLGEM_01649	GCHKODAN_01237	JOIKCCIF_01806	OKCGGIMM_00827	MFDIDILC_02355	BAAGAGJI_02321	MONNLMBH_01718	PEPDHEFJ_01941	LIJDCJGI_01713	EBCEMCHD_00858	GGJBHMAM_00954	MNKOBDND_01947	AHOGIDBA_02160	PPNONDPE_00147	NHIONFGO_01718	AALIFJBP_00567	EDBAANLO_01642	LMLHMKLB_00979	LLCJLBKA_00619
rnj1		Ribonuclease J 1	99	99	1	1	3251				1400	1679	1667	AGCHLJOI_00483	ECDHNGKH_02127	DDLAADCP_02095	OHPDFNGI_00853		HGLFJFHH_01410	LMCBJFBB_00137	JKAEJIOG_01803	IPFAOIAO_01647	LDNMJBLF_00932	NGGLPFLC_01736	JFKNNKKO_01848	FPDADCAC_01879	PCCFMEJI_00830	PAPEPPMA_00500	EBHDHCND_00437	LCLJHKIJ_01103	CEAFLGEM_01662	GCHKODAN_01248	JOIKCCIF_01818	OKCGGIMM_00838	MFDIDILC_02367	BAAGAGJI_02309	MONNLMBH_01730	PEPDHEFJ_01953	LIJDCJGI_01725	EBCEMCHD_00846	GGJBHMAM_00942	MNKOBDND_01935	AHOGIDBA_02172	PPNONDPE_00135	NHIONFGO_01730	AALIFJBP_00555	EDBAANLO_01653	LMLHMKLB_00991	LLCJLBKA_00631
group_1612		hypothetical protein	99	99	1	1	3188				716	1292	1173	AGCHLJOI_00506	ECDHNGKH_02104	DDLAADCP_02072	OHPDFNGI_00829		HGLFJFHH_01385	LMCBJFBB_00114	JKAEJIOG_01826	IPFAOIAO_01672	LDNMJBLF_00909	NGGLPFLC_01760	JFKNNKKO_01874	FPDADCAC_01856	PCCFMEJI_00806	PAPEPPMA_00524	EBHDHCND_00414	LCLJHKIJ_01126	CEAFLGEM_01686	GCHKODAN_01272	JOIKCCIF_01841	OKCGGIMM_00863	MFDIDILC_00952	BAAGAGJI_02286	MONNLMBH_01753	PEPDHEFJ_01976	LIJDCJGI_01748	EBCEMCHD_00823	GGJBHMAM_00919	MNKOBDND_01912	AHOGIDBA_02195	PPNONDPE_00076	NHIONFGO_01753	AALIFJBP_00532	EDBAANLO_01677	LMLHMKLB_01014	LLCJLBKA_00655
proS		Proline--tRNA ligase	99	99	1	1	3018				1271	1853	1843	AGCHLJOI_00584	ECDHNGKH_02028	DDLAADCP_01991	OHPDFNGI_00760		HGLFJFHH_01305	LMCBJFBB_00038	JKAEJIOG_01901	IPFAOIAO_01747	LDNMJBLF_00833	NGGLPFLC_01837	JFKNNKKO_01955	FPDADCAC_01779	PCCFMEJI_00729	PAPEPPMA_00593	EBHDHCND_00336	LCLJHKIJ_01202	CEAFLGEM_01763	GCHKODAN_01346	JOIKCCIF_01918	OKCGGIMM_00981	MFDIDILC_01278	BAAGAGJI_02208	MONNLMBH_01829	PEPDHEFJ_02052	LIJDCJGI_01823	EBCEMCHD_00748	GGJBHMAM_00844	MNKOBDND_01837	AHOGIDBA_02270	PPNONDPE_00552	NHIONFGO_01829	AALIFJBP_00457	EDBAANLO_01751	LMLHMKLB_01138	LLCJLBKA_00729
group_1642		hypothetical protein	99	99	1	1	8663				638	962	953	AGCHLJOI_00765	ECDHNGKH_01846	DDLAADCP_01806	OHPDFNGI_00612	NKOKALAJ_01464	HGLFJFHH_01128	LMCBJFBB_02268	JKAEJIOG_02085	IPFAOIAO_01854	LDNMJBLF_00651	NGGLPFLC_01945	JFKNNKKO_02137	FPDADCAC_01595	PCCFMEJI_00548	PAPEPPMA_00742	EBHDHCND_00163	LCLJHKIJ_01386	CEAFLGEM_01944	GCHKODAN_01479	JOIKCCIF_02099	OKCGGIMM_01158	MFDIDILC_01574	BAAGAGJI_02024	MONNLMBH_02011	PEPDHEFJ_02234	LIJDCJGI_02002	EBCEMCHD_00570	GGJBHMAM_00666	MNKOBDND_01659	AHOGIDBA_00313	PPNONDPE_02568	NHIONFGO_02011	AALIFJBP_00077	EDBAANLO_01858	LMLHMKLB_01364	LLCJLBKA_00885
group_1653		hypothetical protein	99	99	1	1	8833				911	1244	1237	AGCHLJOI_00851	ECDHNGKH_01760	DDLAADCP_01720	OHPDFNGI_00514	NKOKALAJ_01389	HGLFJFHH_01049	LMCBJFBB_02182	JKAEJIOG_02172	IPFAOIAO_01944	LDNMJBLF_00563	NGGLPFLC_02011	JFKNNKKO_02214	FPDADCAC_02644	PCCFMEJI_00465		EBHDHCND_00076	LCLJHKIJ_01472	CEAFLGEM_02027	GCHKODAN_01559	JOIKCCIF_02185	OKCGGIMM_01237	MFDIDILC_01660	BAAGAGJI_01938	MONNLMBH_02098	PEPDHEFJ_02320	LIJDCJGI_02089	EBCEMCHD_00483	GGJBHMAM_00579	MNKOBDND_01572	AHOGIDBA_00226	PPNONDPE_02484	NHIONFGO_02098	AALIFJBP_00164	EDBAANLO_01933	LMLHMKLB_01451	LLCJLBKA_00974
pyrK		Dihydroorotate dehydrogenase B (NAD(+)), electron transfer subunit	99	99	1	1	7752				644	1340	1083	AGCHLJOI_01141	ECDHNGKH_01469	DDLAADCP_01430	OHPDFNGI_00227		HGLFJFHH_00757	LMCBJFBB_01891	JKAEJIOG_00140	IPFAOIAO_00138	LDNMJBLF_00275	NGGLPFLC_00139	JFKNNKKO_00201	FPDADCAC_02431	PCCFMEJI_00176	PAPEPPMA_01129	EBHDHCND_02131	LCLJHKIJ_01760	CEAFLGEM_00068	GCHKODAN_01883	JOIKCCIF_00141	OKCGGIMM_01530	MFDIDILC_01939	BAAGAGJI_01648	MONNLMBH_00140	PEPDHEFJ_00248	LIJDCJGI_00055	EBCEMCHD_00177	GGJBHMAM_00270	MNKOBDND_01265	AHOGIDBA_00503	PPNONDPE_02192	NHIONFGO_00145	AALIFJBP_02238	EDBAANLO_00136	LMLHMKLB_01756	LLCJLBKA_01261
pknD		Serine/threonine-protein kinase PknD	99	99	1	1	7394				1229	1955	1939	AGCHLJOI_01294	ECDHNGKH_01317	DDLAADCP_01260	OHPDFNGI_00101	NKOKALAJ_01152	HGLFJFHH_00638	LMCBJFBB_01739	JKAEJIOG_00291	IPFAOIAO_00294	LDNMJBLF_00106	NGGLPFLC_00254	JFKNNKKO_00321	FPDADCAC_02267	PCCFMEJI_00026	PAPEPPMA_01256		LCLJHKIJ_01913	CEAFLGEM_00218	GCHKODAN_02006	JOIKCCIF_00293	OKCGGIMM_01639	MFDIDILC_00492	BAAGAGJI_01478	MONNLMBH_00293	PEPDHEFJ_00398	LIJDCJGI_00206	EBCEMCHD_00026	GGJBHMAM_00119	MNKOBDND_01114	AHOGIDBA_00655	PPNONDPE_02045	NHIONFGO_00297	AALIFJBP_02087	EDBAANLO_00249	LMLHMKLB_01906	LLCJLBKA_01385
mlhB		hypothetical protein	99	99	1	1	7281				476	1004	977	AGCHLJOI_01368	ECDHNGKH_01243	DDLAADCP_01186	OHPDFNGI_00031	NKOKALAJ_01078	HGLFJFHH_00569	LMCBJFBB_01665	JKAEJIOG_00366	IPFAOIAO_00362	LDNMJBLF_00033	NGGLPFLC_00323	JFKNNKKO_00391	FPDADCAC_02194	PCCFMEJI_02264	PAPEPPMA_02151	EBHDHCND_01906	LCLJHKIJ_01986	CEAFLGEM_00291	GCHKODAN_02075	JOIKCCIF_00366	OKCGGIMM_01712		BAAGAGJI_01404	MONNLMBH_00367	PEPDHEFJ_00472	LIJDCJGI_00279	EBCEMCHD_02284	GGJBHMAM_00046	MNKOBDND_01041	AHOGIDBA_00728	PPNONDPE_01969	NHIONFGO_00372	AALIFJBP_02014	EDBAANLO_00317	LMLHMKLB_01980	LLCJLBKA_01455
rsmD		Ribosomal RNA small subunit methyltransferase D	99	99	1	1	6757				350	668	646	AGCHLJOI_01467	ECDHNGKH_01147	DDLAADCP_01088	OHPDFNGI_02055		HGLFJFHH_00482	LMCBJFBB_01567	JKAEJIOG_00460	IPFAOIAO_00454	LDNMJBLF_02363	NGGLPFLC_00415	JFKNNKKO_00479	FPDADCAC_02056	PCCFMEJI_02170	PAPEPPMA_02055	EBHDHCND_01811	LCLJHKIJ_02081	CEAFLGEM_00385	GCHKODAN_02168	JOIKCCIF_00461	OKCGGIMM_01796	MFDIDILC_02453	BAAGAGJI_01306	MONNLMBH_00461	PEPDHEFJ_00566	LIJDCJGI_00373	EBCEMCHD_02190	GGJBHMAM_02292	MNKOBDND_00947	AHOGIDBA_00822	PPNONDPE_01867	NHIONFGO_00466	AALIFJBP_01919	EDBAANLO_00408	LMLHMKLB_02075	LLCJLBKA_01560
group_1723		hypothetical protein	99	99	1	1	6742				458	515	510	AGCHLJOI_01480	ECDHNGKH_01134	DDLAADCP_01075	OHPDFNGI_02042		HGLFJFHH_00469	LMCBJFBB_01554	JKAEJIOG_00473	IPFAOIAO_00467	LDNMJBLF_02350	NGGLPFLC_00428	JFKNNKKO_00492	FPDADCAC_02043	PCCFMEJI_02157	PAPEPPMA_02042	EBHDHCND_01798	LCLJHKIJ_02094	CEAFLGEM_00398	GCHKODAN_02181	JOIKCCIF_00474	OKCGGIMM_01810	MFDIDILC_02466	BAAGAGJI_01293	MONNLMBH_00474	PEPDHEFJ_00579	LIJDCJGI_00386	EBCEMCHD_02177	GGJBHMAM_02279	MNKOBDND_00934	AHOGIDBA_00835	PPNONDPE_01854	NHIONFGO_00479	AALIFJBP_01906	EDBAANLO_00421	LMLHMKLB_02088	LLCJLBKA_01573
yhfT		putative acyl--CoA ligase YhfT	99	99	1	1	6738				623	1229	1221	AGCHLJOI_01483	ECDHNGKH_01131	DDLAADCP_01072	OHPDFNGI_02040	NKOKALAJ_00973	HGLFJFHH_00467	LMCBJFBB_01551	JKAEJIOG_00476	IPFAOIAO_00469	LDNMJBLF_02347	NGGLPFLC_00431	JFKNNKKO_00494	FPDADCAC_02040	PCCFMEJI_02154	PAPEPPMA_02040	EBHDHCND_01795	LCLJHKIJ_02097	CEAFLGEM_00401	GCHKODAN_02184	JOIKCCIF_00477	OKCGGIMM_01813	MFDIDILC_02469	BAAGAGJI_01290	MONNLMBH_00477	PEPDHEFJ_00582	LIJDCJGI_00389	EBCEMCHD_02174	GGJBHMAM_02276	MNKOBDND_00931	AHOGIDBA_00838	PPNONDPE_01851	NHIONFGO_00482	AALIFJBP_01903	EDBAANLO_00423	LMLHMKLB_02091	LLCJLBKA_01575
[truncated: 14,048 more rows]
[truncated: 64 more columns]
