# Supplementary material for: Comparative Genomic Analysis of Bovine and Publicly Available Human Streptococcus agalactiae Genomes
Source: Animals (Basel). 2026 Jul 21;16(14):2257. doi: 10.3390/ani16142257 (PMC13405221; doi:10.3390/ani16142257)
Supplement: Supplementary file 1 [file animals-16-02257-s001.zip › Supplementary Table S3.xlsx]

## Sheet: card_strain_count
Supplementary Table S3. Summary of antimicrobial resistance gene profiles in Group B Streptococcus isolates, showing per-strain counts and combinations of acquired resistance determinants (e.g. aminoglycoside, macrolide–lincosamide–streptogramin, tetracycline, chloramphenicol, and multidrug efflux–associated genes) alongside the core genes mprF and mreA.
Strains	Presence Number	Genes
H_SAG41	8	ANT(6)-Ib	ErmB	APH(3')-IIIa	SAT-4	aad(6)	tet(O)	mprF	mreA
A_SAG24	2	mprF	mreA
H_SAG29	3	mprF	mreA	tet(M)
A_SAG53	2	mprF	mreA
H_SAG20	3	mprF	mreA	ErmA_MLSb
A_SAG54	2	mprF	mreA
H_SAG18	3	mprF	mreA	tet(M)
H_SAG24	3	mprF	mreA	tet(M)
H_SAG1	3	mprF	mreA	tet(M)
A_SAG28	2	mprF	mreA
A_SAG3	2	mprF	mreA
A_SAG12	3	mprF	mreA	tet(M)
A_SAG38	2	mprF	mreA
A_SAG4	2	mprF	mreA
A_SAG37	2	mprF	mreA
A_SAG51	3	mprF	mreA	tet(M)
H_SAG40	4	tet(O)	mprF	mreA	tet(M)
H_SAG31	3	mprF	mreA	tet(M)
H_SAG48	4	mprF	mreA	tet(M)	ErmA_MLSb
A_SAG2	3	mprF	mreA	tet(M)
A_SAG14	3	mprF	mreA	tet(M)
H_SAG49	3	mprF	mreA	tet(M)
A_SAG18	2	mprF	mreA
A_SAG5	2	mprF	mreA
A_SAG13	4	tet(O)	mprF	mreA	rpoB2
H_SAG4	3	mprF	mreA	tet(M)
A_SAG49	3	mprF	mreA	tet(M)
A_SAG46	3	mprF	mreA	tet(M)
H_SAG34	3	mprF	mreA	tet(M)
H_SAG8	3	mprF	mreA	tet(M)
H_SAG27	3	mprF	mreA	tet(M)
A_SAG48	3	mprF	mreA	tet(M)
A_SAG44	3	ErmB	mprF	mreA
H_SAG43	3	mprF	mreA	tet(M)
A_SAG23	3	mprF	mreA	tet(M)
H_SAG47	3	mprF	mreA	tet(M)
H_SAG11	3	mprF	mreA	tet(M)
A_SAG17	3	mprF	mreA	tet(M)
A_SAG40	2	mprF	mreA
H_SAG22	3	mprF	mreA	tet(M)
H_SAG25	4	mprF	mreA	tet(M)	ErmA_MLSb
H_SAG6	4	ErmB	mprF	mreA	tet(M)
H_SAG39	3	mprF	mreA	tet(M)
A_SAG47	2	mprF	mreA
H_SAG45	3	mprF	mreA	tet(M)
H_SAG17	3	mprF	mreA	tet(M)
H_SAG5	3	mprF	mreA	tet(M)
A_SAG7	2	mprF	mreA
A_SAG34	2	mprF	mreA
A_SAG8	2	mprF	mreA
A_SAG11	2	mprF	mreA
H_SAG7	3	mprF	mreA	tet(M)
A_SAG30	2	mprF	mreA
A_SAG42	2	mprF	mreA
H_SAG19	3	mprF	mreA	tet(M)
H_SAG13	2	mprF	mreA
H_SAG16	4	mprF	mreA	tet(M)	ErmA_MLSb
A_SAG31	2	mprF	mreA
H_SAG35	2	mprF	mreA
H_SAG33	3	mprF	mreA	tet(M)
H_SAG28	4	mprF	mreA	tet(M)	ErmA_MLSb
A_SAG1	2	mprF	mreA
A_SAG16	2	mprF	mreA
A_SAG41	2	mprF	mreA
H_SAG15	3	mprF	mreA	tet(M)
H_SAG23	3	mprF	mreA	tet(M)
A_SAG26	2	mprF	mreA
H_SAG36	3	mprF	mreA	tet(M)
A_SAG25	2	mprF	mreA
A_SAG39	2	mprF	mreA
H_SAG26	3	mprF	mreA	tet(M)
A_SAG32	4	mprF	mreA	lmrD	emeA
A_SAG43	6	ANT(6)-Ib	ErmB	tet(O)	mprF	mreA	lsaC
H_SAG37	2	mprF	mreA
A_SAG19	2	mprF	mreA
H_SAG32	2	mprF	mreA
A_SAG27	8	APH(3')-IIIa	SAT-4	aad(6)	mprF	mreA	Erm(47)	tet(T)	lnuC
H_SAG21	3	mprF	mreA	tet(M)
H_SAG46	3	mprF	mreA	tet(M)
A_SAG35	2	mprF	mreA
H_SAG9	2	mprF	mreA
H_SAG10	3	mprF	mreA	tet(M)
H_SAG2	4	mprF	mreA	tet(M)	lsaC
A_SAG36	2	mprF	mreA
A_SAG6	4	mprF	mreA	lsaC	lnuC
H_SAG14	3	mprF	mreA	tet(M)
H_SAG3	3	mprF	mreA	tet(M)
A_SAG15	2	mprF	mreA
H_SAG50	6	ErmB	APH(3')-IIIa	tet(O)	mprF	mreA	ACT_CHL
H_SAG12	3	mprF	mreA	tet(M)
H_SAG30	3	mprF	mreA	tet(M)
A_SAG10	2	mprF	mreA
A_SAG45	2	mprF	mreA
A_SAG29	2	mprF	mreA
H_SAG38	4	mprF	mreA	tet(M)	ErmA_MLSb
A_SAG21	2	mprF	mreA
A_SAG20	2	mprF	mreA
H_SAG42	5	ErmB	tet(O)	mprF	mreA	lsaC
A_SAG52	2	mprF	mreA
H_SAG44	3	mprF	mreA	tet(M)
