# Supplementary material for: Comparative Genomic Analysis of Bovine and Publicly Available Human Streptococcus agalactiae Genomes
Source: Animals (Basel). 2026 Jul 21;16(14):2257. doi: 10.3390/ani16142257 (PMC13405221; doi:10.3390/ani16142257)
Supplement: Supplementary file 1 [file animals-16-02257-s001.zip › Supplementary Table S4.xlsx]

## Sheet: vfdb_strain_count_sag
Supplementary Table S4. Distribution of virulence-associated genes among Group B Streptococcus isolates, listing per-strain multilocus sequence types and the presence of capsular, hemolysin, adherence, immune evasion, pilus island, and sialic acid biosynthesis loci as identified using the VFDB database.
Strains	ST	Genes
A_SAG1	591	hasC	fbp54	hylB	psaA	cfa/cfb	scpA/scpB	fbsB	tufA	lmb	cylK	cylJ	cylI	cylF	cylE	cylB	cylA	cylZ	acpC	cylG	cylD	cylX													neuB	neuC		neuA
A_SAG10	591	hasC	fbp54	hylB	psaA	cfa/cfb	tufA	cylK	cylJ	cylI	cylF	cylE	cylB	cylA	cylZ	acpC	cylG	cylD	cylX								neuB	neuC		neuA		srtC2	srtC1
A_SAG11	591	hasC	fbp54	hylB	psaA	cfa/cfb	scpA/scpB	fbsB	tufA	lmb	cylK	cylJ	cylI	cylF	cylE	cylB	cylA	cylZ	acpC	cylG	cylD	cylX													neuB	neuC		neuA		srtC2	srtC1
A_SAG12	na	hasC	fbp54	hylB	psaA	cfa/cfb	tufA	cylK	cylJ	cylI	cylF	cylE	cylB	cylA	cylZ	acpC	cylG	cylD	cylX								neuB	neuC		neuA		srtC2	srtC1
A_SAG13	na	hasC	fbp54	hylB	psaA	cfa/cfb	scpA/scpB	tufA	lmb	cylK	cylJ	cylI	cylF	cylE	cylB	cylA	cylZ	acpC	cylG	cylD	cylX									neuB	neuC		neuA		srtC2	srtC1			pilA	pilB	srtC3	srtC4	pilC	fbsA
A_SAG14	na	hasC	fbp54	hylB	psaA	cfa/cfb	tufA	cylK	cylJ	cylI	cylF	cylE	cylB	cylA	cylZ	acpC	cylG	cylD	cylX								neuB	neuC		neuA		srtC2	srtC1
A_SAG15	591	hasC	fbp54	hylB	psaA	cfa/cfb	scpA/scpB	fbsB	tufA	lmb	cylK	cylJ	cylI	cylF	cylE	cylB	cylA	cylZ	acpC	cylG	cylD	cylX													neuB	neuC		neuA		srtC2	srtC1
A_SAG16	591	hasC	fbp54	hylB	psaA	cfa/cfb	scpA/scpB	fbsB	tufA	lmb	cylK	cylJ	cylI	cylF	cylE	cylB	cylA	cylZ	acpC	cylG	cylD	cylX													neuB	neuC		neuA		srtC2	srtC1			bca
A_SAG17	103	hasC	fbp54	hylB	psaA	cfa/cfb	scpA/scpB	fbsB	tufA	lmb	cylK	cylJ	cylI	cylF	cylE	cylB	cylA	cylZ	acpC	cylG	cylD	cylX													neuB	neuC		neuA		srtC2	srtC1
A_SAG18	591	hasC	fbp54	hylB	psaA	cfa/cfb	tufA	cylK	cylJ	cylI	cylF	cylE	cylB	cylA	cylZ	acpC	cylG	cylD	cylX								neuB	neuC		neuA		srtC2	srtC1
A_SAG19	103	hasC	fbp54	hylB	cfa/cfb	tufA	cylK	cylJ	cylI	cylF	cylE	cylB	cylA	cylZ	acpC	cylG	cylD	cylX						srtC2	srtC1
A_SAG2	na	hasC	fbp54	hylB	psaA	cfa/cfb	scpA/scpB	tufA	lmb	cylK	cylJ	cylI	cylF	cylE	cylB	cylA	cylZ	acpC	cylG	cylD	cylX								neuB	neuC		neuA		srtC2	srtC1			pilA	pilB	srtC3	srtC4	pilC	bca	cba
A_SAG20	591	hasC	fbp54	hylB	psaA	cfa/cfb	tufA	cylK	cylJ	cylI	cylF	cylE	cylB	cylA	cylZ	acpC	cylG	cylD	cylX								neuB	neuC		neuA		srtC2	srtC1
A_SAG21	591	hasC	fbp54	hylB	psaA	cfa/cfb	tufA	cylK	cylJ	cylI	cylF	cylE	cylB	cylA	cylZ	acpC	cylG	cylD	cylX								neuB	neuC		neuA		srtC2	srtC1
A_SAG23	na	hasC	fbp54	hylB	psaA	cfa/cfb	tufA	cylK	cylJ	cylI	cylF	cylE	cylB	cylA	cylZ	acpC	cylG	cylD	cylX								neuB	neuC		neuA		srtC2	srtC1
A_SAG24	591	hasC	fbp54	hylB	psaA	cfa/cfb	tufA	cylK	cylJ	cylI	cylF	cylE	cylB	cylA	cylZ	acpC	cylG	cylD	cylX											neuB	neuC		neuA		srtC2	srtC1
A_SAG25	591	hasC	fbp54	hylB	psaA	cfa/cfb	scpA/scpB	tufA	lmb	cylK	cylJ	cylI	cylF	cylE	cylB	cylA	cylZ	acpC	cylG	cylD	cylX									neuB	neuC		neuA		srtC2	srtC1			pilA	srtC3	srtC4	pilC	fbsA	bca
A_SAG26	591	hasC	fbp54	hylB	psaA	cfa/cfb	scpA/scpB	fbsB	tufA	lmb	cylK	cylJ	cylI	cylF	cylE	cylB	cylA	cylZ	acpC	cylG	cylD	cylX													neuB	neuC		neuA		srtC2	srtC1
A_SAG27	380	hasC	fbp54	hylB	psaA	cfa/cfb	scpA/scpB	tufA	lmb	cylK	cylJ	cylI	cylF	cylE	cylB	cylA	cylZ	acpC	cylG	cylD	cylX													neuB	neuC		neuA		srtC2	srtC1			pilA	srtC3	srtC4	pilC
A_SAG28	591	hasC	fbp54	hylB	psaA	cfa/cfb	fbsB	tufA	cylK	cylJ	cylI	cylF	cylE	cylB	cylA	cylZ	acpC	cylG	cylD	cylX													neuB	neuC		neuA		srtC2	srtC1
A_SAG29	na	hasC	fbp54	hylB	psaA	cfa/cfb	fbsB	tufA	cylK	cylJ	cylI	cylF	cylE	cylB	cylA	cylZ	acpC	cylG	cylD	cylX													neuB	neuC		neuA		srtC2	srtC1
A_SAG3	591	hasC	fbp54	hylB	psaA	cfa/cfb	scpA/scpB	fbsB	tufA	lmb	cylK	cylJ	cylI	cylF	cylE	cylB	cylA	cylZ	acpC	cylG	cylD	cylX													neuB	neuC		neuA		srtC2	srtC1
A_SAG30	591	hasC	fbp54	hylB	psaA	cfa/cfb	tufA	cylK	cylJ	cylI	cylF	cylE	cylB	cylA	cylZ	acpC	cylG	cylD	cylX								neuB	neuC		neuA		srtC2	srtC1
A_SAG31	591	hasC	fbp54	hylB	psaA	cfa/cfb	tufA	cylK	cylJ	cylI	cylF	cylE	cylB	cylA	cylZ	acpC	cylG	cylD	cylX								neuB	neuC		neuA		srtC2	srtC1
A_SAG32	591	hasC	fbp54	hylB	cfa/cfb	tufA												neuB	neuC		neuA	whiB3
A_SAG34	591	hasC	fbp54	hylB	psaA	cfa/cfb	scpA/scpB	fbsB	tufA	lmb	cylK	cylJ	cylI	cylF	cylE	cylB	cylA	cylZ	acpC	cylG	cylD	cylX													neuB	neuC		neuA		srtC2	srtC1			bca
A_SAG35	591	hasC	fbp54	hylB	psaA	cfa/cfb	scpA/scpB	fbsB	tufA	lmb	cylK	cylJ	cylI	cylF	cylE	cylB	cylA	cylZ	acpC	cylG	cylD											neuB	neuC		neuA	pilA	pilB	srtC3	srtC4	pilC	fbsA	bca
A_SAG36	591	hasC	fbp54	hylB	psaA	cfa/cfb	tufA	cylK	cylF	cylE	cylB	cylA	cylZ	acpC	cylG	cylD	cylX								neuB	neuC		neuA		srtC2	srtC1			pilA	pilB	srtC3	srtC4	pilC	bca	cba
A_SAG37	591	hasC	fbp54	hylB	psaA	cfa/cfb	scpA/scpB	tufA	lmb	cylK	cylJ	cylI	cylF	cylE	cylB	cylA	cylZ	acpC	cylG	cylD	cylX									neuB	neuC		neuA		srtC2	srtC1			pilA	pilB	srtC3	srtC4	pilC	bca	cba
A_SAG38	591	hasC	fbp54	hylB	psaA	cfa/cfb	scpA/scpB	fbsB	tufA	lmb	cylK	cylJ	cylI	cylF	cylE	cylB	cylA	cylZ	acpC	cylG	cylD	cylX													neuB	neuC		neuA		srtC2	srtC1
A_SAG39	591	hasC	fbp54	hylB	psaA	cfa/cfb	scpA/scpB	fbsB	tufA	lmb	cylK	cylJ	cylI	cylF	cylE	cylB	cylA	cylZ	acpC	cylG	cylD	cylX													neuB	neuC		neuA		srtC2	srtC1
A_SAG4	591	hasC	fbp54	hylB	psaA	cfa/cfb	scpA/scpB	tufA	lmb	cylK	cylJ	cylI	cylF	cylE	cylB	cylA	cylZ	acpC	cylG	cylD	cylX								neuB	neuC		neuA		srtC2	srtC1			pilA	pilB	srtC3	srtC4	pilC	bca	cba
A_SAG40	591	hasC	fbp54	hylB	psaA	cfa/cfb	tufA	cylK	cylJ	cylI	cylF	cylE	cylB	cylA	cylZ	acpC	cylG	cylD	cylX													neuB	neuC		neuA	bca
A_SAG41	103	hasC	fbp54	hylB	psaA	cfa/cfb	scpA/scpB	tufA	lmb	cylK	cylJ	cylI	cylF	cylE	cylB	cylA	cylZ	acpC	cylG	cylD	cylX								neuB	neuC		neuA		srtC2	srtC1			pilA	srtC3	srtC4	pilC
A_SAG42	591	hasC	fbp54	hylB	psaA	cfa/cfb	scpA/scpB	tufA	lmb	cylK	cylJ	cylI	cylF	cylE	cylB	cylA	cylZ	acpC	cylG	cylD	cylX								neuB	neuC		neuA		srtC2	srtC1			pilA	pilB	srtC3	srtC4	pilC	bca	cba
A_SAG43	12	hasC	fbp54	hylB	psaA	cfa/cfb	scpA/scpB	tufA	lmb	cylK	cylJ	cylI	cylF	cylE	cylB	cylA	cylZ	acpC	cylG	cylD	cylX									neuB	neuC		neuA		srtC2	srtC1			pilA	pilB	srtC3	srtC4	pilC	bca	cba
A_SAG44	103	hasC	fbp54	hylB	psaA	cfa/cfb	scpA/scpB	tufA	lmb	cylK	cylJ	cylI	cylF	cylE	cylB	cylA	cylZ	acpC	cylG	cylD	cylX									neuB	neuC		neuA		srtC2	srtC1			pilA	pilB	srtC3	srtC4	pilC	bca	cba
A_SAG45	591	hasC	fbp54	hylB	psaA	cfa/cfb	tufA	cylK	cylJ	cylI	cylF	cylE	cylB	cylA	cylZ	acpC	cylG	cylD	cylX													neuB	neuC		neuA	fbsA
A_SAG46	na	hasC	fbp54	hylB	psaA	cfa/cfb	tufA	cylK	cylJ	cylI	cylF	cylE	cylB	cylA	cylZ	acpC	cylG	cylD	cylX								neuB	neuC		neuA		srtC2	srtC1
A_SAG47	591	hasC	fbp54	hylB	psaA	cfa/cfb	scpA/scpB	fbsB	tufA	lmb	cylK	cylJ	cylI	cylF	cylE	cylB	cylA	cylZ	acpC	cylG	cylD	cylX													neuB	neuC		neuA		srtC2	srtC1
A_SAG48	na	hasC	fbp54	hylB	psaA	cfa/cfb	scpA/scpB	tufA	lmb	cylK	cylJ	cylI	cylF	cylE	cylB	cylA	cylZ	acpC	cylG	cylD	cylX									neuB	neuC		neuA	pilA	srtC3	srtC4	pilC	bca
A_SAG49	23	hasC	fbp54	hylB	psaA	cfa/cfb	scpA/scpB	tufA	lmb	cylK	cylJ	cylI	cylF	cylE	cylB	cylA	cylZ	acpC	cylG	cylD	cylX									neuB	neuC		neuA		srtC2	srtC1			pilA	pilB	srtC3	srtC4	pilC
A_SAG5	591	hasC	fbp54	hylB	psaA	cfa/cfb	scpA/scpB	tufA	lmb	cylK	cylJ	cylI	cylF	cylE	cylB	cylA	cylZ	acpC	cylG	cylD	cylX									neuB	neuC		neuA		srtC2	srtC1		pilA	pilB	srtC3	srtC4	pilC	bca
A_SAG51	486	hasC	fbp54	hylB	psaA	cfa/cfb	tufA	cylK	cylJ	cylI	cylF	cylE	cylB	cylA	cylZ	acpC	cylG	cylD	cylX								neuB	neuC		neuA
A_SAG52	591	hasC	fbp54	hylB	psaA	cfa/cfb	scpA/scpB	fbsB	tufA	lmb	cylK	cylJ	cylI	cylF	cylE	cylB	cylA	cylZ	acpC	cylG	cylD											neuB	neuC		neuA	pilA	pilB	srtC3	srtC4	pilC	bca
A_SAG53	591	hasC	fbp54	hylB	psaA	cfa/cfb	scpA/scpB	fbsB	tufA	lmb	cylK	cylJ	cylI	cylF	cylE	cylB	cylA	cylZ	acpC	cylG	cylD	cylX													neuB	neuC		neuA		srtC2	srtC1
A_SAG54	591	hasC	fbp54	hylB	psaA	cfa/cfb	scpA/scpB	tufA	lmb	cylK	cylJ	cylI	cylF	cylE	cylB	cylA	cylZ	acpC	cylG	cylD	cylX								neuB	neuC		neuA		srtC2	srtC1			pilA	srtC3	srtC4	pilC	bca
A_SAG6	1363	hasC	fbp54	hylB	psaA	cfa/cfb	tufA	cylK	cylJ	cylI	cylF	cylE	cylB	cylA	cylZ	acpC	cylG	cylD	cylX								neuB	neuC		neuA
A_SAG7	591	hasC	fbp54	hylB	psaA	cfa/cfb	tufA	cylK	cylJ	cylI	cylF	cylE	cylB	cylA	cylZ	acpC	cylG	cylD	cylX								neuB	neuC		neuA		srtC2	srtC1
A_SAG8	591	hasC	fbp54	hylB	psaA	cfa/cfb	tufA	cylK	cylJ	cylI	cylF	cylE	cylB	cylA	cylZ	acpC	cylG	cylD	cylX								neuB	neuC		neuA		srtC2	srtC1
H_SAG1	17	hasC	fbp54	hylB	psaA	cfa/cfb	tufA	cylK	cylJ	cylI	cylF	cylE	cylB	cylA	cylZ	acpC	cylG	cylD	cylX								neuB	neuC		neuA		srtC2	srtC1
H_SAG10	na	hasC	fbp54	hylB	psaA	cfa/cfb	scpA/scpB	fbsB	tufA	lmb	cylK	cylJ	cylI	cylF	cylE	cylB	cylA	cylZ	acpC	cylG	cylD	cylX											neuB	neuC		neuA	pilA	pilB	srtC3	srtC4	pilC	bca
H_SAG11	12	hasC	fbp54	hylB	psaA	cfa/cfb	tufA	cylK	cylJ	cylI	cylF	cylE	cylB	cylA	cylZ	acpC	cylG	cylD	cylX								neuB	neuC		neuA		srtC2	srtC1
H_SAG12	na	hasC	fbp54	hylB	psaA	cfa/cfb	tufA	cylK	cylJ	cylI	cylF	cylE	cylB	cylA	cylZ	acpC	cylG	cylD	cylX								neuB	neuC		neuA		srtC2	srtC1
H_SAG13	2	hasC	fbp54	hylB	psaA	cfa/cfb	scpA/scpB	fbsB	tufA	lmb	cylK	cylJ	cylI	cylF	cylE	cylB	cylA	cylZ	acpC	cylG	cylD	cylX													neuB	neuC		neuA		srtC2	srtC1
H_SAG14	17	hasC	fbp54	hylB	psaA	cfa/cfb	scpA/scpB	tufA	lmb	cylK	cylJ	cylI	cylF	cylE	cylB	cylA	cylZ	acpC	cylG	cylD	cylX										neuB	neuC		neuA		srtC2	srtC1			pilA	pilB	srtC3	srtC4	pilC	bca
H_SAG15	na	hasC	fbp54	hylB	psaA	cfa/cfb	scpA/scpB	tufA	lmb	cylK	cylJ	cylI	cylF	cylE	cylB	cylA	cylZ	acpC	cylG	cylD	cylX									neuB	neuC		neuA		srtC2	srtC1			pilA	pilB	srtC3	srtC4	pilC
H_SAG16	1	hasC	fbp54	hylB	psaA	cfa/cfb	tufA	cylK	cylJ	cylI	cylF	cylE	cylB	cylA	cylZ	acpC	cylG	cylD	cylX					neuB	neuC		neuA		srtC2	srtC1
H_SAG17	17	hasC	fbp54	hylB	psaA	cfa/cfb	scpA/scpB	tufA	lmb	cylK	cylJ	cylI	cylF	cylE	cylB	cylA	cylZ	acpC	cylG	cylD	cylX									neuB	neuC		neuA		srtC2	srtC1			pilA	srtC3	srtC4	pilC	fbsA	bca
H_SAG18	17	hasC	fbp54	hylB	psaA	cfa/cfb	scpA/scpB	tufA	lmb	cylK	cylJ	cylI	cylF	cylE	cylB	cylA	cylZ	acpC	cylG	cylD	cylX									neuB	neuC		neuA		srtC2	srtC1		pilA	pilB	srtC3	srtC4	pilC	bca
H_SAG19	17	hasC	fbp54	hylB	psaA	cfa/cfb	scpA/scpB	tufA	lmb	cylK	cylJ	cylI	cylF	cylE	cylB	cylA	cylZ	acpC	cylG	cylD	cylX									neuB	neuC		neuA	pilA	srtC3	srtC4	pilC	bca
H_SAG2	na	hasC	fbp54	hylB	psaA	cfa/cfb	tufA	cylK	cylJ	cylI	cylF	cylE	cylB	cylA	cylZ	acpC	cylG	cylD	cylX								neuB	neuC		neuA		srtC2	srtC1
H_SAG20	1	hasC	fbp54	hylB	psaA	cfa/cfb	tufA	cylK	cylJ	cylI	cylF	cylE	cylB	cylA	cylZ	acpC	cylG	cylD	cylX								neuB	neuC		neuA
H_SAG21	1785	hasC	fbp54	hylB	psaA	cfa/cfb	tufA	cylK	cylJ	cylI	cylF	cylE	cylB	cylA	cylZ	acpC	cylG	cylD	cylX											neuB	neuC		neuA
H_SAG22	496	hasC	fbp54	hylB	psaA	cfa/cfb	scpA/scpB	tufA	lmb	cylK	cylJ	cylI	cylF	cylE	cylB	cylA	cylZ	acpC	cylG	cylD	cylX									neuB	neuC		neuA		srtC2	srtC1			pilA	srtC3	srtC4	pilC
H_SAG23	1784	hasC	fbp54	hylB	psaA	cfa/cfb	scpA/scpB	fbsB	tufA	lmb	cylK	cylJ	cylI	cylF	cylE	cylB	cylA	cylZ	acpC	cylG	cylD	cylX													neuB	neuC		neuA		srtC2	srtC1
H_SAG24	17	hasC	fbp54	hylB	psaA	cfa/cfb	tufA	cylK	cylJ	cylI	cylF	cylE	cylB	cylA	cylZ	acpC	cylG	cylD	cylX								neuB	neuC		neuA
H_SAG25	26	hasC	fbp54	hylB	psaA	cfa/cfb	scpA/scpB	tufA	lmb	cylK	cylJ	cylI	cylF	cylE	cylB	cylA	cylZ	acpC	cylG	cylD	cylX									neuB	neuC		neuA		srtC2	srtC1			pilA	srtC3	srtC4	pilC	bca
H_SAG26	1	hasC	fbp54	hylB	psaA	cfa/cfb	tufA	cylK	cylJ	cylI	cylF	cylE	cylB	cylA	cylZ	acpC	cylG	cylD	cylX								neuB	neuC		neuA		srtC2	srtC1
H_SAG27	na	hasC	fbp54	hylB	psaA	cfa/cfb	tufA	cylK	cylJ	cylI	cylF	cylE	cylB	cylA	cylZ	acpC	cylG	cylD	cylX								neuB	neuC		neuA		srtC2	srtC1
H_SAG28	26	hasC	fbp54	hylB	psaA	cfa/cfb	scpA/scpB	tufA	lmb	cylK	cylJ	cylI	cylF	cylE	cylB	cylA	cylZ	acpC	cylG	cylD	cylX									neuB	neuC		neuA		srtC2	srtC1			pilA	pilB	srtC3	srtC4	pilC	fbsA
H_SAG29	1786	hasC	fbp54	hylB	psaA	cfa/cfb	tufA	cylK	cylJ	cylI	cylF	cylE	cylB	cylA	cylZ	acpC	cylG	cylD	cylX								neuB	neuC		neuA		srtC2	srtC1			cpsI
H_SAG3	23	hasC	fbp54	hylB	psaA	cfa/cfb	tufA	cylK	cylJ	cylI	cylF	cylE	cylB	cylA	cylZ	acpC	cylG	cylD	cylX									neuB	neuC		neuA	pilA	pilB	srtC3	srtC4	pilC	bca	cba
H_SAG30	467	hasC	fbp54	hylB	psaA	cfa/cfb	scpA/scpB	fbsB	tufA	lmb	cylK	cylJ	cylI	cylF	cylE	cylB	cylA	cylZ	acpC	cylG	cylD									neuB	neuC		neuA	bca
H_SAG31	17	hasC	fbp54	hylB	psaA	cfa/cfb	tufA	cylK	cylJ	cylI	cylF	cylE	cylB	cylA	cylZ	acpC	cylG	cylD	cylX											neuB	neuC		neuA
H_SAG32	130	hasC	fbp54	hylB	psaA	cfa/cfb	scpA/scpB	tufA	lmb	cylK	cylJ	cylI	cylF	cylE	cylB	cylA	cylZ	acpC	cylG	cylD	cylX									neuB	neuC		neuA	pilA	srtC3	srtC4	pilC	bca	cba
H_SAG33	1390	hasC	fbp54	hylB	psaA	cfa/cfb	fbsB	tufA	cylK	cylJ	cylI	cylF	cylE	cylB	cylA	cylZ	acpC	cylG	cylD	cylX													neuB	neuC		neuA		srtC2	srtC1			pilA	pilB	srtC3	srtC4	pilC
H_SAG34	10	hasC	fbp54	hylB	psaA	cfa/cfb	scpA/scpB	fbsB	tufA	lmb	cylK	cylJ	cylI	cylF	cylE	cylB	cylA	cylZ	acpC	cylG	cylD	cylX													neuB	neuC		neuA		srtC2	srtC1			bca
H_SAG35	3	hasC	fbp54	hylB	psaA	cfa/cfb	scpA/scpB	fbsB	tufA	lmb	cylK	cylJ	cylI	cylF	cylE	cylB	cylA	cylZ	acpC	cylG	cylD	cylX													neuB	neuC		neuA		srtC2	srtC1
H_SAG36	196	hasC	fbp54	hylB	psaA	cfa/cfb	tufA	cylK	cylJ	cylI	cylF	cylE	cylB	cylA	cylZ	acpC	cylG	cylD	cylX								neuB	neuC		neuA		srtC2	srtC1
H_SAG37	452	hasC	fbp54	hylB	psaA	cfa/cfb	scpA/scpB	tufA	lmb	cylK	cylJ	cylI	cylF	cylE	cylB	cylA	cylZ	acpC	cylG	cylD	cylX											neuB	neuC		neuA		srtC2	srtC1			bca	cba
H_SAG38	459	hasC	fbp54	hylB	psaA	cfa/cfb	scpA/scpB	fbsB	tufA	lmb	cylK	cylJ	cylI	cylF	cylE	cylB	cylA	cylZ	acpC	cylG	cylD							neuB	neuC		neuA	pilA	pilB	srtC3	srtC4	pilC	bca
H_SAG39	533	hasC	fbp54	hylB	psaA	cfa/cfb	scpA/scpB	tufA	lmb	cylK	cylJ	cylI	cylF	cylE	cylB	cylA	cylZ	acpC	cylG	cylD	cylX													neuB	neuC		neuA		srtC2	srtC1			pilA	srtC3	srtC4	pilC
H_SAG4	17	hasC	fbp54	hylB	psaA	cfa/cfb	tufA	cylK	cylJ	cylI	cylF	cylE	cylB	cylA	cylZ	acpC	cylG	cylD	cylX								neuB	neuC		neuA		srtC2	srtC1
H_SAG40	136	hasC	fbp54	hylB	psaA	cfa/cfb	tufA	cylK	cylJ	cylI	cylF	cylE	cylB	cylA	cylZ	acpC	cylG	cylD	cylX									neuB	neuC		neuA		srtC2	srtC1		bca
H_SAG41	17	hasC	fbp54	hylB	psaA	cfa/cfb	scpA/scpB	fbsB	tufA	lmb	cylK	cylJ	cylI	cylF	cylE	cylB	cylA	cylZ	acpC	cylG	cylD	cylX													neuB	neuC		neuA		srtC2	srtC1
H_SAG42	19	hasC	fbp54	hylB	psaA	cfa/cfb	scpA/scpB	fbsB	tufA	lmb	cylK	cylJ	cylI	cylF	cylE	cylB	cylA	cylZ	acpC	cylG	cylD											neuB	neuC		neuA	pilA	pilB	srtC3	srtC4	pilC	bca
H_SAG43	28	hasC	fbp54	hylB	psaA	cfa/cfb	tufA	cylK	cylJ	cylI	cylF	cylE	cylB	cylA	cylZ	acpC	cylG	cylD	cylX								neuB	neuC		neuA
H_SAG44	8	hasC	fbp54	hylB	psaA	cfa/cfb	scpA/scpB	tufA	lmb	cylK	cylJ	cylI	cylF	cylE	cylB	cylA	cylZ	acpC	cylG	cylD	cylX												neuB	neuC		neuA		srtC2	srtC1			pilA	srtC3	srtC4	pilC
H_SAG45	23	hasC	fbp54	hylB	psaA	cfa/cfb	fbsB	tufA	cylK	cylJ	cylI	cylF	cylE	cylB	cylA	cylZ	acpC	cylG	cylD	cylX													neuB	neuC		neuA		srtC2	srtC1
H_SAG46	17	hasC	fbp54	hylB	psaA	cfa/cfb	scpA/scpB	fbsB	tufA	lmb	cylK	cylJ	cylI	cylF	cylE	cylB	cylA	cylZ	acpC	cylG	cylD	cylX													neuB	neuC		neuA		srtC2	srtC1			bca
H_SAG47	8	hasC	fbp54	hylB	psaA	cfa/cfb	tufA	cylK	cylJ	cylI	cylF	cylE	cylB	cylA	cylZ	acpC	cylG	cylD	cylX								neuB	neuC		neuA		srtC2	srtC1
H_SAG48	335	hasC	fbp54	hylB	psaA	cfa/cfb	tufA	cylK	cylJ	cylI	cylF	cylE	cylB	cylA	cylZ	acpC	cylG	cylD	cylX								neuB	neuC		neuA
H_SAG49	17	hasC	fbp54	hylB	psaA	cfa/cfb	tufA	cylK	cylJ	cylI	cylF	cylE	cylB	cylA	cylZ	acpC	cylG	cylD	cylX													neuB	neuC		neuA
H_SAG5	28	hasC	fbp54	hylB	psaA	cfa/cfb	scpA/scpB	tufA	lmb	cylK	cylJ	cylI	cylF	cylE	cylB	cylA	cylZ	acpC	cylG	cylD	cylX									neuB	neuC		neuA		srtC2	srtC1			pilA	srtC3	srtC4	pilC	fbsA	bca
H_SAG50	529	hasC	fbp54	hylB	psaA	cfa/cfb	tufA	cylK	cylJ	cylI	cylF	cylE	cylB	cylA	cylZ	acpC	cylG	cylD	cylX								neuB	neuC		neuA
H_SAG6	na	hasC	fbp54	hylB	psaA	cfa/cfb	tufA	cylK	cylJ	cylI	cylF	cylE	cylB	cylA	cylZ	acpC	cylG	cylD	cylX								neuB	neuC		neuA		srtC2	srtC1
H_SAG7	na	hasC	fbp54	hylB	psaA	cfa/cfb	scpA/scpB	tufA	lmb	cylK	cylJ	cylI	cylF	cylE	cylB	cylA	cylZ	acpC	cylG	cylD	cylX													neuB	neuC		neuA		srtC2	srtC1			pilA	srtC3	srtC4	pilC
H_SAG8	na	hasC	fbp54	hylB	psaA	cfa/cfb	tufA	cylK	cylJ	cylI	cylF	cylE	cylB	cylA	cylZ	acpC	cylG	cylD	cylX								neuB	neuC		neuA		srtC2	srtC1
H_SAG9	na	hasC	fbp54	hylB	psaA	cfa/cfb	scpA/scpB	tufA	lmb	cylK	cylJ	cylI	cylF	cylE	cylB	cylA	cylZ	acpC	cylG	cylD	cylX									neuB	neuC		neuA		srtC2	srtC1			pilA	pilB	srtC3	srtC4	pilC	fbsA	bca	cba
